# Supplementary material for: Transcriptomic Profiling of the Adaptive and Innate Immune Responses of Atlantic Salmon to Renibacterium salmoninarum Infection
Source: Front Immunol. 2020 Oct 28;11:567838. doi: 10.3389/fimmu.2020.567838 (PMC7656060; doi:10.3389/fimmu.2020.567838)
Supplement: Supplementary file 3 [file Table_2.xlsx]

## Sheet: Supplemental Table S2.
Supplemental Table S2.
Complete list of probes differentially expressed in response to a higher (H-BKD) or a lower (L-BKD) level of R. salmoninarum infection.
Probe ID 1	BLASTx hit 2	Symbol 3	Overal p-value 4	Venn diagram5	H-BKD (H-BKD vs. Control)6				L-BKD (L-BKD vs. Control)6				Infection level (H-BKD vs. L-BKD)6				E-Value 7	Number of Blast2GO hits8	Mean similarity9	GO term list10	SwissProt hit 11	SwissProt E-Value11	SwissProt GO Term11	Annotation GO Category11
					Fold-change	Log2 fold-change	Regulation	p-value	Fold-change	Log2 fold-change	Regulation	p-value	Fold-change	Log2 Fold-change	Regulation	p-value
C147R138	toll-like receptor 5	TLR5	3.87082e-09	6285	42.82	5.42021	up	0.000190277	43.3469	5.43786	up	0.000190277	-1.01231	-0.0176457	down	-	0	20	92.38	F:protein binding; P:signal transduction; C:integral component of membrane; P:innate immune response	TLR5_MOUSERecName: Full=Toll-like receptor 5; Flags: Precursor	2.7e-109	toll-like receptor signaling pathway;RNA binding;cytokine receptor binding;extracellular space;endosome;plasma membrane;positive regulation of signal transduction;organelle membrane;intrinsic component of membrane;positive regulation of interleukin-8 production;cellular response to hormone stimulus;protein-containing complex;response to lipid;signaling receptor activity;positive regulation of cyt…	Biological Process;Molecular Function;Molecular Function;Cellular Component;Cellular Component;Cellular Component;Biological Process;Cellular Component;Cellular Component;Biological Process;Biological Process;Cellular Component;Biological Process;Molecular Function;Biological Process;Cellular Component;Cellular Component;Biological Process;Biological Process;Biological Process;Biological Process	.
C254R096	claudin-1	CLDN1	1.29323e-06	6285	38.7313	5.27543	up	0.000190423	14.1733	3.8251	up	0.000219327	2.7327	1.45033	up	-	2.94588e-84	20	76.22	F:structural molecule activity; C:bicellular tight junction; C:integral component of membrane; P:cellular component assembly; C:plasma membrane part	CLD1_BOVINRecName: Full=Claudin-1	7.4e-32	virus receptor activity;structural molecule activity;nucleus;cytoplasm;integral component of plasma membrane;bicellular tight junction;negative regulation of cell adhesion;aging;sensory perception of sound;establishment of blood-nerve barrier;positive regulation of cell population proliferation;basolateral plasma membrane;apical plasma membrane;apicolateral plasma membrane;lateral plasma membrane…	Molecular Function;Molecular Function;Cellular Component;Cellular Component;Cellular Component;Cellular Component;Biological Process;Biological Process;Biological Process;Biological Process;Biological Process;Cellular Component;Cellular Component;Cellular Component;Cellular Component;Biological Process;Biological Process;Biological Process;Biological Process;Biological Process;Biological Process;…	.
C072R045	claudin-1-like	CLDN1	4.7264e-07	6285	38.2956	5.2591	up	0.000190295	12.9042	3.68977	up	0.00019921	2.96768	1.56934	up	-	-	-	-	-	---NA---	-	-	-	.
C009R162	cysteine dioxygenase type 1	CDO1	0.000731324	289	26.4758	4.7266	up	0.000710402	3.56428	1.83361	up	-	7.4281	2.89299	up	-	2.08778e-144	20	91.7	F:iron ion binding; F:cysteine dioxygenase activity; P:oxidation-reduction process	CDO1_DANRERecName: Full=Cysteine dioxygenase type 1; AltName: Full=Cysteine dioxygenase type I; Short=CDO; Short=CDO-I	3.6e-105	sulfur amino acid biosynthetic process;cytosol;plasma membrane;inflammatory response;lactation;ferrous iron binding;cysteine dioxygenase activity;L-cysteine catabolic process to pyruvate, using cysteine dioxygenase;L-cysteine catabolic process to taurine;response to glucagon;taurine biosynthetic process;response to amino acid;response to ethanol;response to glucocorticoid;response to cAMP;oxidati…	Biological Process;Cellular Component;Cellular Component;Biological Process;Biological Process;Molecular Function;Molecular Function;Biological Process;Biological Process;Biological Process;Biological Process;Biological Process;Biological Process;Biological Process;Biological Process;Biological Process	.
C102R169	E3 ubiquitin-protein ligase RNF144A-A	rnf144a	2.02264e-06	6285	24.7787	4.63103	up	0.000190848	14.0161	3.80901	up	0.000201045	1.76788	0.822017	up	-	0	20	83.97	F:ubiquitin-protein transferase activity; P:protein ubiquitination; F:ligase activity; F:metal ion binding	---NA---	-	-	-	.
C239R132	digestive organ expansion factor homolog	DIEXF	6.65366e-12	123	23.2737	4.54063	up	0.000190277	14.9104	3.89825	up	0.000190277	1.5609	0.642381	up	0.00629388	3.33399e-52	20	91.19	P:maturation of SSU-rRNA from tricistronic rRNA transcript (SSU-rRNA, 5.8S rRNA, LSU-rRNA); C:nucleolus; F:rRNA binding; P:protein catabolic process; P:exocrine pancreas development; P:protein destabilization; C:small-subunit processome; F:U3 snoRNA binding; P:organ growth; P:sympathetic nervous system development; P:digestive tract morphogenesis; P:inflammatory response to wounding	DIEXF_DANRERecName: Full=Digestive organ expansion factor	7.5e-23	maturation of SSU-rRNA from tricistronic rRNA transcript (SSU-rRNA, 5.8S rRNA, LSU-rRNA);protein binding;nucleolus;rRNA binding;protein catabolic process;exocrine pancreas development;protein destabilization;small-subunit processome;U3 snoRNA binding;organ growth;positive regulation of embryonic development;sympathetic nervous system development;digestive tract morphogenesis;inflammatory response…	Biological Process;Molecular Function;Cellular Component;Molecular Function;Biological Process;Biological Process;Biological Process;Cellular Component;Molecular Function;Biological Process;Biological Process;Biological Process;Biological Process;Biological Process	.
C170R128	---NA---	-	0.00169369	289	21.4329	4.42175	up	0.00137188	4.31054	2.10787	up	-	4.9722	2.31388	up	-	-	-	-	-	---NA---	-	-	-	.
C040R080	---NA---	-	5.18507e-06	6285	20.4719	4.35557	up	0.000191488	7.72881	2.95025	up	0.000361059	2.64878	1.40533	up	-	-	-	-	-	---NA---	-	-	-	.
C137R125	matrix metalloproteinase-14-like	MMP14	1.3949e-10	6285	20.0699	4.32696	up	0.000190277	15.9461	3.99513	up	0.000190277	1.25861	0.331833	up	-	9.20623e-23	20	92.49	F:metalloendopeptidase activity; F:scavenger receptor activity; F:Notch binding; P:proteolysis; P:receptor-mediated endocytosis; P:cell adhesion; F:zinc ion binding; C:integral component of membrane; F:oxidoreductase activity, acting on the CH-CH group of donors; P:neuron differentiation; P:positive regulation of cell growth; P:positive regulation of cell migration; C:extracellular matrix; F:flav…	---NA---	-	-	-	.
C024R002	interferon-induced protein 44-like	IFI44	6.9493e-06	6285	19.2187	4.26444	up	0.000215282	7.54525	2.91557	up	0.00197612	2.54713	1.34887	up	-	0	20	89.57	F:GTP binding	IFI44_HUMANRecName: Full=Interferon-induced protein 44; Short=p44; AltName: Full=Microtubule-associated protein 44	4e-40	GTP binding;receptor-mediated endocytosis;acute-phase response;G protein-coupled receptor signaling pathway;positive regulation of cytosolic calcium ion concentration;I-kappaB phosphorylation;cholesterol metabolic process;response to bacterium;cytokine-mediated signaling pathway;platelet activation;high-density lipoprotein particle;response to stilbenoid;Toll-like receptor 4 binding;chemoattracta…	Molecular Function;Biological Process;Biological Process;Biological Process;Biological Process;Biological Process;Biological Process;Biological Process;Biological Process;Biological Process;Cellular Component;Biological Process;Molecular Function;Molecular Function;Biological Process;Biological Process;Biological Process;Biological Process;Biological Process;Biological Process;Cellular Component	.
C024R063	granzyme A precursor	GZMA	5.40017e-06	123	18.6811	4.22351	up	0.00019122	4.9284	2.30112	up	0.00126515	3.79051	1.92239	up	0.00453109	0	20	85.01	F:serine-type endopeptidase activity; P:proteolysis	GRAA_HUMANRecName: Full=Granzyme A; AltName: Full=CTL tryptase; AltName: Full=Cytotoxic T-lymphocyte proteinase 1; AltName: Full=Fragmentin-1; AltName: Full=Granzyme-1; AltName: Full=Hanukkah factor; Short=H factor; Short=HF; Flags: Precursor	5.5e-69	immunological synapse;T cell mediated cytotoxicity;serine-type endopeptidase activity;extracellular region;nucleus;early endosome;complement activation;granzyme-mediated apoptotic signaling pathway;response to bacterium;negative regulation of endodeoxyribonuclease activity;secretory granule lumen;protein homodimerization activity;positive regulation of apoptotic process;negative regulation of DNA…	Cellular Component;Biological Process;Molecular Function;Cellular Component;Cellular Component;Cellular Component;Biological Process;Biological Process;Biological Process;Biological Process;Cellular Component;Molecular Function;Biological Process;Biological Process;Cellular Component;Biological Process;Biological Process;Biological Process;Biological Process;Biological Process	.
C107R007	C-C motif chemokine 20-like	LOC106570861	1.21839e-07	6285	18.648	4.22095	up	0.000190278	10.0319	3.32653	up	0.000190603	1.85886	0.89442	up	-	-	-	-	-	---NA---	-	-	-	.
C244R087	serum amyloid A-5 protein-like	SAA2	5.98475e-07	6285	18.5431	4.21281	up	0.000190304	7.46725	2.90058	up	0.000204767	2.48326	1.31223	up	-	5.33028e-38	20	89.86	P:acute-phase response; C:high-density lipoprotein particle	SAA5_MESAURecName: Full=Serum amyloid A-5 protein	6.5e-27	G protein-coupled receptor binding;cytoplasmic microtubule;receptor-mediated endocytosis;acute-phase response;G protein-coupled receptor signaling pathway;positive regulation of cytosolic calcium ion concentration;I-kappaB phosphorylation;cholesterol metabolic process;response to bacterium;cytokine-mediated signaling pathway;platelet activation;high-density lipoprotein particle;response to stilbe…	Molecular Function;Cellular Component;Biological Process;Biological Process;Biological Process;Biological Process;Biological Process;Biological Process;Biological Process;Biological Process;Biological Process;Cellular Component;Biological Process;Molecular Function;Molecular Function;Biological Process;Biological Process;Biological Process;Biological Process;Biological Process;Cellular Component	.
C025R082	interferon gamma	IFNG	9.50207e-07	6285	18.0447	4.1735	up	0.000190364	8.35436	3.06253	up	0.000203179	2.15991	1.11097	up	-	2.67865e-126	20	76.29	F:interferon-gamma receptor binding; C:extracellular region; P:positive regulation of gene expression; P:negative regulation of gene expression; P:hemopoiesis; P:negative regulation of cell killing; P:negative regulation of viral transcription; P:protein localization to organelle; P:positive regulation of tyrosine phosphorylation of STAT protein; P:defense response to bacterium; P:negative regula…	---NA---	-	-	-	.
C012R022	predicted protein	LOC106563597	4.00613e-07	123	17.1659	4.10147	up	0.000190286	6.48522	2.69715	up	0.000205207	2.64693	1.40432	up	0.00665658	7.47439e-116	20	66.67	-	---NA---	-	-	-	.
C259R141	40S ribosomal protein S2	RPS2	2.24075e-06	6285	17.0301	4.09001	up	0.000190582	6.79291	2.76403	up	0.000270462	2.50703	1.32598	up	-	1.0655e-116	20	97.94	F:RNA binding; F:structural constituent of ribosome; P:translation; C:cytosolic small ribosomal subunit	RS2_ICTPURecName: Full=40S ribosomal protein S2	4.6e-115	ribosomal small subunit assembly;nuclear-transcribed mRNA catabolic process, nonsense-mediated decay;G protein-coupled receptor binding;formation of translation preinitiation complex;mRNA binding;structural constituent of ribosome;cell wall;nucleoplasm;nucleolus;Golgi apparatus;cytoplasmic microtubule;plasma membrane;rRNA export from nucleus;SRP-dependent cotranslational protein targeting to memb…	Biological Process;Biological Process;Molecular Function;Biological Process;Molecular Function;Molecular Function;Cellular Component;Cellular Component;Cellular Component;Cellular Component;Cellular Component;Cellular Component;Biological Process;Biological Process;Biological Process;Molecular Function;Biological Process;Cellular Component;Cellular Component;Biological Process;Molecular Function;…	.
C180R124	CC chemokine	CCL	1.25247e-10	6285	16.3008	4.02687	up	0.000190277	12.5634	3.65116	up	0.000190277	1.29748	0.375713	up	-	3.74676e-69	20	75.33	C:extracellular region; P:immune response; F:chemokine activity; P:cell chemotaxis	---NA---	-	-	-	.
C001R048	titin-like	TTN	0.000430453	289	16.2583	4.02311	up	0.00338356	11.3875	3.50937	up	-	1.42774	0.513733	up	-	0	20	98.78	F:protein kinase activity; F:protein binding; F:ATP binding; P:protein phosphorylation	TITIN_MOUSERecName: Full=Titin; AltName: Full=Connectin	4.2e-134	nucleotide binding;condensed nuclear chromosome;in utero embryonic development;somitogenesis;protease binding;platelet degranulation;cardiac muscle hypertrophy;protein serine/threonine kinase activity;protein tyrosine kinase activity;structural constituent of cytoskeleton;calcium ion binding;calmodulin binding;extracellular region;cytosol;muscle myosin complex;striated muscle thin filament;regula…	Molecular Function;Cellular Component;Biological Process;Biological Process;Molecular Function;Biological Process;Biological Process;Molecular Function;Molecular Function;Molecular Function;Molecular Function;Molecular Function;Cellular Component;Cellular Component;Cellular Component;Cellular Component;Biological Process;Biological Process;Biological Process;Molecular Function;Biological Process;…	.
C064R122	40S ribosomal protein S2	RPS2	3.03207e-06	6285	15.9014	3.99109	up	0.000190773	6.36334	2.66979	up	0.000305585	2.49891	1.3213	up	-	1.0655e-116	20	97.94	F:RNA binding; F:structural constituent of ribosome; P:translation; C:cytosolic small ribosomal subunit	RS2_ICTPURecName: Full=40S ribosomal protein S2	4.6e-115	ribosomal small subunit assembly;nuclear-transcribed mRNA catabolic process, nonsense-mediated decay;G protein-coupled receptor binding;formation of translation preinitiation complex;mRNA binding;structural constituent of ribosome;cell wall;nucleoplasm;nucleolus;Golgi apparatus;cytoplasmic microtubule;plasma membrane;rRNA export from nucleus;SRP-dependent cotranslational protein targeting to memb…	Biological Process;Biological Process;Molecular Function;Biological Process;Molecular Function;Molecular Function;Cellular Component;Cellular Component;Cellular Component;Cellular Component;Cellular Component;Cellular Component;Biological Process;Biological Process;Biological Process;Molecular Function;Biological Process;Cellular Component;Cellular Component;Biological Process;Molecular Function;…	.
C123R037	guanine deaminase	GDA	3.90302e-05	69	15.0678	3.91339	up	0.000214355	3.60708	1.85083	up	-	4.17727	2.06256	up	0.00628589	0	20	95.15	P:guanine catabolic process; F:zinc ion binding; F:guanine deaminase activity	GUAD_HUMANRecName: Full=Guanine deaminase; Short=Guanase; Short=Guanine aminase; AltName: Full=Guanine aminohydrolase; Short=GAH; AltName: Full=p51-nedasin	1e-116	dihydropterin deaminase activity;protein binding;cytosol;guanine catabolic process;purine nucleotide catabolic process;eye pigment biosynthetic process;nervous system development;zinc ion binding;guanine deaminase activity;positive regulation of microtubule polymerization;dihydropteridine metabolic process	Molecular Function;Molecular Function;Cellular Component;Biological Process;Biological Process;Biological Process;Biological Process;Molecular Function;Molecular Function;Biological Process;Biological Process	.
C104R025	cathelicidin antimicrobial peptide	camp	9.937e-06	6285	14.9569	3.90274	up	0.000193003	5.37165	2.42536	up	0.000808697	2.78442	1.47738	up	-	3.52638e-108	20	85.9	F:lipopolysaccharide binding; C:cell; P:positive regulation of gene expression; P:cytolysis; P:defense response to Gram-negative bacterium; P:defense response to Gram-positive bacterium	---NA---	-	-	-	.
C085R091	40S ribosomal protein S2	RPS2	4.84395e-06	6285	14.3753	3.84552	up	0.000191338	5.96547	2.57664	up	0.000365557	2.40975	1.26888	up	-	1.0655e-116	20	97.94	F:RNA binding; F:structural constituent of ribosome; P:translation; C:cytosolic small ribosomal subunit	RS2_ICTPURecName: Full=40S ribosomal protein S2	4.6e-115	ribosomal small subunit assembly;nuclear-transcribed mRNA catabolic process, nonsense-mediated decay;G protein-coupled receptor binding;formation of translation preinitiation complex;mRNA binding;structural constituent of ribosome;cell wall;nucleoplasm;nucleolus;Golgi apparatus;cytoplasmic microtubule;plasma membrane;rRNA export from nucleus;SRP-dependent cotranslational protein targeting to memb…	Biological Process;Biological Process;Molecular Function;Biological Process;Molecular Function;Molecular Function;Cellular Component;Cellular Component;Cellular Component;Cellular Component;Cellular Component;Cellular Component;Biological Process;Biological Process;Biological Process;Molecular Function;Biological Process;Cellular Component;Cellular Component;Biological Process;Molecular Function;…	.
C020R020	cAMP-responsive element modulator	CREM	8.56409e-07	123	14.3237	3.84033	up	0.000190318	5.16872	2.36981	up	0.000263124	2.77123	1.47053	up	0.00477021	9.04334e-23	20	99.87	P:negative regulation of transcription by RNA polymerase II; F:RNA polymerase II regulatory region sequence-specific DNA binding; F:DNA-binding transcription repressor activity, RNA polymerase II-specific; C:nucleus; C:transcription factor complex; C:cytoplasm; P:glucose metabolic process; P:fatty acid metabolic process; P:glycosphingolipid metabolic process; P:multicellular organism development;…	CREM_CANFARecName: Full=cAMP-responsive element modulator	1.1e-14	negative regulation of transcription by RNA polymerase II;RNA polymerase II distal enhancer sequence-specific DNA binding;RNA polymerase II activating transcription factor binding;RNA polymerase II transcription coactivator binding;DNA-binding transcription repressor activity, RNA polymerase II-specific;DNA-binding transcription activator activity, RNA polymerase II-specific;response to hypoxia;t…	Biological Process;Molecular Function;Molecular Function;Molecular Function;Molecular Function;Molecular Function;Biological Process;Molecular Function;Cellular Component;Cellular Component;Cellular Component;Biological Process;Biological Process;Biological Process;Biological Process;Biological Process;Biological Process;Biological Process;Biological Process;Biological Process;Biological Process;…	.
C148R169	granzyme A-like	GZMA	1.00305e-05	123	13.7736	3.78383	up	0.000192689	4.03943	2.01415	up	0.0022932	3.40978	1.76968	up	0.00564811	0	20	85.01	F:serine-type endopeptidase activity; P:proteolysis	GRAA_HUMANRecName: Full=Granzyme A; AltName: Full=CTL tryptase; AltName: Full=Cytotoxic T-lymphocyte proteinase 1; AltName: Full=Fragmentin-1; AltName: Full=Granzyme-1; AltName: Full=Hanukkah factor; Short=H factor; Short=HF; Flags: Precursor	5.5e-69	immunological synapse;T cell mediated cytotoxicity;serine-type endopeptidase activity;extracellular region;nucleus;early endosome;complement activation;granzyme-mediated apoptotic signaling pathway;response to bacterium;negative regulation of endodeoxyribonuclease activity;secretory granule lumen;protein homodimerization activity;positive regulation of apoptotic process;negative regulation of DNA…	Cellular Component;Biological Process;Molecular Function;Cellular Component;Cellular Component;Cellular Component;Biological Process;Biological Process;Biological Process;Biological Process;Cellular Component;Molecular Function;Biological Process;Biological Process;Cellular Component;Biological Process;Biological Process;Biological Process;Biological Process;Biological Process	.
C015R121	Heat shock protein HSP 90-alpha	HSP90AA1	5.91072e-09	6285	13.6069	3.76626	up	0.000190277	14.6307	3.87092	up	0.000190277	-1.07524	-0.104659	down	-	0	20	96.03	F:ATP binding; C:nucleus; C:cytoplasm; P:protein folding; P:response to heat; P:response to cold; P:response to antibiotic; F:unfolded protein binding	H90A1_DANRERecName: Full=Heat shock protein HSP 90-alpha 1	0	blood vessel development;neuron migration;placenta development;UTP binding;CTP binding;skeletal muscle contraction;double-stranded RNA binding;mRNA binding;ATP binding;GTP binding;mitochondrion;lysosomal membrane;cytosol;protein folding;receptor-mediated endocytosis;response to unfolded protein;telomere maintenance via telomerase;muscle organ development;protein C-terminus binding;COP9 signalosom…	Biological Process;Biological Process;Biological Process;Molecular Function;Molecular Function;Biological Process;Molecular Function;Molecular Function;Molecular Function;Molecular Function;Cellular Component;Cellular Component;Cellular Component;Biological Process;Biological Process;Biological Process;Biological Process;Biological Process;Molecular Function;Cellular Component;Biological Process;…	.
C005R099	ubiquitin-conjugating enzyme E2-17 kDa-like	UBE2E3	1.18462e-05	6285	13.2018	3.72266	up	0.000222267	13.9139	3.79846	up	0.000217253	-1.05394	-0.0757975	down	-	8.20889e-135	20	88.96	F:ubiquitin-protein transferase activity; P:protein ubiquitination	UBC4_MIMIVRecName: Full=Probable bifunctional E2/E3 enzyme R795; Includes: RecName: Full=E3 ubiquitin-protein ligase; AltName: Full=RING-type E3 ubiquitin transferase; Includes: RecName: Full=Ubiquitin-conjugating enzyme E2; AltName: Full=E2 ubiquitin-conjugating enzyme	2.7e-24	ubiquitin ligase complex;nucleoplasm;cytosol;postreplication repair;regulation of transcription by RNA polymerase II;male meiotic nuclear division;histone monoubiquitination;free ubiquitin chain polymerization;neuron remodeling;lipid storage;germ-line stem cell population maintenance;anaphase-promoting complex-dependent catabolic process;ubiquitin conjugating enzyme complex;mitogen-activated prot…	Cellular Component;Cellular Component;Cellular Component;Biological Process;Biological Process;Biological Process;Biological Process;Biological Process;Biological Process;Biological Process;Biological Process;Biological Process;Cellular Component;Molecular Function;Molecular Function;Biological Process;Biological Process;Biological Process;Biological Process;Biological Process;Biological Process;…	.
C085R135	Immune-responsive gene 1	IRG1	4.74456e-05	6285	13.156	3.71765	up	0.000233856	7.42967	2.8933	up	0.000669125	1.77073	0.824346	up	-	1.21246e-105	20	93.33	F:lyase activity	IRG1_MOUSERecName: Full=Cis-aconitate decarboxylase; Short=CAD; AltName: Full=Aconitate decarboxylase; AltName: Full=Aconitate decarboxylase 1; AltName: Full=Cis-aconitic acid decarboxylase; AltName: Full=Immune-responsive gene 1 protein	3.8e-68	positive regulation of antimicrobial humoral response;mitochondrion;embryo implantation;propionate metabolic process, methylcitrate cycle;negative regulation of NF-kappaB transcription factor activity;negative regulation of type I interferon production;negative regulation of toll-like receptor 2 signaling pathway;negative regulation of toll-like receptor 4 signaling pathway;cellular response to i…	Biological Process;Cellular Component;Biological Process;Biological Process;Biological Process;Biological Process;Biological Process;Biological Process;Biological Process;Biological Process;Molecular Function;Molecular Function;Biological Process;Biological Process;Biological Process;Biological Process;Biological Process;Biological Process;Biological Process	.
C089R112	tumor necrosis factor receptor superfamily member 6B	TNFRSF6B	1.0935e-06	123	12.8479	3.68346	up	0.000190339	2.82699	1.49927	up	0.00357149	4.54473	2.1842	up	0.000319913	8.27086e-172	20	80.5	F:protein binding	TNF6B_HUMANRecName: Full=Tumor necrosis factor receptor superfamily member 6B; AltName: Full=Decoy receptor 3; Short=DcR3; AltName: Full=Decoy receptor for Fas ligand; AltName: Full=M68; Flags: Precursor	2e-36	positive regulation of protein phosphorylation;positive regulation of immune system process;regulation of production of molecular mediator of immune response;extracellular region;regulation of gene expression;integral component of membrane;cellular component organization;enzyme binding;cytokine binding;regulation of anatomical structure morphogenesis;intrinsic component of plasma membrane;positiv…	Biological Process;Biological Process;Biological Process;Cellular Component;Biological Process;Cellular Component;Biological Process;Molecular Function;Molecular Function;Biological Process;Cellular Component;Biological Process;Biological Process;Biological Process;Biological Process;Molecular Function;Biological Process;Cellular Component;Cellular Component;Biological Process;Cellular Component;…	.
C143R021	carcinoembryonic antigen-related cell adhesion molecule 20-like	LOC106578696	3.24492e-07	6285	12.3605	3.62767	up	0.00080941	18.5636	4.2144	up	0.000254454	-1.50184	-0.586734	down	-	0	20	77.53	C:membrane; C:integral component of membrane	CEA20_HUMANRecName: Full=Carcinoembryonic antigen-related cell adhesion molecule 20; Flags: Precursor	4.2e-06	-	-	.
C265R062	Heat shock protein HSP 90-alpha	HSP90AA1	2.16469e-08	6285	12.2204	3.61122	up	0.000190277	11.6821	3.54623	up	0.000190277	1.04608	0.0649887	up	-	0	20	96.03	F:ATP binding; C:nucleus; C:cytoplasm; P:protein folding; P:response to heat; P:response to cold; P:response to antibiotic; F:unfolded protein binding	H90A1_DANRERecName: Full=Heat shock protein HSP 90-alpha 1	0	blood vessel development;neuron migration;placenta development;UTP binding;CTP binding;skeletal muscle contraction;double-stranded RNA binding;mRNA binding;ATP binding;GTP binding;mitochondrion;lysosomal membrane;cytosol;protein folding;receptor-mediated endocytosis;response to unfolded protein;telomere maintenance via telomerase;muscle organ development;protein C-terminus binding;COP9 signalosom…	Biological Process;Biological Process;Biological Process;Molecular Function;Molecular Function;Biological Process;Molecular Function;Molecular Function;Molecular Function;Molecular Function;Cellular Component;Cellular Component;Cellular Component;Biological Process;Biological Process;Biological Process;Biological Process;Biological Process;Molecular Function;Cellular Component;Biological Process;…	.
C108R119	L-serine dehydratase/L-threonine deaminase-like	SDS	4.72282e-05	6285	11.9167	3.57491	up	0.000240467	7.66297	2.9379	up	0.000526777	1.5551	0.637006	up	-	0	20	96.17	P:cellular amino acid metabolic process; F:pyridoxal phosphate binding	SDHL_MOUSERecName: Full=L-serine dehydratase/L-threonine deaminase; Short=SDH; AltName: Full=L-serine deaminase; AltName: Full=L-threonine dehydratase; Short=TDH	6.7e-133	L-serine ammonia-lyase activity;L-threonine ammonia-lyase activity;mitochondrion;cytosol;gluconeogenesis;L-serine catabolic process;hydro-lyase activity;L-threonine catabolic process to glycine;pyridoxal phosphate binding;response to cobalamin;protein homodimerization activity;pyruvate biosynthetic process;response to amino acid	Molecular Function;Molecular Function;Cellular Component;Cellular Component;Biological Process;Biological Process;Molecular Function;Biological Process;Molecular Function;Biological Process;Molecular Function;Biological Process;Biological Process	.
C254R010	E3 ubiquitin-protein ligase TRIM39-like	MEFV	4.85808e-08	6285	11.7192	3.5508	up	0.000190278	11.0062	3.46024	up	0.00019028	1.06478	0.0905579	up	-	5.06e-74	20	87.7	F:protein binding; F:ligase activity; F:metal ion binding	MEFV_HUMANRecName: Full=Pyrin; AltName: Full=Marenostrin	3.9e-25	negative regulation of transcription by RNA polymerase II;fibrillar center;T cell mediated immunity;negative regulation of adaptive immune response;nucleic acid binding;actin binding;mitochondrion;endosome;Golgi apparatus;cytosol;microtubule associated complex;plasma membrane;negative regulation of protein kinase activity;protein monoubiquitination;spermatogenesis;cell population proliferation;po…	Biological Process;Cellular Component;Biological Process;Biological Process;Molecular Function;Molecular Function;Cellular Component;Cellular Component;Cellular Component;Cellular Component;Cellular Component;Cellular Component;Biological Process;Biological Process;Biological Process;Biological Process;Biological Process;Cellular Component;Cellular Component;Molecular Function;Cellular Component;…	.
C044R087	receptor-transporting protein 2	RTP2	5.57936e-07	6285	11.6403	3.54105	up	0.000190692	12.9606	3.69606	up	0.000190465	-1.11343	-0.155006	down	-	5.34339e-90	20	73.45	-	RTP3_HUMANRecName: Full=Receptor-transporting protein 3; AltName: Full=3CxxC-type zinc finger protein 3; AltName: Full=Transmembrane protein 7	2.5e-19	protein binding;cell part;response to stimulus;establishment of protein localization to membrane	Molecular Function;Cellular Component;Biological Process;Biological Process	.
C201R032	hepcidin antimicrobial peptide	HAMP	0.000294221	6285	11.4982	3.52333	up	0.000677583	9.48345	3.24541	up	0.00118717	1.21245	0.277922	up	-	8.12256e-47	20	90.2	F:hormone activity; C:extracellular region; C:cell; P:cellular iron ion homeostasis; P:negative regulation of cell population proliferation; P:regulation of signaling receptor activity; P:defense response to bacterium	HEPC1_SALSARecName: Full=Hepcidin-1; Flags: Precursor	3.5e-38	lipopolysaccharide binding;hormone activity;extracellular region;cell;cellular iron ion homeostasis;negative regulation of cell population proliferation;regulation of signaling receptor activity;peptidoglycan binding;defense response to Gram-negative bacterium;defense response to Gram-positive bacterium;lipoteichoic acid binding;cellular response to progesterone stimulus	Molecular Function;Molecular Function;Cellular Component;Cellular Component;Biological Process;Biological Process;Biological Process;Molecular Function;Biological Process;Biological Process;Molecular Function;Biological Process	.
C202R049	L-amino-acid oxidase-like	IL4I1	1.46943e-07	6285	11.4972	3.52321	up	0.000190286	9.42523	3.23653	up	0.00019034	1.21983	0.286684	up	-	0	20	88.62	C:integral component of membrane; F:oxidoreductase activity; P:oxidation-reduction process	OXLA_SIGCARecName: Full=L-amino-acid oxidase; AltName: Full=Antiparasitic protein; Short=APP; AltName: Full=Serum L-amino-acid oxidase; Short=SR-LAAO; Flags: Precursor	4.9e-118	L-amino-acid oxidase activity;extracellular region;pathogenesis;killing of cells of other organism;negative regulation of platelet aggregation in other organism;defense response to bacterium;protein homodimerization activity;envenomation resulting in induction of edema in other organism;envenomation resulting in negative regulation of platelet aggregation in other organism;flavin adenine dinucleo…	Molecular Function;Cellular Component;Biological Process;Biological Process;Biological Process;Biological Process;Molecular Function;Biological Process;Biological Process;Molecular Function;Biological Process	.
C221R141	barrier-to-autointegration factor-like	LOC106594559	1.47948e-06	6285	11.4178	3.51321	up	0.000190681	7.86953	2.97628	up	0.000195815	1.45089	0.536937	up	-	-	-	-	-	---NA---	-	-	-	.
C192R055	putative ferric-chelate reductase 1	FRRS1	6.08879e-09	6285	11.2474	3.49152	up	0.000190277	12.8072	3.67888	up	0.000190277	-1.13868	-0.18736	down	-	0	20	87.82	C:integral component of membrane; P:oxidation-reduction process	FRRS1_DANRERecName: Full=Putative ferric-chelate reductase 1	2.9e-128	oxidoreductase activity;biological regulation;defense response to other organism	Molecular Function;Biological Process;Biological Process	.
C198R010	hepcidin	HAMP1	0.000377791	6285	11.147	3.47858	up	0.000802708	9.10492	3.18665	up	0.00148247	1.22428	0.291936	up	-	8.12256e-47	20	90.2	F:hormone activity; C:extracellular region; C:cell; P:cellular iron ion homeostasis; P:negative regulation of cell population proliferation; P:regulation of signaling receptor activity; P:defense response to bacterium	HEPC1_SALSARecName: Full=Hepcidin-1; Flags: Precursor	3.5e-38	lipopolysaccharide binding;hormone activity;extracellular region;cell;cellular iron ion homeostasis;negative regulation of cell population proliferation;regulation of signaling receptor activity;peptidoglycan binding;defense response to Gram-negative bacterium;defense response to Gram-positive bacterium;lipoteichoic acid binding;cellular response to progesterone stimulus	Molecular Function;Molecular Function;Cellular Component;Cellular Component;Biological Process;Biological Process;Biological Process;Molecular Function;Biological Process;Biological Process;Molecular Function;Biological Process	.
C250R106	arginase-1	ARG1	3.70706e-08	6285	11.0803	3.46993	up	0.000190277	11.9166	3.5749	up	0.000190277	-1.07547	-0.104971	down	-	9.11169e-105	20	97.64	P:urea cycle; F:arginase activity; C:cytosol; P:arginine catabolic process to ornithine; F:manganese ion binding	ARGI1_HUMANRecName: Full=Arginase-1; AltName: Full=Liver-type arginase; AltName: Full=Type I arginase	3.3e-67	urea cycle;response to hypoxia;liver development;positive regulation of endothelial cell proliferation;arginase activity;extracellular space;mitochondrial outer membrane;mitochondrial matrix;cytosol;midgut development;response to herbicide;response to glucose;response to manganese ion;response to zinc ion;response to selenium ion;regulation of L-arginine import;response to amine;arginine cataboli…	Biological Process;Biological Process;Biological Process;Biological Process;Molecular Function;Cellular Component;Cellular Component;Cellular Component;Cellular Component;Biological Process;Biological Process;Biological Process;Biological Process;Biological Process;Biological Process;Biological Process;Biological Process;Biological Process;Molecular Function;Biological Process;Biological Process;…	.
C240R068	C-C motif chemokine 4	CCL4	1.40227e-08	6285	10.964	3.45471	up	0.000190277	7.18092	2.84417	up	0.000190279	1.52683	0.610537	up	-	3.41561e-65	20	72.65	C:extracellular region; P:immune response; F:chemokine activity; P:cell chemotaxis	CCL4_RABITRecName: Full=C-C motif chemokine 4; AltName: Full=Immune activation protein 2; Short=ACT-2; AltName: Full=Macrophage inflammatory protein 1-beta; Short=MIP-1-beta; AltName: Full=Small-inducible cytokine A4; Flags: Precursor	7e-07	extracellular region;immune response;chemokine activity	Cellular Component;Biological Process;Molecular Function	.
C204R014	C-X-C motif chemokine 11-1-like	CXCL6	2.39232e-05	6285	10.7316	3.42379	up	0.000203979	5.91714	2.5649	up	0.000522441	1.81364	0.858887	up	-	1.02456e-63	20	94.83	C:extracellular region; P:defense response; P:immune response; F:chemokine activity; P:cell chemotaxis	CX111_DANRERecName: Full=C-X-C motif chemokine 11-1; Flags: Precursor	4.5e-20	positive regulation of leukocyte chemotaxis;extracellular region;defense response;adenylate cyclase-activating G protein-coupled receptor signaling pathway;cell-cell signaling;chemokine activity;heparin binding;T cell chemotaxis;neutrophil chemotaxis;chemoattractant activity;neutrophil activation;regulation of cell population proliferation;identical protein binding;regulation of symbiosis, encomp…	Biological Process;Cellular Component;Biological Process;Biological Process;Biological Process;Molecular Function;Molecular Function;Biological Process;Biological Process;Molecular Function;Biological Process;Biological Process;Molecular Function;Biological Process;Biological Process;Biological Process;Molecular Function;Biological Process;Biological Process;Biological Process;Biological Process;…	.
C080R031	interferon-induced protein 44-like	IFI44	4.59536e-05	6285	10.6679	3.4152	up	0.000222048	4.79811	2.26247	up	0.00159561	2.22335	1.15273	up	-	1.19259e-163	20	87.53	-	IFI44_HUMANRecName: Full=Interferon-induced protein 44; Short=p44; AltName: Full=Microtubule-associated protein 44	8.8e-38	immune response;response to bacterium;defense response to virus	Biological Process;Biological Process;Biological Process	.
C186R002	transmembrane protein 100-like	TMEM100	3.76055e-09	6285	10.6512	3.41295	up	0.000190277	14.4606	3.85405	up	0.000190277	-1.35764	-0.441102	down	-	9.10647e-81	20	89.86	C:integral component of membrane	TM100_RATRecName: Full=Transmembrane protein 100	9.2e-29	angiogenesis;in utero embryonic development;epithelial to mesenchymal transition involved in endocardial cushion formation;protein binding;endoplasmic reticulum;plasma membrane;Notch signaling pathway;integral component of membrane;BMP signaling pathway;perikaryon;protein kinase B signaling;positive regulation of endothelial cell differentiation;perinuclear region of cytoplasm;regulation of calci…	Biological Process;Biological Process;Biological Process;Molecular Function;Cellular Component;Cellular Component;Biological Process;Cellular Component;Biological Process;Cellular Component;Biological Process;Biological Process;Cellular Component;Biological Process;Biological Process;Biological Process;Biological Process	.
C182R155	uncharacterized protein LOC109869400	-	5.62232e-06	6285	10.4148	3.38056	up	0.000198686	10.4492	3.38532	up	0.000198528	-1.00331	-0.00476128	down	-	9.20515e-148	20	52.12	C:membrane; C:integral component of membrane	---NA---	-	-	-	.
C027R112	complement C1q-like protein 2	C1QL2	0.000161105	6285	10.2743	3.36097	up	0.000287532	3.79587	1.92443	up	0.00985815	2.70671	1.43654	up	-	7.33272e-165	20	74.47	F:protein binding	C1QL2_HUMANRecName: Full=Complement C1q-like protein 2; AltName: Full=C1q and tumor necrosis factor-related protein 10; Short=C1q/TNF-related protein 10; Flags: Precursor	9.2e-15	protein binding;cytoplasm;behavior;endodermal cell differentiation;extracellular region part;synapse part;negative regulation of cellular process;camera-type eye morphogenesis;epithelial cell proliferation;protein complex oligomerization;neuron part	Molecular Function;Cellular Component;Biological Process;Biological Process;Cellular Component;Cellular Component;Biological Process;Biological Process;Biological Process;Biological Process;Cellular Component	.
C133R147	matrix metallopeptidase 13	MMP13	1.16094e-08	6285	10.2163	3.3528	up	0.000190277	11.3219	3.50105	up	0.000190277	-1.10822	-0.148249	down	-	1.24936e-48	20	87.92	F:metalloendopeptidase activity; P:proteolysis; F:zinc ion binding; C:extracellular matrix	MMP13_RABITRecName: Full=Collagenase 3; AltName: Full=Matrix metalloproteinase-13; Short=MMP-13; Flags: Precursor	8e-18	luteolysis;osteoblast differentiation;response to hypoxia;endochondral ossification;fibronectin binding;growth plate cartilage development;metalloendopeptidase activity;serine-type endopeptidase activity;calcium ion binding;collagen binding;extracellular space;nucleus;mitochondrion;lysosome;Golgi apparatus;cytosol;proteolysis;heart development;female pregnancy;parturition;zinc ion binding;respons…	Biological Process;Biological Process;Biological Process;Biological Process;Molecular Function;Biological Process;Molecular Function;Molecular Function;Molecular Function;Molecular Function;Cellular Component;Cellular Component;Cellular Component;Cellular Component;Cellular Component;Cellular Component;Biological Process;Biological Process;Biological Process;Biological Process;Molecular Function;…	.
C171R099	granzyme A-like	GZMA	3.08557e-05	123	9.94976	3.31466	up	0.000201711	3.08675	1.62609	up	0.00856727	3.22338	1.68857	up	0.00670189	0	20	85.01	F:serine-type endopeptidase activity; P:proteolysis	GRAA_HUMANRecName: Full=Granzyme A; AltName: Full=CTL tryptase; AltName: Full=Cytotoxic T-lymphocyte proteinase 1; AltName: Full=Fragmentin-1; AltName: Full=Granzyme-1; AltName: Full=Hanukkah factor; Short=H factor; Short=HF; Flags: Precursor	5.5e-69	immunological synapse;T cell mediated cytotoxicity;serine-type endopeptidase activity;extracellular region;nucleus;early endosome;complement activation;granzyme-mediated apoptotic signaling pathway;response to bacterium;negative regulation of endodeoxyribonuclease activity;secretory granule lumen;protein homodimerization activity;positive regulation of apoptotic process;negative regulation of DNA…	Cellular Component;Biological Process;Molecular Function;Cellular Component;Cellular Component;Cellular Component;Biological Process;Biological Process;Biological Process;Biological Process;Cellular Component;Molecular Function;Biological Process;Biological Process;Cellular Component;Biological Process;Biological Process;Biological Process;Biological Process;Biological Process	.
C133R130	C-X-C motif chemokine 11-like	CXCL11	1.54149e-07	123	9.90438	3.30807	up	0.000190278	4.94021	2.30457	up	0.000192566	2.00485	1.00349	up	0.00883191	7.97039e-73	20	86.46	C:extracellular region; P:immune response; F:chemokine activity; C:integral component of membrane; P:cell chemotaxis	---NA---	-	-	-	.
C230R100	interleukin-1 beta	IL1B	1.85728e-07	6285	9.84928	3.30002	up	0.000190291	8.09056	3.01624	up	0.00019038	1.21738	0.283779	up	-	0	20	86.73	P:fever generation; P:positive regulation of protein phosphorylation; P:positive regulation of leukocyte chemotaxis; F:cytokine activity; F:interleukin-1 receptor binding; F:integrin binding; C:lysosome; C:autophagosome; C:cytosol; P:immune response; P:regulation of signaling receptor activity; P:positive regulation of gene expression; P:negative regulation of gene expression; C:cytoplasmic vesic…	IL1B_ONCMYRecName: Full=Interleukin-1 beta; Flags: Precursor	0	response to acid chemical;fever generation;positive regulation of leukocyte chemotaxis;cytokine activity;interleukin-1 receptor binding;integrin binding;lysosome;autophagosome;cytosol;regulation of transcription, DNA-templated;immune response;cell surface receptor signaling pathway;response to nutrient;behavior;positive regulation of cell population proliferation;response to abiotic stimulus;resp…	Biological Process;Biological Process;Biological Process;Molecular Function;Molecular Function;Molecular Function;Cellular Component;Cellular Component;Cellular Component;Biological Process;Biological Process;Biological Process;Biological Process;Biological Process;Biological Process;Biological Process;Biological Process;Biological Process;Biological Process;Biological Process;Biological Process;…	.
C161R073	claudin-4-like	CLDN4	2.81854e-07	6285	9.68906	3.27636	up	0.000190941	15.5034	3.95451	up	0.000190292	-1.60009	-0.678151	down	-	3.39006e-132	20	95.14	F:structural molecule activity; C:plasma membrane; C:bicellular tight junction; C:integral component of membrane	CLD4_BOVINRecName: Full=Claudin-4	6.3e-89	virus receptor activity;response to hypoxia;outflow tract morphogenesis;epithelial cell morphogenesis;transmembrane signaling receptor activity;structural molecule activity;chloride channel activity;integral component of plasma membrane;bicellular tight junction;transforming growth factor beta receptor signaling pathway;female pregnancy;learning;circadian rhythm;basal plasma membrane;apical plasm…	Molecular Function;Biological Process;Biological Process;Biological Process;Molecular Function;Molecular Function;Molecular Function;Cellular Component;Cellular Component;Biological Process;Biological Process;Biological Process;Biological Process;Cellular Component;Cellular Component;Cellular Component;Cellular Component;Biological Process;Cellular Component;Biological Process;Cellular Component;…	.
C025R084	plasminogen	PLG	0.00151736	289	9.46259	3.24223	up	0.00162163	5.30861	2.40833	up	-	1.7825	0.833901	up	-	0	20	89.74	F:serine-type endopeptidase activity; C:extracellular region; P:proteolysis; P:fibrinolysis; P:tissue remodeling	PLMN_MACEURecName: Full=Plasminogen; Contains: RecName: Full=Plasmin heavy chain A; Contains: RecName: Full=Activation peptide; Contains: RecName: Full=Plasmin heavy chain A, short form; Contains: RecName: Full=Plasmin light chain B; Flags: Precursor	2e-171	positive regulation of protein phosphorylation;fibronectin binding;serine-type endopeptidase activity;endopeptidase inhibitor activity;signaling receptor binding;lipid metabolic process;blood circulation;positive regulation of cell population proliferation;response to heat;positive regulation of gene expression;negative regulation of cell-substrate adhesion;negative regulation of angiogenesis;kin…	Biological Process;Molecular Function;Molecular Function;Molecular Function;Molecular Function;Biological Process;Biological Process;Biological Process;Biological Process;Biological Process;Biological Process;Biological Process;Molecular Function;Molecular Function;Biological Process;Biological Process;Biological Process;Cellular Component;Cellular Component;Biological Process;Biological Process;…	.
C222R090	cathelicidin antimicrobial peptide	LOC100136439	7.8759e-06	6285	9.44919	3.24019	up	0.000192177	3.97412	1.99064	up	0.000745911	2.37768	1.24956	up	-	2.63234e-36	20	95.46	F:lipopolysaccharide binding; C:cell; P:positive regulation of gene expression; P:cytolysis; P:defense response to Gram-negative bacterium	---NA---	-	-	-	.
C139R032	radical S-adenosyl methionine domain-containing protein 2	RSAD2	4.26082e-06	6285	9.41277	3.23462	up	0.00019294	7.26429	2.86082	up	0.000204746	1.29576	0.373798	up	-	0	20	91.68	F:catalytic activity; C:endoplasmic reticulum membrane; C:lipid droplet; P:innate immune response; F:metal ion binding; F:4 iron, 4 sulfur cluster binding; P:defense response to virus	RSAD2_ONCMYRecName: Full=Radical S-adenosyl methionine domain-containing protein 2; AltName: Full=Viperin; AltName: Full=Virus inhibitory protein, endoplasmic reticulum-associated, interferon-inducible	0	fibrillar center;catalytic activity;mitochondrial outer membrane;mitochondrial inner membrane;endoplasmic reticulum membrane;Golgi apparatus;lipid droplet;regulation of ossification;positive regulation of toll-like receptor 7 signaling pathway;positive regulation of toll-like receptor 9 signaling pathway;CD4-positive, alpha-beta T cell differentiation;protein self-association;negative regulation …	Cellular Component;Molecular Function;Cellular Component;Cellular Component;Cellular Component;Cellular Component;Cellular Component;Biological Process;Biological Process;Biological Process;Biological Process;Molecular Function;Biological Process;Molecular Function;Biological Process;Molecular Function;Biological Process;Biological Process;Biological Process	.
C025R042	paired box protein and transposase domain containing protein	-	7.2127e-10	123	9.39844	3.23242	up	0.000190277	5.57601	2.47923	up	0.000190277	1.68551	0.753189	up	0.00248943	4.34918e-51	20	74.57	F:DNA binding; F:DNA-binding transcription factor activity; C:nucleus; P:regulation of transcription, DNA-templated	TCB1_CAEBRRecName: Full=Transposable element Tcb1 transposase; AltName: Full=Transposable element Barney transposase	1.4e-16	nucleic acid metabolic process	Biological Process	.
C265R053	saxitoxin and tetrodotoxin-binding protein 1-like	PSBP2	0.0018658	6285	9.33835	3.22317	up	0.00465983	10.0452	3.32844	up	0.0037339	-1.07569	-0.105267	down	-	6.6469e-140	20	73.34	C:membrane; C:integral component of membrane	SXT2_TAKPARecName: Full=Saxitoxin and tetrodotoxin-binding protein 2; Flags: Precursor	5.8e-12	-	-	.
C030R081	interferon-induced GTP-binding protein Mx3	MX3	2.63125e-05	6285	9.29022	3.21571	up	0.000326884	8.24627	3.04374	up	0.000453931	1.1266	0.171971	up	-	0	20	95.24	F:GTPase activity; F:GTP binding; C:extracellular space; C:nucleus; C:cytosol; P:response to type I interferon; P:cellular response to interferon-alpha; C:perinuclear region of cytoplasm; P:defense response to virus	MX3_ONCMYRecName: Full=Interferon-induced GTP-binding protein Mx3; Short=RBTMx3	0	mitochondrial fission;dynamin family protein polymerization involved in mitochondrial fission;GTPase activity;GTP binding;endoplasmic reticulum;cytosol;microtubule binding;response to bacterium;endosomal transport;nuclear membrane;mitochondrial membrane;negative regulation of viral genome replication;response to arsenic-containing substance;perinuclear region of cytoplasm;defense response to viru…	Biological Process;Biological Process;Molecular Function;Molecular Function;Cellular Component;Cellular Component;Molecular Function;Biological Process;Biological Process;Cellular Component;Cellular Component;Biological Process;Biological Process;Cellular Component;Biological Process;Biological Process;Cellular Component;Biological Process;Biological Process	.
C118R007	C-X-C motif chemokine 11-1-like	CXCL6	2.26969e-05	6285	9.20392	3.20225	up	0.000201968	5.00058	2.3221	up	0.000588813	1.84057	0.880153	up	-	1.02456e-63	20	94.83	C:extracellular region; P:defense response; P:immune response; F:chemokine activity; P:cell chemotaxis	CX111_DANRERecName: Full=C-X-C motif chemokine 11-1; Flags: Precursor	4.5e-20	positive regulation of leukocyte chemotaxis;extracellular region;defense response;adenylate cyclase-activating G protein-coupled receptor signaling pathway;cell-cell signaling;chemokine activity;heparin binding;T cell chemotaxis;neutrophil chemotaxis;chemoattractant activity;neutrophil activation;regulation of cell population proliferation;identical protein binding;regulation of symbiosis, encomp…	Biological Process;Cellular Component;Biological Process;Biological Process;Biological Process;Molecular Function;Molecular Function;Biological Process;Biological Process;Molecular Function;Biological Process;Biological Process;Molecular Function;Biological Process;Biological Process;Biological Process;Molecular Function;Biological Process;Biological Process;Biological Process;Biological Process;…	.
C095R074	putative ferric-chelate reductase 1	FRRS1	2.10763e-08	6285	9.04938	3.17782	up	0.000190279	12.4257	3.63525	up	0.000190277	-1.37309	-0.457431	down	-	7.08621e-116	20	87.22	C:integral component of membrane; P:oxidation-reduction process	FRRS1_DANRERecName: Full=Putative ferric-chelate reductase 1	1.1e-38	ferric-chelate reductase activity;defense response to other organism	Molecular Function;Biological Process	.
C012R096	40S ribosomal protein SA	RPSA	1.66413e-06	6285	9.03475	3.17549	up	0.000190442	4.20706	2.07281	up	0.000271974	2.14752	1.10267	up	-	0	20	95.06	P:ribosomal small subunit assembly; F:structural constituent of ribosome; F:laminin receptor activity; C:nucleus; C:mitochondrial inner membrane; C:plasma membrane; P:translation; P:cell adhesion; F:glycine transmembrane transporter activity; C:cytosolic small ribosomal subunit; F:laminin binding; P:glycine import into mitochondrion	RSSA_SALSARecName: Full=40S ribosomal protein SA; AltName: Full=37 kDa laminin receptor precursor; Short=37LRP; AltName: Full=37/67 kDa laminin receptor; Short=LRP/LR; AltName: Full=67 kDa laminin receptor; Short=67LR; AltName: Full=Laminin receptor 1; Short=LamR; AltName: Full=Laminin-binding protein precursor p40; Short=LBP/p40	0	ribosomal small subunit assembly;nuclear-transcribed mRNA catabolic process, nonsense-mediated decay;endonucleolytic cleavage in ITS1 to separate SSU-rRNA from 5.8S rRNA and LSU-rRNA from tricistronic rRNA transcript (SSU-rRNA, 5.8S rRNA, LSU-rRNA);endonucleolytic cleavage to generate mature 3'-end of SSU-rRNA from (SSU-rRNA, 5.8S rRNA, LSU-rRNA);virus receptor activity;structural constituent of …	Biological Process;Biological Process;Biological Process;Biological Process;Molecular Function;Molecular Function;Molecular Function;Cellular Component;Cellular Component;Cellular Component;Biological Process;Biological Process;Cellular Component;Biological Process;Molecular Function;Cellular Component;Molecular Function;Biological Process;Cellular Component;Biological Process;Cellular Component	.
C121R047	tumor necrosis factor receptor superfamily member 11B	TNFRSF11B	4.35769e-06	6285	9.03056	3.17482	up	0.000201139	10.9047	3.44688	up	0.000193769	-1.20754	-0.272068	down	-	0	20	77.42	F:protein binding; C:integral component of membrane	TR11B_HUMANRecName: Full=Tumor necrosis factor receptor superfamily member 11B; AltName: Full=Osteoclastogenesis inhibitory factor; AltName: Full=Osteoprotegerin; Flags: Precursor	4.7e-48	B cell apoptotic process;regulation of immunoglobulin production;regulation of lymphocyte mediated immunity;regulation of adaptive immune response based on somatic recombination of immune receptors built from immunoglobulin superfamily domains;extracellular space;integral component of plasma membrane;regulation of transcription, DNA-templated;humoral immune response;axonal fasciculation;response …	Biological Process;Biological Process;Biological Process;Biological Process;Cellular Component;Cellular Component;Biological Process;Biological Process;Biological Process;Biological Process;Biological Process;Cellular Component;Molecular Function;Molecular Function;Biological Process;Cellular Component;Biological Process;Cellular Component;Biological Process;Biological Process;Biological Process;…	.
C040R101	interferon-induced protein with tetratricopeptide repeats 1-like	IFIT5	1.61572e-05	6285	8.93525	3.15951	up	0.000218886	7.67473	2.94012	up	0.000245204	1.16424	0.219392	up	-	8.47975e-151	20	82.64	F:RNA binding; F:structural molecule activity; F:protein binding; C:cytosol; C:neurofilament; P:axon development	IFIT5_HUMANRecName: Full=Interferon-induced protein with tetratricopeptide repeats 5; Short=IFIT-5; AltName: Full=Interferon-induced 58 kDa protein; AltName: Full=Retinoic acid- and interferon-inducible 58 kDa protein; Short=P58	2.7e-13	RNA binding;protein binding;cytosol;response to bacterium;intracellular transport of viral protein in host cell;negative regulation of protein binding;cellular response to interferon-alpha;cellular response to interferon-beta;positive regulation of viral genome replication;negative regulation of viral genome replication;negative regulation of defense response to virus by host;regulation of cellul…	Molecular Function;Molecular Function;Cellular Component;Biological Process;Biological Process;Biological Process;Biological Process;Biological Process;Biological Process;Biological Process;Biological Process;Biological Process;Biological Process;Biological Process;Biological Process	.
C197R010	interleukin 11	IL11	3.21779e-05	6285	8.86967	3.14888	up	0.000202406	3.13304	1.64756	up	0.00578426	2.83101	1.50132	up	-	-	-	-	-	---NA---	-	-	-	.
C076R029	tumor necrosis factor receptor superfamily member 11B-like	TNFRSF11B	3.9241e-06	6285	8.83187	3.14272	up	0.000201144	11.0852	3.47057	up	0.000192994	-1.25514	-0.327849	down	-	0	20	77.42	F:protein binding; C:integral component of membrane	TR11B_HUMANRecName: Full=Tumor necrosis factor receptor superfamily member 11B; AltName: Full=Osteoclastogenesis inhibitory factor; AltName: Full=Osteoprotegerin; Flags: Precursor	4.7e-48	B cell apoptotic process;regulation of immunoglobulin production;regulation of lymphocyte mediated immunity;regulation of adaptive immune response based on somatic recombination of immune receptors built from immunoglobulin superfamily domains;extracellular space;integral component of plasma membrane;regulation of transcription, DNA-templated;humoral immune response;axonal fasciculation;response …	Biological Process;Biological Process;Biological Process;Biological Process;Cellular Component;Cellular Component;Biological Process;Biological Process;Biological Process;Biological Process;Biological Process;Cellular Component;Molecular Function;Molecular Function;Biological Process;Cellular Component;Biological Process;Cellular Component;Biological Process;Biological Process;Biological Process;…	.
C186R169	interferon-inducible protein Gig2-like	LOC100194720	1.07343e-05	6285	8.75557	3.1302	up	0.000200281	6.98576	2.80442	up	0.000236662	1.25334	0.325783	up	-	0	20	92.05	F:NAD+ ADP-ribosyltransferase activity	---NA---	-	-	-	.
C090R054	E3 ubiquitin-protein ligase NEURL3-like	NEURL3	6.85039e-05	69	8.7109	3.12282	up	0.000231606	2.43189	1.28208	up	-	3.58195	1.84075	up	0.00450315	0	20	78.21	F:ligase activity	NEUL3_HUMANRecName: Full=E3 ubiquitin-protein ligase NEURL3; AltName: Full=Lung-inducible neuralized-related C3CH4 RING domain protein; AltName: Full=Neuralized-like protein 3; AltName: Full=RING-type E3 ubiquitin transferase NEURL3	1.2e-29	ubiquitin-protein transferase activity;endosome;plasma membrane;transport;germ cell development;sensory organ development;protein localization;regulation of Notch signaling pathway;animal organ morphogenesis;positive regulation of signal transduction;protein ubiquitination;cellular component assembly;flagellated sperm motility;dendrite;positive regulation of cell projection organization;regulatio…	Molecular Function;Cellular Component;Cellular Component;Biological Process;Biological Process;Biological Process;Biological Process;Biological Process;Biological Process;Biological Process;Biological Process;Biological Process;Biological Process;Cellular Component;Biological Process;Biological Process;Molecular Function;Biological Process;Biological Process;Biological Process;Biological Process;…	.
C159R004	interferon-inducible protein Gig2-like	LOC100194720	8.21537e-06	6285	8.57225	3.09967	up	0.000197906	7.04984	2.81759	up	0.00022406	1.21595	0.282082	up	-	0	20	92.05	F:NAD+ ADP-ribosyltransferase activity	---NA---	-	-	-	.
C205R149	interferon-induced protein 44-like	IFI44	1.95948e-06	6285	8.53746	3.09381	up	0.00019069	5.32162	2.41187	up	0.000215588	1.6043	0.68194	up	-	1.41272e-174	20	73.07	-	IFI44_HUMANRecName: Full=Interferon-induced protein 44; Short=p44; AltName: Full=Microtubule-associated protein 44	1.6e-38	defense response to virus	Biological Process	.
C183R035	Receptor-transporting protein 3	RTP3	6.38508e-06	6285	8.47311	3.08289	up	0.000195875	7.03738	2.81504	up	0.0002171	1.20401	0.267853	up	-	6.22458e-105	20	84.21	P:protein targeting to membrane; F:olfactory receptor binding; P:protein insertion into membrane	RTP3_HUMANRecName: Full=Receptor-transporting protein 3; AltName: Full=3CxxC-type zinc finger protein 3; AltName: Full=Transmembrane protein 7	1.5e-24	protein binding;cell part;response to stimulus;establishment of protein localization to membrane	Molecular Function;Cellular Component;Biological Process;Biological Process	.
C248R144	interferon-inducible protein Gig2-like	LOC100196683	9.62684e-06	6285	8.41671	3.07326	up	0.000196355	5.88622	2.55734	up	0.000256245	1.4299	0.515915	up	-	0	20	89.78	F:NAD+ ADP-ribosyltransferase activity	---NA---	-	-	-	.
C026R092	permeability factor 2-like	CXCL2	1.34613e-06	123	8.38168	3.06724	up	0.000190367	3.46483	1.79278	up	0.000368164	2.41908	1.27446	up	0.00351486	3.31049e-39	20	96	P:leukocyte migration involved in inflammatory response; C:extracellular space; C:cell; P:immune response; F:chemokine activity; P:response to carbohydrate; P:positive regulation of superoxide anion generation; P:cell chemotaxis; P:positive regulation of neutrophil migration	CXCL2_HUMANRecName: Full=C-X-C motif chemokine 2; AltName: Full=Growth-regulated protein beta; Short=Gro-beta; AltName: Full=Macrophage inflammatory protein 2-alpha; Short=MIP2-alpha; Contains: RecName: Full=GRO-beta(5-73); AltName: Full=GRO-beta-T; AltName: Full=Hematopoietic synergistic factor; Short=HSF; AltName: Full=SB-251353; Flags: Precursor	5.5e-09	angiogenesis;cytokine production;response to amphetamine;leukocyte chemotaxis involved in inflammatory response;leukocyte activation involved in inflammatory response;acute inflammatory response;monocyte chemotaxis;interleukin-8 receptor binding;extracellular space;cell cycle arrest;G protein-coupled receptor signaling pathway;positive regulation of cytosolic calcium ion concentration;cell-cell s…	Biological Process;Biological Process;Biological Process;Biological Process;Biological Process;Biological Process;Biological Process;Molecular Function;Cellular Component;Biological Process;Biological Process;Biological Process;Biological Process;Molecular Function;Molecular Function;Biological Process;Biological Process;Biological Process;Biological Process;Biological Process;Biological Process;…	.
C167R160	---NA---	-	1.83164e-08	6285	8.35927	3.06338	up	0.000190277	5.76021	2.52612	up	0.000190281	1.45121	0.537255	up	-	-	-	-	-	---NA---	-	-	-	.
C046R061	interferon alpha/beta receptor 2-like	-	5.25722e-05	6285	8.2837	3.05027	up	0.000269764	5.91577	2.56456	up	0.000779113	1.40027	0.48571	up	-	1.82442e-17	20	70.83	F:catalytic activity; F:binding; P:transport; C:membrane	---NA---	-	-	-	.
C104R012	mast cell protease 1A-like	CTSG	7.45774e-07	6285	8.18821	3.03355	up	0.000190321	4.34812	2.12039	up	0.000214701	1.88316	0.913156	up	-	9.80001e-163	20	79.81	F:serine-type endopeptidase activity; P:proteolysis	MCPT2_MOUSERecName: Full=Mast cell protease 2; Short=mMCP-2; Flags: Precursor	7.9e-40	regulation of angiotensin levels in blood;serine-type endopeptidase activity;extracellular space;proteolysis;immune response;positive regulation of cell death;cellular component disassembly;secretory granule;extracellular matrix organization;defense response to bacterium;ion binding;cellular response to stimulus	Biological Process;Molecular Function;Cellular Component;Biological Process;Biological Process;Biological Process;Biological Process;Cellular Component;Biological Process;Biological Process;Molecular Function;Biological Process	.
C058R152	interferon-induced very large GTPase 1-like	GVINP1	0.000478006	6285	8.15048	3.02688	up	0.000701127	5.34147	2.41724	up	0.00341635	1.52589	0.609647	up	-	1.0169e-163	20	88.91	F:GTP binding	GVIN1_MOUSERecName: Full=Interferon-induced very large GTPase 1; AltName: Full=Very large-inducible GTPase-1; Short=VLIG-1	1e-49	-	-	.
C033R059	PREDICTED: uncharacterized protein LOC106575703	LOC106575703	3.91622e-07	6285	8.1288	3.02304	up	0.000190299	5.23612	2.3885	up	0.000192139	1.55245	0.634545	up	-	3.37042e-170	20	78.52	C:integral component of membrane	---NA---	-	-	-	.
C194R072	complement C1q-like protein 2	C1QL2	1.20522e-06	6285	8.09249	3.01658	up	0.000191797	9.09282	3.18473	up	0.000190898	-1.12361	-0.168145	down	-	7.80725e-126	20	75.93	F:protein binding	C1QL2_HUMANRecName: Full=Complement C1q-like protein 2; AltName: Full=C1q and tumor necrosis factor-related protein 10; Short=C1q/TNF-related protein 10; Flags: Precursor	2.6e-11	negative regulation of cytokine production;extracellular space;cell;immune response;cell differentiation;negative regulation of cellular metabolic process;identical protein binding;chemical homeostasis;regulation of cytokine secretion;positive regulation of protein secretion;positive regulation of multicellular organismal process;protein complex oligomerization;regulation of ERK1 and ERK2 cascade…	Biological Process;Cellular Component;Cellular Component;Biological Process;Biological Process;Biological Process;Molecular Function;Biological Process;Biological Process;Biological Process;Biological Process;Biological Process;Biological Process;Biological Process;Biological Process	.
C219R041	peroxisomal membrane protein 2	PXMP2	9.27347e-07	6285	8.08754	3.0157	up	0.000197177	6.38219	2.67405	up	0.000240075	1.2672	0.341649	up	-	9.84383e-153	20	94.09	C:integral component of membrane	PXMP2_BOVINRecName: Full=Peroxisomal membrane protein 2	3.3e-68	activation of MAPK activity;protein polyubiquitination;nucleotide-excision repair, DNA damage recognition;MyD88-dependent toll-like receptor signaling pathway;protein binding;nucleoplasm;mitochondrial outer membrane;vacuole;integral component of peroxisomal membrane;endoplasmic reticulum membrane;cytosol;plasma membrane;transcription-coupled nucleotide-excision repair;nucleotide-excision repair, …	Biological Process;Biological Process;Biological Process;Biological Process;Molecular Function;Cellular Component;Cellular Component;Cellular Component;Cellular Component;Cellular Component;Cellular Component;Cellular Component;Biological Process;Biological Process;Biological Process;Biological Process;Biological Process;Biological Process;Biological Process;Biological Process;Biological Process;…	.
C062R075	matrix metallopeptidase-19-like	MMP19	0.000256646	289	8.06307	3.01133	up	0.000352048	2.38586	1.25451	up	-	3.37952	1.75682	up	-	5.54016e-84	20	88.67	F:metalloendopeptidase activity; P:proteolysis; F:zinc ion binding; C:extracellular matrix	MMP19_MOUSERecName: Full=Matrix metalloproteinase-19; Short=MMP-19; AltName: Full=Matrix metalloproteinase RASI; Flags: Precursor	1.5e-36	metalloendopeptidase activity;serine-type endopeptidase activity;binding;proteolysis;female gonad development;response to endogenous stimulus;response to organonitrogen compound;extracellular matrix disassembly;extracellular matrix;intrinsic component of membrane;cell part;negative regulation of cellular process;anatomical structure formation involved in morphogenesis;skeletal system morphogenesi…	Molecular Function;Molecular Function;Molecular Function;Biological Process;Biological Process;Biological Process;Biological Process;Biological Process;Cellular Component;Cellular Component;Cellular Component;Biological Process;Biological Process;Biological Process;Biological Process	.
C207R073	interferon-induced protein with tetratricopeptide repeats 5-like	IFIT5	4.55847e-06	6285	7.94249	2.98959	up	0.000194266	6.89486	2.78552	up	0.000200813	1.15194	0.204071	up	-	5.7906e-137	20	81.01	F:protein binding	IFIT5_HUMANRecName: Full=Interferon-induced protein with tetratricopeptide repeats 5; Short=IFIT-5; AltName: Full=Interferon-induced 58 kDa protein; AltName: Full=Retinoic acid- and interferon-inducible 58 kDa protein; Short=P58	5.3e-30	RNA binding;protein binding;IkappaB kinase complex;intracellular transport of viral protein in host cell;negative regulation of protein binding;positive regulation of I-kappaB kinase/NF-kappaB signaling;positive regulation of viral genome replication;negative regulation of viral genome replication;negative regulation of defense response to virus by host;negative regulation of helicase activity;ce…	Molecular Function;Molecular Function;Cellular Component;Biological Process;Biological Process;Biological Process;Biological Process;Biological Process;Biological Process;Biological Process;Biological Process;Biological Process	.
C210R096	constitutive coactivator of peroxisome proliferator-activated receptor gamma	NUP98	1.16732e-05	6285	7.93396	2.98804	up	0.000201746	6.46338	2.69229	up	0.00023879	1.22753	0.295754	up	-	6.95184e-80	20	64.26	C:intracellular; F:zinc ion binding	EXSA_BACCERecName: Full=Spore coat assembly protein ExsA	1.1e-06	-	-	.
C122R146	MARCKS-related protein-like	LOC106570689	1.27109e-06	6285	7.89762	2.98142	up	0.000190473	5.00617	2.32371	up	0.000200361	1.57758	0.65771	up	-	1.26378e-10	7	98.72	F:calmodulin binding	---NA---	-	-	-	.
C056R137	Serum amyloid A-5 protein	SAA5	2.98866e-05	6285	7.88019	2.97823	up	0.000200073	4.39783	2.13679	up	0.000285423	1.79184	0.841439	up	-	-	-	-	-	---NA---	-	-	-	.
C127R168	plasminogen activator inhibitor 1-like	SERPINE1	8.23381e-07	6285	7.85718	2.97401	up	0.000190352	4.73817	2.24433	up	0.000198429	1.65827	0.729683	up	-	2.14886e-165	20	95.9	F:serine-type endopeptidase inhibitor activity; C:extracellular space; P:negative regulation of plasminogen activation; P:negative regulation of endopeptidase activity	PAI1_HUMANRecName: Full=Plasminogen activator inhibitor 1; Short=PAI; Short=PAI-1; AltName: Full=Endothelial plasminogen activator inhibitor; AltName: Full=Serpin E1; Flags: Precursor	2.6e-76	protease binding;platelet degranulation;serine-type endopeptidase inhibitor activity;signaling receptor binding;central nervous system development;peripheral nervous system development;embryo implantation;circadian rhythm;heparin binding;female gonad development;response to radiation;regulation of signaling receptor activity;negative regulation of platelet activation;positive regulation of gene e…	Molecular Function;Biological Process;Molecular Function;Molecular Function;Biological Process;Biological Process;Biological Process;Biological Process;Molecular Function;Biological Process;Biological Process;Biological Process;Biological Process;Biological Process;Biological Process;Biological Process;Biological Process;Biological Process;Biological Process;Cellular Component;Biological Process;…	.
C083R028	ETS translocation variant 4	ETV4	5.64559e-06	6285	7.85496	2.97361	up	0.000196307	7.09235	2.82626	up	0.00020218	1.10753	0.147341	up	-	2.48636e-178	20	90.03	F:DNA-binding transcription factor activity; C:nucleus; P:regulation of transcription, DNA-templated; F:sequence-specific DNA binding	ETV4_DANRERecName: Full=ETS translocation variant 4; AltName: Full=Polyomavirus enhancer activator 3 homolog; Short=Protein PEA3	1.6e-161	negative regulation of transcription by RNA polymerase II;RNA polymerase II proximal promoter sequence-specific DNA binding;DNA-binding transcription repressor activity, RNA polymerase II-specific;DNA-binding transcription activator activity, RNA polymerase II-specific;skeletal system development;branching involved in blood vessel morphogenesis;response to hypoxia;startle response;nucleoplasm;tra…	Biological Process;Molecular Function;Molecular Function;Molecular Function;Biological Process;Biological Process;Biological Process;Biological Process;Cellular Component;Cellular Component;Cellular Component;Cellular Component;Cellular Component;Biological Process;Biological Process;Biological Process;Biological Process;Biological Process;Biological Process;Biological Process;Biological Process;…	.
C060R046	UMP-CMP kinase 2, mitochondrial	CMPK2	7.34297e-06	6285	7.75479	2.95509	up	0.000197993	6.78511	2.76237	up	0.000217086	1.14291	0.192716	up	-	0	20	85.17	F:thymidylate kinase activity; P:phosphorylation; P:nucleoside monophosphate phosphorylation	CMPK2_MOUSERecName: Full=UMP-CMP kinase 2, mitochondrial; AltName: Full=Nucleoside-diphosphate kinase; AltName: Full=Thymidylate kinase LPS-inducible member; Short=TYKi; Flags: Precursor	2.2e-85	cytidylate kinase activity;nucleoside diphosphate kinase activity;mitochondrion;nucleoside diphosphate phosphorylation;nucleoside triphosphate biosynthetic process;pyrimidine deoxyribonucleoside diphosphate biosynthetic process;pyrimidine deoxyribonucleotide biosynthetic process;UMP kinase activity;cellular response to lipopolysaccharide	Molecular Function;Molecular Function;Cellular Component;Biological Process;Biological Process;Biological Process;Biological Process;Molecular Function;Biological Process	.
C130R141	transposable element tc3 transposase	LOC106610362	3.16596e-05	6285	7.74842	2.9539	up	0.000202277	3.0339	1.60117	up	0.00451244	2.55395	1.35273	up	-	1.47489e-09	20	64.15	P:microtubule cytoskeleton organization; F:DNA binding; P:transposition, DNA-mediated; P:DNA integration; C:microtubule cytoskeleton	---NA---	-	-	-	.
C138R106	caspase-14	CASP14	0.000627312	289	7.69358	2.94366	up	0.00060202	2.68321	1.42396	up	-	2.86731	1.5197	up	-	1.7603e-178	20	68.81	F:cysteine-type endopeptidase activity; P:proteolysis	CASPE_HUMANRecName: Full=Caspase-14; Short=CASP-14; Contains: RecName: Full=Caspase-14 subunit p17, mature form; Contains: RecName: Full=Caspase-14 subunit p10, mature form; Contains: RecName: Full=Caspase-14 subunit p20, intermediate form; Contains: RecName: Full=Caspase-14 subunit p8, intermediate form; Flags: Precursor	2.4e-28	immune system process;nucleus;mitochondrion;plasma membrane;inflammatory response;nervous system development;epidermis development;response to bacterium;response to abiotic stimulus;response to toxic substance;response to endogenous stimulus;response to organonitrogen compound;regulation of autophagy;response to organic cyclic compound;protein processing;enzyme binding;protein domain specific bin…	Biological Process;Cellular Component;Cellular Component;Cellular Component;Biological Process;Biological Process;Biological Process;Biological Process;Biological Process;Biological Process;Biological Process;Biological Process;Biological Process;Biological Process;Biological Process;Molecular Function;Molecular Function;Biological Process;Biological Process;Biological Process;Biological Process;…	.
C127R104	heparanase-like	HPSE	2.76857e-05	69	7.53073	2.91279	up	0.000202217	2.03623	1.0259	up	-	3.69837	1.88689	up	0.00127075	1.60443e-45	20	95.48	C:membrane; F:hydrolase activity, acting on glycosyl bonds	HPSE_MOUSERecName: Full=Heparanase; AltName: Full=Endo-glucoronidase; Contains: RecName: Full=Heparanase 8 kDa subunit; Contains: RecName: Full=Heparanase 50 kDa subunit; Flags: Precursor	1.9e-14	beta-glucuronidase activity;nucleoplasm;plasma membrane;glycosaminoglycan catabolic process;cell-matrix adhesion;positive regulation of vascular endothelial growth factor production;positive regulation of blood coagulation;extracellular matrix organization;heparan sulfate proteoglycan catabolic process;heparanase activity;extracellular matrix;positive regulation of osteoblast proliferation;specif…	Molecular Function;Cellular Component;Cellular Component;Biological Process;Biological Process;Biological Process;Biological Process;Biological Process;Biological Process;Molecular Function;Cellular Component;Biological Process;Cellular Component;Cellular Component;Biological Process;Molecular Function;Cellular Component;Molecular Function;Molecular Function;Biological Process;Biological Process;…	.
C183R028	permeability factor 2-like	CXCL2	3.7311e-06	123	7.50971	2.90876	up	0.000190803	3.08812	1.62673	up	0.000828639	2.4318	1.28203	up	0.00446425	3.31049e-39	20	96	P:leukocyte migration involved in inflammatory response; C:extracellular space; C:cell; P:immune response; F:chemokine activity; P:response to carbohydrate; P:positive regulation of superoxide anion generation; P:cell chemotaxis; P:positive regulation of neutrophil migration	CXCL2_HUMANRecName: Full=C-X-C motif chemokine 2; AltName: Full=Growth-regulated protein beta; Short=Gro-beta; AltName: Full=Macrophage inflammatory protein 2-alpha; Short=MIP2-alpha; Contains: RecName: Full=GRO-beta(5-73); AltName: Full=GRO-beta-T; AltName: Full=Hematopoietic synergistic factor; Short=HSF; AltName: Full=SB-251353; Flags: Precursor	5.5e-09	angiogenesis;cytokine production;response to amphetamine;leukocyte chemotaxis involved in inflammatory response;leukocyte activation involved in inflammatory response;acute inflammatory response;monocyte chemotaxis;interleukin-8 receptor binding;extracellular space;cell cycle arrest;G protein-coupled receptor signaling pathway;positive regulation of cytosolic calcium ion concentration;cell-cell s…	Biological Process;Biological Process;Biological Process;Biological Process;Biological Process;Biological Process;Biological Process;Molecular Function;Cellular Component;Biological Process;Biological Process;Biological Process;Biological Process;Molecular Function;Molecular Function;Biological Process;Biological Process;Biological Process;Biological Process;Biological Process;Biological Process;…	.
C077R073	probable E3 ubiquitin-protein ligase HERC6	HERC6	9.4377e-05	6285	7.41155	2.88978	up	0.000280911	4.88073	2.2871	up	0.000994216	1.51853	0.602677	up	-	5.36724e-120	20	92.63	F:ubiquitin-protein transferase activity; P:protein ubiquitination; F:ligase activity	HERC6_HUMANRecName: Full=Probable E3 ubiquitin-protein ligase HERC6; AltName: Full=HECT domain and RCC1-like domain-containing protein 6; AltName: Full=HECT-type E3 ubiquitin transferase HERC6	7.4e-38	regulation of cyclin-dependent protein serine/threonine kinase activity;protein polyubiquitination;fibrillar center;hematopoietic progenitor cell differentiation;ubiquitin-protein transferase activity;protein binding;cytosol;ubiquitin-dependent protein catabolic process;spermatogenesis;response to bacterium;positive regulation of macromolecule metabolic process;intracellular steroid hormone recep…	Biological Process;Biological Process;Cellular Component;Biological Process;Molecular Function;Molecular Function;Cellular Component;Biological Process;Biological Process;Biological Process;Biological Process;Biological Process;Biological Process;Biological Process;Biological Process;Molecular Function;Biological Process;Biological Process;Biological Process;Biological Process;Biological Process	.
C211R049	interferon-induced very large GTPase 1-like	GVIN1	0.00210566	289	7.36872	2.88141	up	0.00192369	3.84455	1.94281	up	-	1.91667	0.938601	up	-	2.15009e-147	20	88.3	F:GTP binding	---NA---	-	-	-	.
C025R151	GTPase IMAP family member 7-like	GIMAP4	0.000496177	289	7.28934	2.86579	up	0.000521663	3.11623	1.6398	up	-	2.33915	1.22599	up	-	8.22821e-117	20	90.34	F:GTP binding; C:integral component of membrane	GIMA4_HUMANRecName: Full=GTPase IMAP family member 4; AltName: Full=Immunity-associated nucleotide 1 protein; Short=IAN-1; Short=hIAN1; AltName: Full=Immunity-associated protein 4	5.5e-35	temperature homeostasis;positive regulation of natural killer cell cytokine production;positive regulation of humoral immune response mediated by circulating immunoglobulin;GTPase activity;GTP binding;nucleoplasm;mitochondrion;endoplasmic reticulum;lipid droplet;cytosol;positive regulation of calcium ion transport into cytosol;membrane;B cell differentiation;negative regulation of interferon-gamm…	Biological Process;Biological Process;Biological Process;Molecular Function;Molecular Function;Cellular Component;Cellular Component;Cellular Component;Cellular Component;Cellular Component;Biological Process;Cellular Component;Biological Process;Biological Process;Biological Process;Molecular Function;Biological Process;Biological Process;Biological Process;Biological Process;Biological Process;…	.
C114R090	interferon-induced protein with tetratricopeptide repeats 5-like	IFIT5	1.16769e-05	6285	7.21768	2.85154	up	0.000205627	6.54819	2.7111	up	0.000226748	1.10224	0.140438	up	-	8.10707e-107	20	91.78	F:protein binding	IFIT5_HUMANRecName: Full=Interferon-induced protein with tetratricopeptide repeats 5; Short=IFIT-5; AltName: Full=Interferon-induced 58 kDa protein; AltName: Full=Retinoic acid- and interferon-inducible 58 kDa protein; Short=P58	2.1e-26	RNA binding;mitochondrion;cytosol;negative regulation of cell population proliferation;response to bacterium;intracellular transport of viral protein in host cell;negative regulation of protein binding;cellular response to interferon-beta;response to stilbenoid;identical protein binding;positive regulation of apoptotic process;negative regulation of apoptotic process;positive regulation of viral …	Molecular Function;Cellular Component;Cellular Component;Biological Process;Biological Process;Biological Process;Biological Process;Biological Process;Biological Process;Molecular Function;Biological Process;Biological Process;Biological Process;Biological Process;Biological Process;Biological Process;Biological Process;Biological Process	.
C029R132	interferon gamma	IFNG1	2.26173e-05	6285	7.2153	2.85106	up	0.000200758	3.94731	1.98087	up	0.000731236	1.8279	0.870191	up	-	2.67865e-126	20	76.29	F:interferon-gamma receptor binding; C:extracellular region; P:positive regulation of gene expression; P:negative regulation of gene expression; P:hemopoiesis; P:negative regulation of cell killing; P:negative regulation of viral transcription; P:protein localization to organelle; P:positive regulation of tyrosine phosphorylation of STAT protein; P:defense response to bacterium; P:negative regula…	---NA---	-	-	-	.
C070R014	GTPase IMAP family member 7-like	GIMAP7	1.07481e-09	6285	7.203	2.8486	up	0.000190277	6.19614	2.63137	up	0.000190277	1.1625	0.217229	up	-	5.34377e-150	20	88.96	F:protein kinase activity; F:ATP binding; F:GTP binding; P:protein phosphorylation; C:integral component of membrane	GIMA7_HUMANRecName: Full=GTPase IMAP family member 7; AltName: Full=Immunity-associated nucleotide 7 protein; Short=IAN-7	1.9e-46	temperature homeostasis;positive regulation of natural killer cell cytokine production;positive regulation of humoral immune response mediated by circulating immunoglobulin;GTPase activity;GTP binding;nucleoplasm;mitochondrion;endoplasmic reticulum;lipid droplet;cytosol;positive regulation of calcium ion transport into cytosol;membrane;B cell differentiation;negative regulation of interferon-gamm…	Biological Process;Biological Process;Biological Process;Molecular Function;Molecular Function;Cellular Component;Cellular Component;Cellular Component;Cellular Component;Cellular Component;Biological Process;Cellular Component;Biological Process;Biological Process;Biological Process;Molecular Function;Biological Process;Biological Process;Biological Process;Biological Process;Biological Process;…	.
C188R002	arginase-1	LOC100500786	1.59584e-05	6285	7.11875	2.83162	up	0.00122479	8.69469	3.12013	up	0.000465547	-1.22138	-0.28851	down	-	-	-	-	-	---NA---	-	-	-	.
C117R118	ETS translocation variant 4-like	ETV4	2.80438e-06	6285	7.1151	2.83088	up	0.000514224	7.10149	2.82812	up	0.000519276	1.00192	0.00276208	up	-	2.17494e-109	20	92.46	F:DNA-binding transcription factor activity; C:nucleus; P:regulation of transcription, DNA-templated; F:sequence-specific DNA binding	ETV4_DANRERecName: Full=ETS translocation variant 4; AltName: Full=Polyomavirus enhancer activator 3 homolog; Short=Protein PEA3	1.1e-78	RNA polymerase II proximal promoter sequence-specific DNA binding;DNA-binding transcription activator activity, RNA polymerase II-specific;protein binding;nucleoplasm;nucleolus;neuromuscular synaptic transmission;muscle organ development;locomotory behavior;mechanosensory behavior;motor neuron axon guidance;embryo development ending in birth or egg hatching;negative regulation of mammary gland ep…	Molecular Function;Molecular Function;Molecular Function;Cellular Component;Cellular Component;Biological Process;Biological Process;Biological Process;Biological Process;Biological Process;Biological Process;Biological Process;Biological Process;Biological Process;Biological Process;Biological Process;Biological Process;Biological Process;Biological Process;Biological Process;Biological Process	.
C033R008	interferon-induced very large GTPase 1-like	GVINP1	0.000825096	6285	6.96468	2.80006	up	0.00153232	5.94251	2.57107	up	0.00283551	1.17201	0.228986	up	-	3.2697e-145	20	91.67	F:GTP binding	GVIN1_HUMANRecName: Full=Interferon-induced very large GTPase 1; AltName: Full=Interferon-induced very large GTPase pseudogene 1	3.2e-57	binding;cytosol	Molecular Function;Cellular Component	.
C188R155	G-protein coupled receptor 84	GPR84	0.00115568	289	6.95803	2.79868	up	0.00208251	4.50129	2.17034	up	-	1.54579	0.628342	up	-	7.14066e-65	20	80.48	F:G protein-coupled receptor activity; P:G protein-coupled receptor signaling pathway; C:integral component of membrane	GPR84_MOUSERecName: Full=G-protein coupled receptor 84	2.4e-19	urotensin II receptor activity;integral component of plasma membrane;neuropeptide signaling pathway;specific granule membrane;receptor complex;neutrophil degranulation;tertiary granule membrane	Molecular Function;Cellular Component;Biological Process;Cellular Component;Cellular Component;Biological Process;Cellular Component	.
C044R092	matrix metallopeptidase-19	MMP19	0.000366115	289	6.87434	2.78122	up	0.000429767	2.19327	1.13308	up	-	3.13429	1.64814	up	-	4.47719e-62	20	86.84	F:metalloendopeptidase activity; P:proteolysis; F:zinc ion binding; C:extracellular matrix	MMP19_MOUSERecName: Full=Matrix metalloproteinase-19; Short=MMP-19; AltName: Full=Matrix metalloproteinase RASI; Flags: Precursor	5.5e-27	kidney development;metalloendopeptidase activity;serine-type endopeptidase activity;extracellular space;endoplasmic reticulum membrane;integral component of plasma membrane;proteolysis;enzyme activator activity;zinc ion binding;female gonad development;response to hormone;glial cell differentiation;negative regulation of hydrogen peroxide metabolic process;response to organic cyclic compound;cyto…	Biological Process;Molecular Function;Molecular Function;Cellular Component;Cellular Component;Cellular Component;Biological Process;Molecular Function;Molecular Function;Biological Process;Biological Process;Biological Process;Biological Process;Biological Process;Biological Process;Biological Process;Biological Process;Biological Process;Biological Process;Cellular Component;Biological Process;…	.
C143R078	interferon regulatory factor 7	IRF7	8.52673e-08	6285	6.85561	2.77728	up	0.000190284	6.8312	2.77214	up	0.000190284	1.00357	0.00514472	up	-	1.42871e-165	20	81.34	F:DNA-binding transcription factor activity; C:nucleus; P:regulation of transcription, DNA-templated; P:positive regulation of gene expression; F:transcription regulatory region DNA binding; C:perinuclear region of cytoplasm; F:TIR domain binding	IRF7_MOUSERecName: Full=Interferon regulatory factor 7; Short=IRF-7	1.3e-21	RNA polymerase II regulatory region sequence-specific DNA binding;DNA-binding transcription factor activity, RNA polymerase II-specific;proximal promoter sequence-specific DNA binding;cytosol;cell cycle arrest;negative regulation of cell population proliferation;response to organonitrogen compound;peptidyl-lysine modification;cytokine-mediated signaling pathway;cell junction;myeloid cell differen…	Molecular Function;Molecular Function;Molecular Function;Cellular Component;Biological Process;Biological Process;Biological Process;Biological Process;Biological Process;Cellular Component;Biological Process;Biological Process;Cellular Component;Biological Process;Biological Process;Molecular Function;Biological Process;Biological Process;Biological Process;Biological Process;Biological Process;…	.
C022R023	suppressor of cytokine signaling 1	SOCS1	2.50759e-06	6285	6.81373	2.76845	up	0.000191287	5.17927	2.37275	up	0.00020005	1.31558	0.395697	up	-	4.58041e-117	20	83.7	C:cytoplasm; P:protein ubiquitination; P:negative regulation of receptor signaling pathway via JAK-STAT; P:negative regulation of interferon-gamma-mediated signaling pathway; P:negative regulation of type I interferon-mediated signaling pathway	SOCS1_HUMANRecName: Full=Suppressor of cytokine signaling 1; Short=SOCS-1; AltName: Full=JAK-binding protein; Short=JAB; AltName: Full=STAT-induced STAT inhibitor 1; Short=SSI-1; AltName: Full=Tec-interacting protein 3; Short=TIP-3	5.7e-45	protein kinase inhibitor activity;insulin-like growth factor receptor binding;nucleoplasm;cytosol;plasma membrane;response to abiotic stimulus;tissue development;regulation of activation of Janus kinase activity;protein kinase binding;animal organ regeneration;response to estradiol;response to lipopolysaccharide;response to progesterone;intracellular signal transduction;cytoplasmic ribonucleoprot…	Molecular Function;Molecular Function;Cellular Component;Cellular Component;Cellular Component;Biological Process;Biological Process;Biological Process;Molecular Function;Biological Process;Biological Process;Biological Process;Biological Process;Biological Process;Cellular Component;Biological Process;Biological Process;Biological Process;Biological Process;Biological Process;Cellular Component;…	.
C039R012	leukemia inhibitory factor receptor	LIFR	1.5912e-06	123	6.75488	2.75593	up	0.000190404	3.13064	1.64646	up	0.000360257	2.15767	1.10947	up	0.00493019	1.07288e-101	16	84.76	F:cytokine receptor activity; C:integral component of membrane; P:cytokine-mediated signaling pathway	---NA---	-	-	-	.
C141R086	ras and Rab interactor 2-like	RIN2	9.89476e-07	6285	6.7451	2.75384	up	0.00019038	4.17938	2.06329	up	0.000201257	1.6139	0.690551	up	-	4.92015e-156	20	94.2	-	RIN2_MOUSERecName: Full=Ras and Rab interactor 2; AltName: Full=Ras interaction/interference protein 2	1.3e-59	ruffle;early endosome;cytosol;plasma membrane;endocytosis;small GTPase mediated signal transduction;multicellular organism development;memory;associative learning;actin cytoskeleton;Rab guanyl-nucleotide exchange factor activity;protein kinase binding;dendrite;GTPase regulator activity;negative regulation of synaptic plasticity;regulation of localization;neuronal cell body;positive regulation of …	Cellular Component;Cellular Component;Cellular Component;Cellular Component;Biological Process;Biological Process;Biological Process;Biological Process;Biological Process;Cellular Component;Molecular Function;Molecular Function;Cellular Component;Molecular Function;Biological Process;Biological Process;Cellular Component;Biological Process	.
C123R074	Probable E3 ubiquitin-protein ligase RNF144A-A	RPS27A	5.03147e-06	6285	6.71074	2.74647	up	0.000192369	4.62132	2.2083	up	0.000235813	1.45213	0.538167	up	-	0	20	90.46	F:ubiquitin-protein transferase activity; P:protein ubiquitination; F:ligase activity; F:metal ion binding	---NA---	-	-	-	.
C084R162	C-C motif chemokine 19 precursor	CCL14	8.1744e-06	6285	6.62823	2.72862	up	0.00019254	3.47275	1.79608	up	0.000522626	1.90864	0.932544	up	-	7.93392e-67	20	72.14	C:extracellular region; P:immune response; F:chemokine activity; P:cell chemotaxis	---NA---	-	-	-	.
C247R068	E3 ubiquitin-protein ligase TRIM39-like	TRIM25	2.11459e-07	6285	6.58657	2.71953	up	0.00019036	7.26164	2.8603	up	0.000190305	-1.10249	-0.140768	down	-	2.16053e-165	20	85.97	F:ligase activity; F:metal ion binding	TRI25_MOUSERecName: Full=E3 ubiquitin/ISG15 ligase TRIM25; AltName: Full=Estrogen-responsive finger protein; AltName: Full=RING-type E3 ubiquitin transferase; AltName: Full=RING-type E3 ubiquitin transferase TRIM25; AltName: Full=Tripartite motif-containing protein 25; AltName: Full=Ubiquitin/ISG15-conjugating enzyme TRIM25; AltName: Full=Zinc finger protein 147	3.4e-26	negative regulation of transcription by RNA polymerase II;p53 binding;ubiquitin-protein transferase activity;organelle organization;negative regulation of signal transduction;response to organonitrogen compound;microtubule cytoskeleton;membrane;protein ubiquitination;nuclear body;enzyme binding;positive regulation of cellular metabolic process;vesicle;developmental process;cellular response to st…	Biological Process;Molecular Function;Molecular Function;Biological Process;Biological Process;Biological Process;Cellular Component;Cellular Component;Biological Process;Cellular Component;Molecular Function;Biological Process;Cellular Component;Biological Process;Biological Process;Molecular Function;Biological Process;Molecular Function;Cellular Component;Cellular Component;Biological Process;…	.
C077R053	probable E3 ubiquitin-protein ligase HERC3	LOC106610285	1.98596e-05	6285	6.58237	2.71861	up	0.000229714	6.15769	2.62239	up	0.000245524	1.06897	0.0962172	up	-	-	-	-	-	---NA---	-	-	-	.
C163R027	tissue-type plasminogen activator-like	PLAT	7.44026e-10	6285	6.56295	2.71434	up	0.000190277	8.37409	3.06593	up	0.000190277	-1.27597	-0.351589	down	-	2.36228e-58	20	96.37	F:serine-type endopeptidase activity; C:extracellular region; P:plasminogen activation	TPA_HUMANRecName: Full=Tissue-type plasminogen activator; Short=t-PA; Short=t-plasminogen activator; Short=tPA; AltName: INN=Alteplase; AltName: INN=Reteplase; Contains: RecName: Full=Tissue-type plasminogen activator chain A; Contains: RecName: Full=Tissue-type plasminogen activator chain B; Flags: Precursor	6.1e-33	angiogenesis;serine-type endopeptidase activity;signaling receptor binding;extracellular space;rough endoplasmic reticulum;plasma membrane;spermatogenesis;embryo implantation;positive regulation of cell population proliferation;cell surface;regulation of signaling receptor activity;response to activity;positive regulation of smooth muscle cell migration;plasminogen activation;regulation of cell a…	Biological Process;Molecular Function;Molecular Function;Cellular Component;Cellular Component;Cellular Component;Biological Process;Biological Process;Biological Process;Cellular Component;Biological Process;Biological Process;Biological Process;Biological Process;Biological Process;Biological Process;Cellular Component;Biological Process;Biological Process;Biological Process;Biological Process;…	.
C213R016	---NA---	-	2.40953e-06	6285	6.50066	2.70059	up	0.000191707	5.55307	2.47328	up	0.000195589	1.17064	0.227301	up	-	-	-	-	-	---NA---	-	-	-	.
C097R121	GTPase IMAP family member 7-like	GIMAP7	9.12081e-05	6285	6.49427	2.69917	up	0.000318478	5.29774	2.40538	up	0.000578232	1.22586	0.293792	up	-	4.6529e-94	20	80.52	F:GTP binding; C:integral component of membrane	GIMA7_HUMANRecName: Full=GTPase IMAP family member 7; AltName: Full=Immunity-associated nucleotide 7 protein; Short=IAN-7	2.8e-44	temperature homeostasis;positive regulation of natural killer cell cytokine production;positive regulation of humoral immune response mediated by circulating immunoglobulin;GTPase activity;GTP binding;nucleoplasm;mitochondrion;endoplasmic reticulum;lipid droplet;cytosol;positive regulation of calcium ion transport into cytosol;membrane;B cell differentiation;negative regulation of interferon-gamm…	Biological Process;Biological Process;Biological Process;Molecular Function;Molecular Function;Cellular Component;Cellular Component;Cellular Component;Cellular Component;Cellular Component;Biological Process;Cellular Component;Biological Process;Biological Process;Biological Process;Molecular Function;Biological Process;Biological Process;Biological Process;Biological Process;Biological Process;…	.
C050R126	up-regulator of cell proliferation-like	URGCP	2.76201e-05	69	6.40781	2.67983	up	0.000204279	1.73301	0.793277	up	-	3.69751	1.88656	up	0.00077699	0	20	91.99	F:GTP binding; C:cytoplasm; F:2-alkenal reductase [NAD(P)] activity; F:15-oxoprostaglandin 13-oxidase activity; P:oxidation-reduction process	URGCP_MOUSERecName: Full=Up-regulator of cell proliferation; AltName: Full=HBV X protein up-regulated gene 4 protein homolog; AltName: Full=HBxAg up-regulated gene 4 protein homolog	1.2e-58	protein binding;cytosol	Molecular Function;Cellular Component	.
C206R145	interferon-induced protein with tetratricopeptide repeats 5-like	IFIT1B	4.58758e-07	6285	6.39728	2.67746	up	0.000190598	7.03108	2.81375	up	0.000190402	-1.09907	-0.136287	down	-	1.87167e-159	20	84.74	F:protein binding	IFT1B_HUMANRecName: Full=Interferon-induced protein with tetratricopeptide repeats 1B; AltName: Full=Interferon-induced protein with tetratricopeptide repeats 1-like protein	3.4e-36	RNA binding;protein binding;IkappaB kinase complex;response to bacterium;intracellular transport of viral protein in host cell;negative regulation of protein binding;cellular response to interferon-alpha;cellular response to interferon-beta;response to stilbenoid;positive regulation of apoptotic process;positive regulation of I-kappaB kinase/NF-kappaB signaling;intracellular membrane-bounded orga…	Molecular Function;Molecular Function;Cellular Component;Biological Process;Biological Process;Biological Process;Biological Process;Biological Process;Biological Process;Biological Process;Biological Process;Cellular Component;Biological Process;Biological Process;Biological Process;Biological Process;Biological Process;Biological Process;Biological Process	.
C115R005	ETS translocation variant 4-like	ETV4	1.52381e-06	6285	6.31033	2.65772	up	0.000197982	6.6199	2.72681	up	0.00019523	-1.04906	-0.0690935	down	-	2.17494e-109	20	92.46	F:DNA-binding transcription factor activity; C:nucleus; P:regulation of transcription, DNA-templated; F:sequence-specific DNA binding	ETV4_DANRERecName: Full=ETS translocation variant 4; AltName: Full=Polyomavirus enhancer activator 3 homolog; Short=Protein PEA3	1.1e-78	RNA polymerase II proximal promoter sequence-specific DNA binding;DNA-binding transcription activator activity, RNA polymerase II-specific;protein binding;nucleoplasm;nucleolus;neuromuscular synaptic transmission;muscle organ development;locomotory behavior;mechanosensory behavior;motor neuron axon guidance;embryo development ending in birth or egg hatching;negative regulation of mammary gland ep…	Molecular Function;Molecular Function;Molecular Function;Cellular Component;Cellular Component;Biological Process;Biological Process;Biological Process;Biological Process;Biological Process;Biological Process;Biological Process;Biological Process;Biological Process;Biological Process;Biological Process;Biological Process;Biological Process;Biological Process;Biological Process;Biological Process	.
C064R002	polyubiquitin-like	UBA52	4.88168e-05	289	6.30359	2.65617	up	0.00771768	5.38508	2.42897	up	-	1.17057	0.227207	up	-	5.86505e-51	20	78.53	F:protein binding; C:extracellular space; P:defense response to virus; P:cellular response to type I interferon; P:cellular response to virus	UBIQP_XENLARecName: Full=Polyubiquitin; Contains: RecName: Full=Ubiquitin; Flags: Precursor	4.8e-18	toll-like receptor signaling pathway;protein binding;nucleus;mitochondrion;cytosol;nucleotide-excision repair;regulation of transcription by RNA polymerase II;ubiquitin-dependent protein catabolic process;autophagy;male meiosis I;female meiosis I;female gonad development;endomembrane system;viral life cycle;cytokine-mediated signaling pathway;translesion synthesis;hypothalamus gonadotrophin-relea…	Biological Process;Molecular Function;Cellular Component;Cellular Component;Cellular Component;Biological Process;Biological Process;Biological Process;Biological Process;Biological Process;Biological Process;Biological Process;Cellular Component;Biological Process;Biological Process;Biological Process;Biological Process;Biological Process;Cellular Component;Cellular Component;Biological Process;…	.
C102R134	claudin-4	CLDN4	2.11686e-06	6285	6.2876	2.65251	up	0.00412581	11.4851	3.52169	up	0.000246353	-1.82662	-0.869178	down	-	5.91215e-133	20	95.07	F:structural molecule activity; C:plasma membrane; C:bicellular tight junction; C:integral component of membrane	CLD4_BOVINRecName: Full=Claudin-4	3.2e-89	virus receptor activity;response to hypoxia;outflow tract morphogenesis;epithelial cell morphogenesis;transmembrane signaling receptor activity;structural molecule activity;chloride channel activity;integral component of plasma membrane;bicellular tight junction;transforming growth factor beta receptor signaling pathway;female pregnancy;learning;circadian rhythm;basal plasma membrane;apical plasm…	Molecular Function;Biological Process;Biological Process;Biological Process;Molecular Function;Molecular Function;Molecular Function;Cellular Component;Cellular Component;Biological Process;Biological Process;Biological Process;Biological Process;Cellular Component;Cellular Component;Cellular Component;Cellular Component;Biological Process;Cellular Component;Biological Process;Cellular Component;…	.
C145R156	E3 ubiquitin-protein ligase TRIM39-like	TRIM39	1.40496e-05	6285	6.2543	2.64485	up	0.00019939	4.43943	2.15037	up	0.000300885	1.40881	0.494475	up	-	0	20	74.67	F:protein binding; F:metal ion binding	TRI39_MOUSERecName: Full=E3 ubiquitin-protein ligase TRIM39; AltName: Full=RING finger protein 23; AltName: Full=RING-type E3 ubiquitin transferase TRIM39; AltName: Full=Testis-abundant finger protein; AltName: Full=Tripartite motif-containing protein 39	1.8e-58	negative regulation of cytokine production;protein binding;nucleoplasm;regulation of transcription, DNA-templated;endomembrane system;microtubule cytoskeleton;protein ubiquitination;ubiquitin-like protein transferase activity;regulation of proteolysis;positive regulation of cellular metabolic process;regulation of cellular catabolic process;negative regulation of cellular protein metabolic proces…	Biological Process;Molecular Function;Cellular Component;Biological Process;Cellular Component;Cellular Component;Biological Process;Molecular Function;Biological Process;Biological Process;Biological Process;Biological Process;Cellular Component;Biological Process;Biological Process;Biological Process;Cellular Component;Cellular Component;Biological Process;Biological Process;Biological Process;…	.
C242R155	MARCKS-related protein-like	LOC106570689	9.30529e-07	6285	6.15775	2.6224	up	0.000190339	3.43855	1.7818	up	0.000225691	1.7908	0.840605	up	-	-	-	-	-	---NA---	-	-	-	.
C201R011	catechol O-methyltransferase domain-containing protein 1-like	COMTD1	0.00129514	6285	6.14035	2.61832	up	0.00187276	4.72317	2.23975	up	0.00562416	1.30005	0.378568	up	-	0	20	90.52	F:O-methyltransferase activity; P:methylation	CMTD1_MOUSERecName: Full=Catechol O-methyltransferase domain-containing protein 1	4.7e-68	protein binding;coumarin biosynthetic process;membrane;caffeoyl-CoA O-methyltransferase activity;response to cadmium ion	Molecular Function;Biological Process;Cellular Component;Molecular Function;Biological Process	.
C024R134	C-C motif chemokine 13	CCL13	4.04434e-05	6285	6.09146	2.60679	up	0.000632472	10.4336	3.38317	up	0.000226923	-1.71283	-0.776379	down	-	6.27279e-46	20	83.42	C:extracellular region; P:immune response; F:chemokine activity; P:cell chemotaxis	CCL7_HUMANRecName: Full=C-C motif chemokine 7; AltName: Full=Monocyte chemoattractant protein 3; AltName: Full=Monocyte chemotactic protein 3; Short=MCP-3; AltName: Full=NC28; AltName: Full=Small-inducible cytokine A7; Flags: Precursor	2.6e-09	response to hypoxia;positive regulation of leukocyte mediated cytotoxicity;positive regulation of endothelial cell proliferation;leukocyte migration involved in inflammatory response;chronic inflammatory response;positive regulation of cellular extravasation;extracellular space;rough endoplasmic reticulum;cellular calcium ion homeostasis;establishment or maintenance of cell polarity;transforming …	Biological Process;Biological Process;Biological Process;Biological Process;Biological Process;Biological Process;Cellular Component;Cellular Component;Biological Process;Biological Process;Biological Process;Biological Process;Biological Process;Molecular Function;Molecular Function;Biological Process;Biological Process;Biological Process;Biological Process;Biological Process;Biological Process;…	.
C155R129	protein asteroid homolog 1-like	ASTE1	1.8734e-05	6285	6.08257	2.60468	up	0.000227496	5.69397	2.50943	up	0.000242875	1.06825	0.0952463	up	-	0	20	81.41	F:nuclease activity; P:DNA repair; P:nucleic acid phosphodiester bond hydrolysis	ASTE1_DANRERecName: Full=Protein asteroid homolog 1	6.4e-166	nuclease activity;protein binding;DNA repair;post-embryonic development;animal organ morphogenesis;post-embryonic animal organ development	Molecular Function;Molecular Function;Biological Process;Biological Process;Biological Process;Biological Process	.
C069R008	protein PML-like	PML	1.44374e-06	6285	6.07138	2.60203	up	0.00019136	5.86871	2.55304	up	0.000191748	1.03454	0.0489833	up	-	1.529e-153	20	82.82	F:nucleic acid binding	PML_MOUSERecName: Full=Protein PML	5.3e-08	immune system process;nucleic acid binding;protein binding;response to abiotic stimulus;response to organic substance;regulation of gene expression;regulation of macromolecule biosynthetic process;positive regulation of macromolecule metabolic process;endomembrane system;membrane;regulation of nucleobase-containing compound metabolic process;positive regulation of cellular metabolic process;regul…	Biological Process;Molecular Function;Molecular Function;Biological Process;Biological Process;Biological Process;Biological Process;Biological Process;Cellular Component;Cellular Component;Biological Process;Biological Process;Biological Process;Cellular Component;Biological Process;Biological Process;Biological Process;Biological Process;Cellular Component;Biological Process;Biological Process;…	.
C255R144	polyubiquitin-like	UBB	2.20662e-06	6285	6.03516	2.59339	up	0.000191595	5.25399	2.39341	up	0.000194712	1.14868	0.19998	up	-	9.9417e-108	20	95.01	F:protein binding; C:extracellular space; P:defense response to virus; P:cellular response to type I interferon; P:cellular response to virus	UBB_GORGORecName: Full=Polyubiquitin-B; Contains: RecName: Full=Ubiquitin; Flags: Precursor	1.3e-29	toll-like receptor signaling pathway;protein binding;nucleus;mitochondrion;vacuole;nucleotide-excision repair;regulation of transcription by RNA polymerase II;ubiquitin-dependent protein catabolic process;male meiosis I;female meiosis I;female gonad development;response to UV-B;endomembrane system;viral life cycle;cytokine-mediated signaling pathway;translesion synthesis;hypothalamus gonadotrophi…	Biological Process;Molecular Function;Cellular Component;Cellular Component;Cellular Component;Biological Process;Biological Process;Biological Process;Biological Process;Biological Process;Biological Process;Biological Process;Cellular Component;Biological Process;Biological Process;Biological Process;Biological Process;Cellular Component;Cellular Component;Biological Process;Cellular Component;…	.
C137R070	CMP-N-acetylneuraminate-beta-galactosamide-alpha-2,3-sialyltransferase 1-like	ST3GAL1	0.000324831	6285	6.03433	2.59319	up	0.00233971	6.10512	2.61002	up	0.00114116	-1.01173	-0.0168276	down	-	2.37676e-92	20	86.24	C:Golgi apparatus; P:protein glycosylation; F:sialyltransferase activity; C:integral component of membrane; P:sialylation	SIA4A_CHICKRecName: Full=CMP-N-acetylneuraminate-beta-galactosamide-alpha-2,3-sialyltransferase 1; Short=Alpha 2,3-ST 1; Short=Beta-galactoside alpha-2,3-sialyltransferase 1; AltName: Full=Gal-NAc6S; AltName: Full=Gal-beta-1,3-GalNAc-alpha-2,3-sialyltransferase; AltName: Full=ST3Gal I; Short=ST3GalI; AltName: Full=ST3GalA.1; AltName: Full=ST3O; AltName: Full=Sialyltransferase 4A; Short=SIAT4-A	2.1e-62	beta-galactoside (CMP) alpha-2,3-sialyltransferase activity;extracellular region;N-acetylneuraminate metabolic process;protein phosphorylation;protein N-linked glycosylation;glycolipid biosynthetic process;oligosaccharide biosynthetic process;integral component of membrane;O-glycan processing;keratan sulfate biosynthetic process;lipid glycosylation;Golgi cisterna membrane;monosialoganglioside sia…	Molecular Function;Cellular Component;Biological Process;Biological Process;Biological Process;Biological Process;Biological Process;Cellular Component;Biological Process;Biological Process;Biological Process;Cellular Component;Molecular Function;Biological Process	.
C234R107	interferon-induced protein with tetratricopeptide repeats 5-like	IFIT1	4.65924e-07	6285	6.02861	2.59183	up	0.000190711	6.95782	2.79864	up	0.000190378	-1.15413	-0.20681	down	-	2.8733e-76	20	85.68	-	IFIT1_HUMANRecName: Full=Interferon-induced protein with tetratricopeptide repeats 1; Short=IFIT-1; AltName: Full=Interferon-induced 56 kDa protein; Short=IFI-56K; Short=P56	2.7e-14	RNA binding;mitochondrion;negative regulation of cell population proliferation;IkappaB kinase complex;response to bacterium;intracellular transport of viral protein in host cell;negative regulation of protein binding;cellular response to interferon-alpha;cellular response to interferon-beta;response to stilbenoid;identical protein binding;positive regulation of apoptotic process;negative regulati…	Molecular Function;Cellular Component;Biological Process;Cellular Component;Biological Process;Biological Process;Biological Process;Biological Process;Biological Process;Biological Process;Molecular Function;Biological Process;Biological Process;Biological Process;Biological Process;Biological Process;Biological Process;Biological Process;Biological Process;Biological Process	.
C026R052	serine/threonine-protein kinase pim-1-like	PIM1	1.21524e-10	6285	5.99102	2.5828	up	0.000190277	5.67055	2.50349	up	0.000190277	1.05652	0.0793142	up	-	0	20	93.46	F:protein serine/threonine kinase activity; F:ATP binding; C:cytoplasm; P:optokinetic behavior; P:negative regulation of apoptotic process; P:protein autophosphorylation; P:camera-type eye morphogenesis	PIM1_RATRecName: Full=Serine/threonine-protein kinase pim-1	1.7e-156	G1/S transition of mitotic cell cycle;protein serine/threonine kinase activity;ATP binding;nucleoplasm;nucleolus;cytosol;plasma membrane;male meiotic nuclear division;spermatogenesis;regulation of mitotic cell cycle;transcription factor binding;negative regulation of cell population proliferation;apoptotic mitochondrial changes;response to virus;positive regulation of macroautophagy;histone phosp…	Biological Process;Molecular Function;Molecular Function;Cellular Component;Cellular Component;Cellular Component;Cellular Component;Biological Process;Biological Process;Biological Process;Molecular Function;Biological Process;Biological Process;Biological Process;Biological Process;Biological Process;Biological Process;Molecular Function;Biological Process;Biological Process;Molecular Function;…	.
C245R152	matrix metallopeptidase 13-like	MMP13	5.49829e-08	6285	5.92256	2.56622	up	0.000190284	6.71436	2.74725	up	0.000190278	-1.13369	-0.18103	down	-	4.18844e-136	20	89.39	F:metalloendopeptidase activity; C:collagen trimer; P:proteolysis; F:zinc ion binding; C:extracellular matrix	MMP13_XENLARecName: Full=Collagenase 3; AltName: Full=Matrix metalloproteinase-13; Short=MMP-13; Flags: Precursor	1.3e-66	luteolysis;osteoblast differentiation;response to hypoxia;positive regulation of cytokine production;endochondral ossification;fibronectin binding;growth plate cartilage development;metalloendopeptidase activity;serine-type endopeptidase activity;calcium ion binding;collagen binding;extracellular space;nucleus;mitochondrion;lysosome;Golgi apparatus;cytosol;proteolysis;heart development;female pre…	Biological Process;Biological Process;Biological Process;Biological Process;Biological Process;Molecular Function;Biological Process;Molecular Function;Molecular Function;Molecular Function;Molecular Function;Cellular Component;Cellular Component;Cellular Component;Cellular Component;Cellular Component;Cellular Component;Biological Process;Biological Process;Biological Process;Biological Process;…	.
C109R126	DNA damage-inducible transcript 4-like protein	DDIT4L	1.34938e-05	6285	5.86518	2.55218	up	0.00021525	5.21059	2.38145	up	0.000236024	1.12563	0.170729	up	-	2.27714e-98	20	78.87	C:cytoplasm; P:negative regulation of signal transduction	DDT4L_ONCMYRecName: Full=DNA damage-inducible transcript 4-like protein	8.9e-101	protein binding;cytoplasm;negative regulation of signal transduction	Molecular Function;Cellular Component;Biological Process	.
C150R062	L-serine dehydratase/L-threonine deaminase-like	SDS	0.000630369	6285	5.77211	2.5291	up	0.000991176	4.43682	2.14953	up	0.0031738	1.30096	0.379572	up	-	1.10874e-26	20	95.87	P:cellular amino acid metabolic process; F:pyridoxal phosphate binding	SDHL_RATRecName: Full=L-serine dehydratase/L-threonine deaminase; Short=SDH; AltName: Full=L-serine deaminase; AltName: Full=L-threonine dehydratase; Short=TDH	2.2e-17	L-serine ammonia-lyase activity;L-threonine ammonia-lyase activity;mitochondrion;cytosol;gluconeogenesis;L-serine catabolic process;hydro-lyase activity;L-threonine catabolic process to glycine;pyridoxal phosphate binding;response to cobalamin;protein homodimerization activity;pyruvate biosynthetic process;response to amino acid	Molecular Function;Molecular Function;Cellular Component;Cellular Component;Biological Process;Biological Process;Molecular Function;Biological Process;Molecular Function;Biological Process;Molecular Function;Biological Process;Biological Process	.
C049R053	catechol O-methyltransferase domain-containing protein 1-like	COMTD1	0.00121946	6285	5.65114	2.49854	up	0.00182697	4.47458	2.16175	up	0.00508873	1.26294	0.336789	up	-	0	20	89.69	F:O-methyltransferase activity; P:methylation	CMTD1_MOUSERecName: Full=Catechol O-methyltransferase domain-containing protein 1	1.5e-67	protein binding;coumarin biosynthetic process;caffeoyl-CoA O-methyltransferase activity;response to cadmium ion	Molecular Function;Biological Process;Molecular Function;Biological Process	.
C128R041	transposase	LGALS9B	1.65623e-05	6285	5.64094	2.49593	up	0.000201498	4.07343	2.02624	up	0.000321218	1.38481	0.469693	up	-	5.4938e-109	20	79.73	F:DNA binding; P:transposition, DNA-mediated; P:DNA integration	TC1A_CAEELRecName: Full=Transposable element Tc1 transposase	2.4e-32	natural killer cell tolerance induction;DNA binding;integrin binding;galactose binding;extracellular space;nucleus;cytosol;transposition, DNA-mediated;positive regulation of gene expression;negative regulation of gene expression;regulation of T cell chemotaxis;positive regulation of pathway-restricted SMAD protein phosphorylation;DNA integration;galactoside binding;enzyme binding;response to lipo…	Biological Process;Molecular Function;Molecular Function;Molecular Function;Cellular Component;Cellular Component;Cellular Component;Biological Process;Biological Process;Biological Process;Biological Process;Biological Process;Biological Process;Molecular Function;Molecular Function;Biological Process;Biological Process;Biological Process;Biological Process;Biological Process;Biological Process;…	.
C010R112	UMP-CMP kinase 2, mitochondrial	CMPK2	1.36121e-05	6285	5.61097	2.48825	up	0.000221848	5.5163	2.4637	up	0.000224713	1.01716	0.0245497	up	-	0	20	85.17	F:thymidylate kinase activity; P:phosphorylation; P:nucleoside monophosphate phosphorylation	CMPK2_MOUSERecName: Full=UMP-CMP kinase 2, mitochondrial; AltName: Full=Nucleoside-diphosphate kinase; AltName: Full=Thymidylate kinase LPS-inducible member; Short=TYKi; Flags: Precursor	2.2e-85	cytidylate kinase activity;nucleoside diphosphate kinase activity;mitochondrion;nucleoside diphosphate phosphorylation;nucleoside triphosphate biosynthetic process;pyrimidine deoxyribonucleoside diphosphate biosynthetic process;pyrimidine deoxyribonucleotide biosynthetic process;UMP kinase activity;cellular response to lipopolysaccharide	Molecular Function;Molecular Function;Cellular Component;Biological Process;Biological Process;Biological Process;Biological Process;Molecular Function;Biological Process	.
C163R125	serine/threonine-protein kinase pim-1-like	PIM1	1.65593e-08	6285	5.5999	2.4854	up	0.000190277	6.71848	2.74814	up	0.000190277	-1.19975	-0.262734	down	-	2.53084e-121	20	89.64	F:protein serine/threonine kinase activity; F:ATP binding; P:protein phosphorylation; P:negative regulation of apoptotic process	PIM1_FELCARecName: Full=Serine/threonine-protein kinase pim-1	1.8e-81	G1/S transition of mitotic cell cycle;magnesium ion binding;protein serine/threonine kinase activity;ATP binding;nucleoplasm;nucleolus;cytosol;sodium ion transport;male meiotic nuclear division;transcription factor binding;negative regulation of cell population proliferation;apoptotic mitochondrial changes;response to virus;regulation of cell cycle process;membrane;positive regulation of macroaut…	Biological Process;Molecular Function;Molecular Function;Molecular Function;Cellular Component;Cellular Component;Cellular Component;Biological Process;Biological Process;Molecular Function;Biological Process;Biological Process;Biological Process;Biological Process;Cellular Component;Biological Process;Biological Process;Biological Process;Molecular Function;Biological Process;Biological Process;…	.
C182R122	oxysterol-binding protein-related protein 7-like	OSBPL6	7.27985e-08	6285	5.56417	2.47617	up	0.000190334	7.76745	2.95744	up	0.000190277	-1.39598	-0.481275	down	-	4.17597e-61	20	97.95	P:lipid transport	OSBL6_HUMANRecName: Full=Oxysterol-binding protein-related protein 6; Short=ORP-6; Short=OSBP-related protein 6	1.1e-25	Golgi trans cisterna;karyogamy involved in conjugation with cellular fusion;protein binding;early endosome;late endosome;autophagosome;cytosol;plasma membrane;bile acid biosynthetic process;exocytosis;endocytosis;sterol transporter activity;cholesterol binding;sterol transport;maintenance of cell polarity;nuclear membrane;piecemeal microautophagy of the nucleus;nuclear outer membrane-endoplasmic …	Cellular Component;Biological Process;Molecular Function;Cellular Component;Cellular Component;Cellular Component;Cellular Component;Cellular Component;Biological Process;Biological Process;Biological Process;Molecular Function;Molecular Function;Biological Process;Biological Process;Cellular Component;Biological Process;Cellular Component;Cellular Component;Biological Process;Cellular Component;…	.
C094R119	interferon-induced very large GTPase 1-like	GVINP1	2.30497e-05	6285	5.53556	2.46873	up	0.000237593	5.29898	2.40571	up	0.000250785	1.04465	0.0630159	up	-	1.71027e-159	20	98.35	F:GTP binding	GVIN1_MOUSERecName: Full=Interferon-induced very large GTPase 1; AltName: Full=Very large-inducible GTPase-1; Short=VLIG-1	3.1e-58	GTP binding;cytosol;organelle organization;intracellular membrane-bounded organelle	Molecular Function;Cellular Component;Biological Process;Cellular Component	.
C019R137	ninjurin-2-like	NINJ2	6.05787e-07	6285	5.51296	2.46283	up	0.000191352	6.92607	2.79204	up	0.000190388	-1.25633	-0.32921	down	-	1.84675e-34	20	85.91	P:cell adhesion; C:integral component of membrane; P:tissue regeneration	NINJ2_HUMANRecName: Full=Ninjurin-2; AltName: Full=Nerve injury-induced protein 2	7.7e-17	positive regulation of cell-matrix adhesion;protein binding;integral component of plasma membrane;neuron cell-cell adhesion;nervous system development;tissue regeneration;hyaloid vascular plexus regression	Biological Process;Molecular Function;Cellular Component;Biological Process;Biological Process;Biological Process;Biological Process	.
C110R089	C-type lectin domain family 4 member E-like	VCAN	7.05544e-06	6285	5.44482	2.44489	up	0.000197688	4.8909	2.2901	up	0.000216015	1.11326	0.154784	up	-	3.3612e-55	20	77.94	C:integral component of membrane; F:carbohydrate binding	CSPG2_CHICKRecName: Full=Versican core protein; AltName: Full=Chondroitin sulfate proteoglycan core protein 2; Short=Chondroitin sulfate proteoglycan 2; AltName: Full=Large fibroblast proteoglycan; AltName: Full=PG-M; Flags: Precursor	1.2e-12	ureteric bud development;mannose binding;glycosaminoglycan catabolic process;endocytosis;central nervous system development;heart development;response to abiotic stimulus;cell surface;response to organic cyclic compound;protein phosphatase binding;proteoglycan biosynthetic process;axon regeneration;defense response to bacterium;protein homodimerization activity;oxoacid metabolic process;sulfur co…	Biological Process;Molecular Function;Biological Process;Biological Process;Biological Process;Biological Process;Biological Process;Cellular Component;Biological Process;Molecular Function;Biological Process;Biological Process;Biological Process;Molecular Function;Biological Process;Biological Process;Cellular Component;Cellular Component;Molecular Function;Biological Process;Biological Process;…	.
C083R014	thrombospondin-1-like	THBS1	0.000172561	6285	5.38106	2.42789	up	0.000296615	2.69132	1.42832	up	0.00879082	1.99941	0.999575	up	-	0	20	99.06	F:calcium ion binding; C:extracellular space; P:inflammatory response; P:cell adhesion; F:heparin binding; P:negative regulation of angiogenesis; F:extracellular matrix binding	TSP1_BOVINRecName: Full=Thrombospondin-1; AltName: Full=Glycoprotein G; Flags: Precursor	1.1e-170	activation of MAPK activity;negative regulation of endothelial cell proliferation;positive regulation of endothelial cell proliferation;negative regulation of cell-matrix adhesion;fibronectin binding;protease binding;chondrocyte development;platelet degranulation;negative regulation of antigen processing and presentation of peptide or polysaccharide antigen via MHC class II;negative regulation of…	Biological Process;Biological Process;Biological Process;Biological Process;Molecular Function;Molecular Function;Biological Process;Biological Process;Biological Process;Biological Process;Biological Process;Biological Process;Molecular Function;Molecular Function;Molecular Function;Molecular Function;Cellular Component;Cellular Component;Biological Process;Biological Process;Biological Process;…	.
C188R011	C-C motif chemokine 19-like	CCL19	3.32473e-08	6285	5.35296	2.42034	up	0.000190277	3.79313	1.92339	up	0.000190305	1.41123	0.496949	up	-	9.25927e-75	20	74.38	C:extracellular space; P:defense response; P:immune response; F:chemokine activity; P:dorsal/ventral pattern formation; P:regulation of signaling receptor activity; P:leukocyte chemotaxis; P:cellular response to cytokine stimulus; P:myeloid leukocyte migration	CCL19_MOUSERecName: Full=C-C motif chemokine 19; AltName: Full=Epstein-Barr virus-induced molecule 1 ligand chemokine; Short=EBI1 ligand chemokine; Short=ELC; AltName: Full=Small-inducible cytokine A19; Flags: Precursor	2.2e-12	establishment of T cell polarity;immunological synapse formation;positive regulation of cell-matrix adhesion;positive regulation of dendritic cell antigen processing and presentation;extracellular region;defense response;G protein-coupled receptor signaling pathway;activation of JUN kinase activity;chemokine activity;external side of plasma membrane;positive regulation of glycoprotein biosyntheti…	Biological Process;Biological Process;Biological Process;Biological Process;Cellular Component;Biological Process;Biological Process;Biological Process;Molecular Function;Cellular Component;Biological Process;Biological Process;Biological Process;Biological Process;Biological Process;Biological Process;Molecular Function;Molecular Function;Molecular Function;Biological Process;Biological Process;…	.
C177R069	catechol O-methyltransferase domain-containing protein 1-like	COMTD1	0.0021419	6285	5.35077	2.41975	up	0.00289679	4.13396	2.04752	up	0.00897074	1.29435	0.372222	up	-	0	20	89.69	F:O-methyltransferase activity; P:methylation	CMTD1_MOUSERecName: Full=Catechol O-methyltransferase domain-containing protein 1	1.5e-67	protein binding;coumarin biosynthetic process;caffeoyl-CoA O-methyltransferase activity;response to cadmium ion	Molecular Function;Biological Process;Molecular Function;Biological Process	.
C211R115	coagulation factor V	LOC106593746	1.30664e-07	6285	5.33865	2.41648	up	0.000190375	6.83356	2.77264	up	0.000190281	-1.28002	-0.356161	down	-	1.35617e-72	16	60.09	F:phosphatidylinositol binding	---NA---	-	-	-	.
C189R139	matrix metallopeptidase 13-like	MMP13	3.06293e-08	6285	5.33283	2.4149	up	0.000190282	6.79852	2.76522	up	0.000190277	-1.27484	-0.350319	down	-	0	20	89.24	F:metalloendopeptidase activity; P:proteolysis; F:zinc ion binding; C:extracellular matrix	MMP13_XENLARecName: Full=Collagenase 3; AltName: Full=Matrix metalloproteinase-13; Short=MMP-13; Flags: Precursor	8.7e-158	luteolysis;osteoblast differentiation;response to hypoxia;endochondral ossification;fibronectin binding;growth plate cartilage development;metalloendopeptidase activity;serine-type endopeptidase activity;calcium ion binding;collagen binding;extracellular space;mitochondrion;lysosome;Golgi apparatus;cytosol;proteolysis;heart development;parturition;zinc ion binding;response to mechanical stimulus;…	Biological Process;Biological Process;Biological Process;Biological Process;Molecular Function;Biological Process;Molecular Function;Molecular Function;Molecular Function;Molecular Function;Cellular Component;Cellular Component;Cellular Component;Cellular Component;Cellular Component;Biological Process;Biological Process;Biological Process;Molecular Function;Biological Process;Biological Process;…	.
C086R032	transposase	LGALS9B	2.94449e-05	6285	5.31592	2.41032	up	0.000222464	3.9383	1.97757	up	0.000402658	1.3498	0.432746	up	-	5.4938e-109	20	79.73	F:DNA binding; P:transposition, DNA-mediated; P:DNA integration	TC1A_CAEELRecName: Full=Transposable element Tc1 transposase	2.4e-32	natural killer cell tolerance induction;DNA binding;integrin binding;galactose binding;extracellular space;nucleus;cytosol;transposition, DNA-mediated;positive regulation of gene expression;negative regulation of gene expression;regulation of T cell chemotaxis;positive regulation of pathway-restricted SMAD protein phosphorylation;DNA integration;galactoside binding;enzyme binding;response to lipo…	Biological Process;Molecular Function;Molecular Function;Molecular Function;Cellular Component;Cellular Component;Cellular Component;Biological Process;Biological Process;Biological Process;Biological Process;Biological Process;Biological Process;Molecular Function;Molecular Function;Biological Process;Biological Process;Biological Process;Biological Process;Biological Process;Biological Process;…	.
C030R065	B-cell receptor CD22-like	MAG	8.04989e-08	6285	5.26114	2.39538	up	0.000190475	8.47269	3.08282	up	0.000190277	-1.61043	-0.687446	down	-	8.95599e-171	20	90.94	C:integral component of membrane	MAG_RATRecName: Full=Myelin-associated glycoprotein; AltName: Full=1B236; AltName: Full=Brain neuron cytoplasmic protein 3; AltName: Full=Sialic acid-binding Ig-like lectin 4a; Short=Siglec-4a; Flags: Precursor	1.3e-22	signaling receptor binding;endosome;lipid binding;regulation of signal transduction;cell surface;integral component of membrane;enzyme binding;regulation of endocytosis;carbohydrate binding;secretory granule membrane;carboxylic acid binding;positive regulation of apoptotic process;compact myelin;intracellular membrane-bounded organelle;plasma membrane part;membrane raft;viral entry into host cell…	Molecular Function;Cellular Component;Molecular Function;Biological Process;Cellular Component;Cellular Component;Molecular Function;Biological Process;Molecular Function;Cellular Component;Molecular Function;Biological Process;Cellular Component;Cellular Component;Cellular Component;Cellular Component;Biological Process;Biological Process;Biological Process;Biological Process;Biological Process;…	.
C248R073	E3 ubiquitin-protein ligase TRIM39-like	TRIM39	1.31241e-05	6285	5.25782	2.39447	up	0.000198252	3.79856	1.92545	up	0.000302029	1.38416	0.469011	up	-	0	20	74.67	F:protein binding; F:metal ion binding	TRI39_MOUSERecName: Full=E3 ubiquitin-protein ligase TRIM39; AltName: Full=RING finger protein 23; AltName: Full=RING-type E3 ubiquitin transferase TRIM39; AltName: Full=Testis-abundant finger protein; AltName: Full=Tripartite motif-containing protein 39	1.8e-58	negative regulation of cytokine production;protein binding;nucleoplasm;regulation of transcription, DNA-templated;endomembrane system;microtubule cytoskeleton;protein ubiquitination;ubiquitin-like protein transferase activity;regulation of proteolysis;positive regulation of cellular metabolic process;regulation of cellular catabolic process;negative regulation of cellular protein metabolic proces…	Biological Process;Molecular Function;Cellular Component;Biological Process;Cellular Component;Cellular Component;Biological Process;Molecular Function;Biological Process;Biological Process;Biological Process;Biological Process;Cellular Component;Biological Process;Biological Process;Biological Process;Cellular Component;Cellular Component;Biological Process;Biological Process;Biological Process;…	.
C099R118	tissue-type plasminogen activator	PLAT	2.64332e-08	6285	5.2574	2.39435	up	0.000190297	8.21313	3.03793	up	0.000190277	-1.5622	-0.643582	down	-	6.175e-170	20	91.27	F:serine-type endopeptidase activity; C:extracellular region; P:plasminogen activation	TPA_BOVINRecName: Full=Tissue-type plasminogen activator; Short=t-PA; Short=t-plasminogen activator; Short=tPA; Contains: RecName: Full=Tissue-type plasminogen activator chain A; Contains: RecName: Full=Tissue-type plasminogen activator chain B; Flags: Precursor	7.4e-68	response to hypoxia;serine-type endopeptidase activity;extracellular space;defense response;multicellular organism development;regulation of smooth muscle cell migration;membrane;negative regulation of blood coagulation;positive regulation of cell migration;positive regulation of cellular metabolic process;plasminogen activation;cellular response to stress;synaptic transmission, glutamatergic;res…	Biological Process;Molecular Function;Cellular Component;Biological Process;Biological Process;Biological Process;Cellular Component;Biological Process;Biological Process;Biological Process;Biological Process;Biological Process;Biological Process;Biological Process;Biological Process;Cellular Component;Biological Process;Biological Process;Biological Process;Molecular Function;Biological Process;…	.
C045R122	syndecan-2-like	SDC2	1.0587e-06	123	5.25387	2.39338	up	0.000190328	2.24936	1.16951	up	0.000913676	2.33572	1.22387	up	0.000676675	4.04366e-92	20	71.96	P:anatomical structure morphogenesis; P:cellular process; C:integral component of membrane; P:tube development; P:circulatory system development	SDC2_MOUSERecName: Full=Syndecan-2; Short=SYND2; AltName: Full=Fibroglycan; AltName: Full=Heparan sulfate proteoglycan core protein; Short=HSPG; AltName: CD_antigen=CD362; Flags: Precursor	8.4e-18	retinoid metabolic process;ureteric bud development;response to hypoxia;neural tube closure;fibronectin binding;protein kinase C binding;extracellular region;endoplasmic reticulum lumen;Golgi lumen;integral component of plasma membrane;focal adhesion;glycosaminoglycan biosynthetic process;glycosaminoglycan catabolic process;cell surface;regulation of fibroblast migration;PDZ domain binding;respon…	Biological Process;Biological Process;Biological Process;Biological Process;Molecular Function;Molecular Function;Cellular Component;Cellular Component;Cellular Component;Cellular Component;Cellular Component;Biological Process;Biological Process;Cellular Component;Biological Process;Molecular Function;Biological Process;Biological Process;Molecular Function;Cellular Component;Cellular Component;…	.
C224R138	matrix metallopeptidase 13-like	MMP13	5.93183e-08	6285	5.20586	2.38014	up	0.000190315	7.15683	2.83932	up	0.000190277	-1.37476	-0.459184	down	-	0	20	89.24	F:metalloendopeptidase activity; P:proteolysis; F:zinc ion binding; C:extracellular matrix	MMP13_XENLARecName: Full=Collagenase 3; AltName: Full=Matrix metalloproteinase-13; Short=MMP-13; Flags: Precursor	8.7e-158	luteolysis;osteoblast differentiation;response to hypoxia;endochondral ossification;fibronectin binding;growth plate cartilage development;metalloendopeptidase activity;serine-type endopeptidase activity;calcium ion binding;collagen binding;extracellular space;mitochondrion;lysosome;Golgi apparatus;cytosol;proteolysis;heart development;parturition;zinc ion binding;response to mechanical stimulus;…	Biological Process;Biological Process;Biological Process;Biological Process;Molecular Function;Biological Process;Molecular Function;Molecular Function;Molecular Function;Molecular Function;Cellular Component;Cellular Component;Cellular Component;Cellular Component;Cellular Component;Biological Process;Biological Process;Biological Process;Molecular Function;Biological Process;Biological Process;…	.
C069R002	PREDICTED: uncharacterized protein LOC106589505	LOC106589505	3.36414e-07	6285	5.15398	2.36569	up	0.00019031	4.17914	2.06321	up	0.000190765	1.23326	0.302479	up	-	0	20	83.15	-	---NA---	-	-	-	.
C140R113	bifunctional methylenetetrahydrofolate dehydrogenase/cyclohydrolase, mitochondrial-like	MTHFD2	5.31317e-05	6285	5.14607	2.36347	up	0.000239878	3.61595	1.85437	up	0.000693982	1.42316	0.509096	up	-	0	20	97.14	F:methylenetetrahydrofolate dehydrogenase (NADP+) activity; F:hydrolase activity; P:oxidation-reduction process	MTDC_CHICKRecName: Full=Bifunctional methylenetetrahydrofolate dehydrogenase/cyclohydrolase, mitochondrial; Includes: RecName: Full=NAD-dependent methylenetetrahydrofolate dehydrogenase; Includes: RecName: Full=Methenyltetrahydrofolate cyclohydrolase; Flags: Precursor	0	histidine biosynthetic process;magnesium ion binding;methenyltetrahydrofolate cyclohydrolase activity;methylenetetrahydrofolate dehydrogenase (NAD+) activity;methylenetetrahydrofolate dehydrogenase (NADP+) activity;mitochondrial inner membrane;mitochondrial matrix;carbohydrate metabolic process;purine nucleotide biosynthetic process;methionine biosynthetic process;10-formyltetrahydrofolate metabo…	Biological Process;Molecular Function;Molecular Function;Molecular Function;Molecular Function;Cellular Component;Cellular Component;Biological Process;Biological Process;Biological Process;Biological Process;Biological Process;Molecular Function;Biological Process;Biological Process	.
C088R061	interferon-induced very large GTPase 1-like	GVINP1	5.97458e-05	6285	5.12398	2.35726	up	0.000288284	4.5609	2.18932	up	0.000390767	1.12346	0.167946	up	-	5.23547e-38	20	99.35	F:GTP binding	GVIN1_MOUSERecName: Full=Interferon-induced very large GTPase 1; AltName: Full=Very large-inducible GTPase-1; Short=VLIG-1	1.1e-16	GTP binding;cytosol	Molecular Function;Cellular Component	.
C202R054	poly [ADP-ribose] polymerase 11-like	PARP11	1.41274e-05	6285	5.10432	2.35172	up	0.000218271	4.73089	2.24211	up	0.000232949	1.07893	0.109606	up	-	2.9803e-90	20	74.52	F:NAD+ ADP-ribosyltransferase activity	PAR11_MOUSERecName: Full=Poly	8.5e-26	NAD+ ADP-ribosyltransferase activity;nuclear envelope;nuclear envelope organization;protein auto-ADP-ribosylation;protein mono-ADP-ribosylation;protein ADP-ribosylase activity	Molecular Function;Cellular Component;Biological Process;Biological Process;Biological Process;Molecular Function	.
C055R146	tissue-type plasminogen activator	PLAT	1.86571e-09	6285	5.08164	2.3453	up	0.000190277	6.56539	2.71488	up	0.000190277	-1.29198	-0.369586	down	-	0	20	94.72	F:serine-type endopeptidase activity; C:extracellular region; P:plasminogen activation	TPA_RATRecName: Full=Tissue-type plasminogen activator; Short=t-PA; Short=t-plasminogen activator; Short=tPA; Contains: RecName: Full=Tissue-type plasminogen activator chain A; Contains: RecName: Full=Tissue-type plasminogen activator chain B; Flags: Precursor	3e-86	response to hypoxia;serine-type endopeptidase activity;extracellular space;multicellular organism development;cell surface;regulation of signaling receptor activity;regulation of smooth muscle cell migration;positive regulation of cell migration;secretory granule membrane;plasminogen activation;cellular response to stress;regulation of cell adhesion mediated by integrin;synaptic transmission, glu…	Biological Process;Molecular Function;Cellular Component;Biological Process;Cellular Component;Biological Process;Biological Process;Biological Process;Cellular Component;Biological Process;Biological Process;Biological Process;Biological Process;Biological Process;Biological Process;Biological Process;Cellular Component;Biological Process;Biological Process;Biological Process;Molecular Function;…	.
C018R115	matrix metallopeptidase 13-like	MMP13	8.04625e-10	6285	5.05726	2.33836	up	0.000190277	6.26684	2.64774	up	0.000190277	-1.23918	-0.309382	down	-	0	20	89.24	F:metalloendopeptidase activity; P:proteolysis; F:zinc ion binding; C:extracellular matrix	MMP13_XENLARecName: Full=Collagenase 3; AltName: Full=Matrix metalloproteinase-13; Short=MMP-13; Flags: Precursor	8.7e-158	luteolysis;osteoblast differentiation;response to hypoxia;endochondral ossification;fibronectin binding;growth plate cartilage development;metalloendopeptidase activity;serine-type endopeptidase activity;calcium ion binding;collagen binding;extracellular space;mitochondrion;lysosome;Golgi apparatus;cytosol;proteolysis;heart development;parturition;zinc ion binding;response to mechanical stimulus;…	Biological Process;Biological Process;Biological Process;Biological Process;Molecular Function;Biological Process;Molecular Function;Molecular Function;Molecular Function;Molecular Function;Cellular Component;Cellular Component;Cellular Component;Cellular Component;Cellular Component;Biological Process;Biological Process;Biological Process;Molecular Function;Biological Process;Biological Process;…	.
C069R145	PREDICTED: beta-galactosidase	GLB1	7.39175e-05	6285	5.04822	2.33577	up	0.000300633	4.33918	2.11742	up	0.000473106	1.1634	0.218351	up	-	2.8517e-05	6	96.15	F:hydrolase activity, hydrolyzing O-glycosyl compounds; F:beta-galactosidase activity; P:carbohydrate metabolic process; P:metabolic process; F:hydrolase activity; F:hydrolase activity, acting on glycosyl bonds	---NA---	-	-	-	.
C266R130	interferon regulatory factor 7	IRF7	6.42847e-08	6285	5.03764	2.33275	up	0.000190285	5.50908	2.46181	up	0.000190279	-1.09358	-0.129064	down	-	0	20	85.52	F:DNA-binding transcription factor activity; C:nucleus; P:regulation of transcription, DNA-templated; P:positive regulation of gene expression; F:transcription regulatory region DNA binding; C:perinuclear region of cytoplasm; F:TIR domain binding	IRF7_MOUSERecName: Full=Interferon regulatory factor 7; Short=IRF-7	1.9e-44	nuclear nucleosome;RNA polymerase II proximal promoter sequence-specific DNA binding;DNA-binding transcription factor activity, RNA polymerase II-specific;regulation of adaptive immune response;protein binding;nucleoplasm;cytosol;protein methylation;cell cycle arrest;negative regulation of cell population proliferation;programmed cell death;membrane;viral process;protein-lysine N-methyltransferas…	Cellular Component;Molecular Function;Molecular Function;Biological Process;Molecular Function;Cellular Component;Cellular Component;Biological Process;Biological Process;Biological Process;Biological Process;Cellular Component;Biological Process;Molecular Function;Biological Process;Cellular Component;Biological Process;Cellular Component;Biological Process;Biological Process;Biological Process;…	.
C041R022	interferon-induced GTP-binding protein Mx3	MX1	4.1521e-07	6285	5.03097	2.33084	up	0.000190416	4.8872	2.28901	up	0.000190475	1.02942	0.0418299	up	-	0	20	94.82	F:GTPase activity; F:GTP binding; C:extracellular space; C:nucleus; C:cytosol; P:response to type I interferon; P:cellular response to interferon-alpha; C:perinuclear region of cytoplasm; P:defense response to virus	MX3_ONCMYRecName: Full=Interferon-induced GTP-binding protein Mx3; Short=RBTMx3	0	mitochondrial fission;dynamin family protein polymerization involved in mitochondrial fission;GTPase activity;GTP binding;endoplasmic reticulum;cytosol;microtubule binding;response to bacterium;nuclear membrane;mitochondrial membrane;response to type I interferon;negative regulation of viral genome replication;response to arsenic-containing substance;perinuclear region of cytoplasm;defense respon…	Biological Process;Biological Process;Molecular Function;Molecular Function;Cellular Component;Cellular Component;Molecular Function;Biological Process;Cellular Component;Cellular Component;Biological Process;Biological Process;Biological Process;Cellular Component;Biological Process;Biological Process;Cellular Component	.
C019R076	probable E3 ubiquitin-protein ligase HERC3	HERC3	0.000575085	6285	4.98533	2.31769	up	0.000749485	3.42049	1.7742	up	0.00491638	1.45749	0.543486	up	-	1.1072e-147	20	93.19	F:ubiquitin-protein transferase activity; P:protein ubiquitination; F:ligase activity	HERC3_HUMANRecName: Full=Probable E3 ubiquitin-protein ligase HERC3; AltName: Full=HECT domain and RCC1-like domain-containing protein 3; AltName: Full=HECT-type E3 ubiquitin transferase HERC3	1.2e-21	immune system process;binding;nucleus;cellular protein modification process;ubiquitin-like protein transferase activity;cytoplasmic part;regulation of biological process;response to stimulus;multi-organism process	Biological Process;Molecular Function;Cellular Component;Biological Process;Molecular Function;Cellular Component;Biological Process;Biological Process;Biological Process	.
C134R038	poly [ADP-ribose] polymerase 11-like	PARP11	8.90864e-05	6285	4.95078	2.30766	up	0.000304449	4.01484	2.00534	up	0.000627178	1.23312	0.302314	up	-	3.94756e-22	20	87.09	F:NAD+ ADP-ribosyltransferase activity	PAR11_HUMANRecName: Full=Poly	2.5e-08	NAD+ ADP-ribosyltransferase activity;binding;nuclear pore;nuclear envelope organization;macromolecule localization;protein auto-ADP-ribosylation;organic substance transport;nitrogen compound transport;protein mono-ADP-ribosylation;protein ADP-ribosylase activity	Molecular Function;Molecular Function;Cellular Component;Biological Process;Biological Process;Biological Process;Biological Process;Biological Process;Biological Process;Molecular Function	.
C190R063	phospholipid phosphatase 1-like	PPAP2A	1.07985e-08	6285	4.94481	2.30592	up	0.000190277	6.42159	2.68293	up	0.000190277	-1.29865	-0.377015	down	-	0	20	89.71	C:plasma membrane; P:lipid metabolic process; F:phosphatidate phosphatase activity; C:integral component of membrane; P:dephosphorylation	PLPP1_CAVPORecName: Full=Phospholipid phosphatase 1; AltName: Full=Lipid phosphate phosphohydrolase 1; AltName: Full=PAP2-alpha; AltName: Full=Phosphatidate phosphohydrolase type 2a; AltName: Full=Phosphatidic acid phosphatase 2a; Short=PAP-2a; Short=PAP2a	3.5e-128	blood vessel development;gastrulation with mouth forming second;negative regulation of protein phosphorylation;phosphoprotein phosphatase activity;integrin binding;endoplasmic reticulum membrane;Golgi apparatus;integral component of plasma membrane;adherens junction;protein dephosphorylation;phospholipid metabolic process;diacylglycerol biosynthetic process;sphingosine metabolic process;ceramide …	Biological Process;Biological Process;Biological Process;Molecular Function;Molecular Function;Cellular Component;Cellular Component;Cellular Component;Cellular Component;Biological Process;Biological Process;Biological Process;Biological Process;Biological Process;Biological Process;Biological Process;Molecular Function;Biological Process;Biological Process;Biological Process;Biological Process;…	.
C012R157	nicotinamide phosphoribosyltransferase-like	NAMPT	2.28298e-06	6285	4.93602	2.30335	up	0.000193599	5.25798	2.39451	up	0.000192126	-1.06523	-0.0911616	down	-	2.13467e-120	20	97.75	F:nicotinate-nucleotide diphosphorylase (carboxylating) activity; P:NAD biosynthetic process	NAMPT_PIGRecName: Full=Nicotinamide phosphoribosyltransferase; Short=NAmPRTase; Short=Nampt; AltName: Full=Pre-B-cell colony-enhancing factor 1 homolog; Short=PBEF; AltName: Full=Visfatin	9e-82	microglial cell activation;nicotinate-nucleotide diphosphorylase (carboxylating) activity;cytokine activity;extracellular space;cytosol;plasma membrane;cell-cell signaling;female pregnancy;drug binding;insulin receptor signaling pathway;regulation of signaling receptor activity;negative regulation of autophagy;response to organic cyclic compound;regulation of lung blood pressure;nuclear speck;cel…	Biological Process;Molecular Function;Molecular Function;Cellular Component;Cellular Component;Cellular Component;Biological Process;Biological Process;Molecular Function;Biological Process;Biological Process;Biological Process;Biological Process;Biological Process;Cellular Component;Cellular Component;Biological Process;Biological Process;Molecular Function;Biological Process;Molecular Function;…	.
C086R168	plasminogen activator inhibitor 1-like	SERPINE1	0.000846176	289	4.92012	2.29869	up	0.000761369	2.0579	1.04117	up	-	2.39085	1.25752	up	-	0	20	93.55	C:extracellular space	PAI1_HUMANRecName: Full=Plasminogen activator inhibitor 1; Short=PAI; Short=PAI-1; AltName: Full=Endothelial plasminogen activator inhibitor; AltName: Full=Serpin E1; Flags: Precursor	2.6e-112	protease binding;platelet degranulation;serine-type endopeptidase inhibitor activity;extracellular space;embryo implantation;circadian rhythm;heparin binding;female gonad development;response to radiation;positive regulation of gene expression;negative regulation of plasminogen activation;negative regulation of endopeptidase activity;positive regulation of neuron projection development;positive r…	Molecular Function;Biological Process;Molecular Function;Cellular Component;Biological Process;Biological Process;Molecular Function;Biological Process;Biological Process;Biological Process;Biological Process;Biological Process;Biological Process;Biological Process;Biological Process;Biological Process;Cellular Component;Biological Process;Biological Process;Biological Process;Biological Process;…	.
C163R079	bifunctional methylenetetrahydrofolate dehydrogenase/cyclohydrolase, mitochondrial-like	MTHFD2	4.1868e-05	6285	4.91469	2.2971	up	0.000230125	3.50347	1.80878	up	0.000585849	1.40281	0.488316	up	-	0	20	97.14	F:methylenetetrahydrofolate dehydrogenase (NADP+) activity; F:hydrolase activity; P:oxidation-reduction process	MTDC_CHICKRecName: Full=Bifunctional methylenetetrahydrofolate dehydrogenase/cyclohydrolase, mitochondrial; Includes: RecName: Full=NAD-dependent methylenetetrahydrofolate dehydrogenase; Includes: RecName: Full=Methenyltetrahydrofolate cyclohydrolase; Flags: Precursor	0	histidine biosynthetic process;magnesium ion binding;methenyltetrahydrofolate cyclohydrolase activity;methylenetetrahydrofolate dehydrogenase (NAD+) activity;methylenetetrahydrofolate dehydrogenase (NADP+) activity;mitochondrial inner membrane;mitochondrial matrix;carbohydrate metabolic process;purine nucleotide biosynthetic process;methionine biosynthetic process;10-formyltetrahydrofolate metabo…	Biological Process;Molecular Function;Molecular Function;Molecular Function;Molecular Function;Cellular Component;Cellular Component;Biological Process;Biological Process;Biological Process;Biological Process;Biological Process;Molecular Function;Biological Process;Biological Process	.
C055R128	interferon-induced protein with tetratricopeptide repeats 5-like	IFIT5	4.20266e-05	6285	4.91273	2.29653	up	0.000244803	4.01803	2.00649	up	0.000391891	1.22267	0.290038	up	-	0	20	94.12	F:protein binding	IFIT5_HUMANRecName: Full=Interferon-induced protein with tetratricopeptide repeats 5; Short=IFIT-5; AltName: Full=Interferon-induced 58 kDa protein; AltName: Full=Retinoic acid- and interferon-inducible 58 kDa protein; Short=P58	9.8e-73	RNA binding;protein binding;cytosol;intracellular transport of viral protein in host cell;negative regulation of protein binding;regulation of apoptotic process;intracellular membrane-bounded organelle;positive regulation of viral genome replication;negative regulation of viral genome replication;positive regulation of cellular process;negative regulation of cellular process;negative regulation o…	Molecular Function;Molecular Function;Cellular Component;Biological Process;Biological Process;Biological Process;Cellular Component;Biological Process;Biological Process;Biological Process;Biological Process;Biological Process;Biological Process;Biological Process;Biological Process	.
C142R056	1-phosphatidylinositol 3-phosphate 5-kinase-like	PIKFYVE	0.000201059	6285	4.91218	2.29636	up	0.00034674	3.0887	1.627	up	0.00327849	1.59037	0.669366	up	-	0	20	98.64	F:1-phosphatidylinositol-3-phosphate 5-kinase activity; F:ATP binding; C:intracellular; P:intracellular signal transduction; P:phosphatidylinositol phosphorylation; F:metal ion binding	FYV1_HUMANRecName: Full=1-phosphatidylinositol 3-phosphate 5-kinase; Short=Phosphatidylinositol 3-phosphate 5-kinase; AltName: Full=FYVE finger-containing phosphoinositide kinase; AltName: Full=PIKfyve; AltName: Full=Phosphatidylinositol 3-phosphate 5-kinase type III; Short=PIPkin-III; Short=Type III PIP kinase	0	Golgi membrane;nucleotide binding;1-phosphatidylinositol-3-phosphate 5-kinase activity;fungal-type vacuole membrane;pheromone-dependent signal transduction involved in conjugation with cellular fusion;protein binding;nucleus;mitochondrion;cytosol;plasma membrane;cell-cell junction;phosphatidylinositol biosynthetic process;receptor-mediated endocytosis;zinc ion binding;pollen development;endomembr…	Cellular Component;Molecular Function;Molecular Function;Cellular Component;Biological Process;Molecular Function;Cellular Component;Cellular Component;Cellular Component;Cellular Component;Cellular Component;Biological Process;Biological Process;Molecular Function;Biological Process;Biological Process;Cellular Component;Molecular Function;Biological Process;Cellular Component;Cellular Component;…	.
C009R120	E3 ubiquitin-protein ligase TRIM39-like	MEFV	2.13891e-05	6285	4.89282	2.29067	up	0.000221032	4.08927	2.03184	up	0.000285178	1.1965	0.258823	up	-	5.99644e-137	20	81.64	F:protein binding; F:metal ion binding	MEFV_HUMANRecName: Full=Pyrin; AltName: Full=Marenostrin	3.3e-44	protein polyubiquitination;actin binding;nucleolus;mitochondrion;Golgi apparatus;cytosol;microtubule associated complex;protein monoubiquitination;positive regulation of autophagy;integral component of membrane;nuclear speck;SCF ubiquitin ligase complex;cytoplasmic vesicle;protein destabilization;negative regulation of NF-kappaB transcription factor activity;regulation of type I interferon produc…	Biological Process;Molecular Function;Cellular Component;Cellular Component;Cellular Component;Cellular Component;Cellular Component;Biological Process;Biological Process;Cellular Component;Cellular Component;Cellular Component;Cellular Component;Biological Process;Biological Process;Biological Process;Biological Process;Biological Process;Biological Process;Molecular Function;Molecular Function;…	.
C110R085	patched domain-containing protein 3-like	PTCHD3	5.64216e-05	6285	4.85845	2.2805	up	0.000225891	2.6531	1.40768	up	0.0029164	1.83123	0.872814	up	-	6.59287e-90	20	92.97	C:integral component of membrane	PTHD3_MOUSERecName: Full=Patched domain-containing protein 3; AltName: Full=RND-type protein RNDEu-3	1e-57	negative regulation of transcription by RNA polymerase II;fungal-type vacuole membrane;branching involved in ureteric bud morphogenesis;in utero embryonic development;cell fate determination;neural tube closure;heart morphogenesis;patched binding;smoothened binding;extracellular region;nuclear envelope;lysosomal membrane;endosome;Golgi apparatus;caveola;protein glycosylation;cholesterol biosynthe…	Biological Process;Cellular Component;Biological Process;Biological Process;Biological Process;Biological Process;Biological Process;Molecular Function;Molecular Function;Cellular Component;Cellular Component;Cellular Component;Cellular Component;Cellular Component;Cellular Component;Biological Process;Biological Process;Biological Process;Biological Process;Biological Process;Biological Process;…	.
C144R091	complement C1q-like protein 2	C1QL2	2.00514e-06	6285	4.80762	2.26532	up	0.000195127	5.7311	2.51881	up	0.000191236	-1.19209	-0.253489	down	-	7.80725e-126	20	75.93	F:protein binding	C1QL2_HUMANRecName: Full=Complement C1q-like protein 2; AltName: Full=C1q and tumor necrosis factor-related protein 10; Short=C1q/TNF-related protein 10; Flags: Precursor	2.6e-11	negative regulation of cytokine production;extracellular space;cell;immune response;cell differentiation;negative regulation of cellular metabolic process;identical protein binding;chemical homeostasis;regulation of cytokine secretion;positive regulation of protein secretion;positive regulation of multicellular organismal process;protein complex oligomerization;regulation of ERK1 and ERK2 cascade…	Biological Process;Cellular Component;Cellular Component;Biological Process;Biological Process;Biological Process;Molecular Function;Biological Process;Biological Process;Biological Process;Biological Process;Biological Process;Biological Process;Biological Process;Biological Process	.
C065R074	small inducible cytokine	CCL20	0.00124104	289	4.80164	2.26353	up	0.00116829	1.70758	0.771955	up	-	2.81195	1.49157	up	-	1.57138e-62	20	70.32	C:extracellular region; P:immune response; F:chemokine activity; P:cell chemotaxis	CCL20_MOUSERecName: Full=C-C motif chemokine 20; AltName: Full=Beta-chemokine exodus-1; AltName: Full=CC chemokine LARC; AltName: Full=CC chemokine ST38; AltName: Full=Liver and activation-regulated chemokine; AltName: Full=Macrophage inflammatory protein 3 alpha; Short=MIP-3-alpha; AltName: Full=Small-inducible cytokine A20; Flags: Precursor	1.7e-06	extracellular region;immune response;chemokine activity	Cellular Component;Biological Process;Molecular Function	.
C011R029	---NA---	-	7.18358e-06	69	4.78717	2.25917	up	0.000191955	1.81189	0.857494	up	-	2.64209	1.40168	up	0.000664988	-	-	-	-	---NA---	-	-	-	.
C134R121	Leukocyte cell-derived chemotaxin 2 precursor	LECT2	2.05066e-06	6285	4.78314	2.25796	up	0.000202174	6.82386	2.77059	up	0.000190833	-1.42665	-0.512629	down	-	1.00364e-102	20	94.43	-	LECT2_HUMANRecName: Full=Leukocyte cell-derived chemotaxin-2; Short=LECT-2; Short=hLECT2; Flags: Precursor	6.3e-43	skeletal system development;extracellular space;chemotaxis;negative regulation of Wnt signaling pathway;granulocyte differentiation;identical protein binding;cytolytic granule;response to antibiotic	Biological Process;Cellular Component;Biological Process;Biological Process;Biological Process;Molecular Function;Cellular Component;Biological Process	.
C048R068	PREDICTED: uncharacterized protein LOC106602018	LOC106602070	5.77255e-07	6285	4.78051	2.25716	up	0.000190756	5.19673	2.3776	up	0.000190461	-1.08707	-0.120441	down	-	1.73434e-154	20	74.97	-	---NA---	-	-	-	.
C050R143	tyrosine-protein kinase FRK	FRK	3.41747e-07	6285	4.77253	2.25475	up	0.00019032	4.06428	2.023	up	0.000190643	1.17426	0.231752	up	-	0	20	83.19	F:protein tyrosine kinase activity; F:ATP binding; P:peptidyl-tyrosine phosphorylation	SRK2_SPOLARecName: Full=Tyrosine-protein kinase SRK2	1.8e-103	negative regulation of transcription by RNA polymerase II;gastrulation with mouth forming second;stimulatory C-type lectin receptor signaling pathway;developmental process involved in reproduction;non-membrane spanning protein tyrosine kinase activity;SH3/SH2 adaptor activity;ATP binding;extracellular region;nucleus;mitochondrial inner membrane;late endosome;cytosol;cytoskeleton;caveola;signal co…	Biological Process;Biological Process;Biological Process;Biological Process;Molecular Function;Molecular Function;Molecular Function;Cellular Component;Cellular Component;Cellular Component;Cellular Component;Cellular Component;Cellular Component;Cellular Component;Biological Process;Biological Process;Biological Process;Biological Process;Molecular Function;Biological Process;Biological Process;…	.
C119R149	caspase-14-like	CASP14	0.00133022	6285	4.77045	2.25412	up	0.00246294	4.30263	2.10522	up	0.0039812	1.10873	0.148904	up	-	7.31182e-133	20	66.94	F:cysteine-type endopeptidase activity; P:proteolysis	CASPE_HUMANRecName: Full=Caspase-14; Short=CASP-14; Contains: RecName: Full=Caspase-14 subunit p17, mature form; Contains: RecName: Full=Caspase-14 subunit p10, mature form; Contains: RecName: Full=Caspase-14 subunit p20, intermediate form; Contains: RecName: Full=Caspase-14 subunit p8, intermediate form; Flags: Precursor	7.5e-25	immune system process;defense response;cellular response to DNA damage stimulus;nervous system development;epidermis development;response to toxic substance;anatomical structure morphogenesis;positive regulation of signal transduction;response to metal ion;programmed cell death involved in cell development;response to organic cyclic compound;membrane;protein processing;enzyme binding;protein doma…	Biological Process;Biological Process;Biological Process;Biological Process;Biological Process;Biological Process;Biological Process;Biological Process;Biological Process;Biological Process;Biological Process;Cellular Component;Biological Process;Molecular Function;Molecular Function;Biological Process;Biological Process;Cellular Component;Biological Process;Biological Process;Biological Process;…	.
C165R133	tissue-type plasminogen activator	PLAT	8.17015e-08	6285	4.7614	2.25138	up	0.000190447	7.26787	2.86153	up	0.000190277	-1.52642	-0.610147	down	-	6.175e-170	20	91.27	F:serine-type endopeptidase activity; C:extracellular region; P:plasminogen activation	TPA_BOVINRecName: Full=Tissue-type plasminogen activator; Short=t-PA; Short=t-plasminogen activator; Short=tPA; Contains: RecName: Full=Tissue-type plasminogen activator chain A; Contains: RecName: Full=Tissue-type plasminogen activator chain B; Flags: Precursor	7.4e-68	response to hypoxia;serine-type endopeptidase activity;extracellular space;defense response;multicellular organism development;regulation of smooth muscle cell migration;membrane;negative regulation of blood coagulation;positive regulation of cell migration;positive regulation of cellular metabolic process;plasminogen activation;cellular response to stress;synaptic transmission, glutamatergic;res…	Biological Process;Molecular Function;Cellular Component;Biological Process;Biological Process;Biological Process;Cellular Component;Biological Process;Biological Process;Biological Process;Biological Process;Biological Process;Biological Process;Biological Process;Biological Process;Cellular Component;Biological Process;Biological Process;Biological Process;Molecular Function;Biological Process;…	.
C034R066	probable E3 ubiquitin-protein ligase HERC3	HERC3	3.72388e-05	6285	4.7607	2.25117	up	0.000325422	5.48815	2.45632	up	0.000248179	-1.1528	-0.205146	down	-	1.54292e-162	20	87.71	F:ubiquitin-protein transferase activity; P:protein ubiquitination; F:ligase activity	HERC3_HUMANRecName: Full=Probable E3 ubiquitin-protein ligase HERC3; AltName: Full=HECT domain and RCC1-like domain-containing protein 3; AltName: Full=HECT-type E3 ubiquitin transferase HERC3	7.5e-43	immune system process;ubiquitin-protein transferase activity;nucleus;cellular protein modification process;response to UV;response to external stimulus;multicellular organismal process;identical protein binding;intracellular non-membrane-bounded organelle;cytoplasmic part;intracellular organelle part;regulation of biological process;multi-organism process	Biological Process;Molecular Function;Cellular Component;Biological Process;Biological Process;Biological Process;Biological Process;Molecular Function;Cellular Component;Cellular Component;Cellular Component;Biological Process;Biological Process	.
C185R007	nicotinamide phosphoribosyltransferase-like	NAMPT	5.84312e-06	6285	4.71028	2.23581	up	0.000195406	4.14962	2.05298	up	0.00021467	1.13511	0.182834	up	-	1.15727e-120	20	95.54	F:nicotinate-nucleotide diphosphorylase (carboxylating) activity; P:NAD biosynthetic process	NAMPT_RATRecName: Full=Nicotinamide phosphoribosyltransferase; Short=NAmPRTase; Short=Nampt; AltName: Full=Pre-B-cell colony-enhancing factor 1 homolog; Short=PBEF; AltName: Full=Visfatin	2.8e-48	microglial cell activation;nicotinate-nucleotide diphosphorylase (carboxylating) activity;cytokine activity;extracellular space;cytosol;plasma membrane;cell-cell signaling;female pregnancy;drug binding;insulin receptor signaling pathway;negative regulation of autophagy;response to organic cyclic compound;regulation of lung blood pressure;nuclear speck;cell junction;circadian regulation of gene ex…	Biological Process;Molecular Function;Molecular Function;Cellular Component;Cellular Component;Cellular Component;Biological Process;Biological Process;Molecular Function;Biological Process;Biological Process;Biological Process;Biological Process;Cellular Component;Cellular Component;Biological Process;Biological Process;Molecular Function;Biological Process;Molecular Function;Biological Process;…	.
C266R069	patched domain-containing protein 3-like	PTCHD3	0.000217195	6285	4.70453	2.23405	up	0.000371088	3.10716	1.6356	up	0.00289489	1.51409	0.598452	up	-	0	20	93.43	C:integral component of membrane	PTHD3_MOUSERecName: Full=Patched domain-containing protein 3; AltName: Full=RND-type protein RNDEu-3	7.2e-90	response to acid chemical;kidney development;neural tube formation;signaling receptor binding;lysosome;integral component of plasma membrane;spermatid development;brain development;behavior;cholesterol metabolic process;negative regulation of cell population proliferation;epidermis development;regulation of smoothened signaling pathway;response to endogenous stimulus;animal organ morphogenesis;re…	Biological Process;Biological Process;Biological Process;Molecular Function;Cellular Component;Cellular Component;Biological Process;Biological Process;Biological Process;Biological Process;Biological Process;Biological Process;Biological Process;Biological Process;Biological Process;Biological Process;Cellular Component;Biological Process;Biological Process;Biological Process;Biological Process;…	.
C021R158	B-cell lymphoma 3 protein homolog	BCL3	6.85894e-08	6285	4.69446	2.23096	up	0.000190278	3.89926	1.9632	up	0.000190302	1.20393	0.267757	up	-	0	20	94.46	F:protein binding	BCL3_HUMANRecName: Full=B-cell lymphoma 3 protein; Short=BCL-3; AltName: Full=Proto-oncogene BCL3	3.4e-83	RNA polymerase II proximal promoter sequence-specific DNA binding;DNA-binding transcription activator activity, RNA polymerase II-specific;follicular dendritic cell differentiation;marginal zone B cell differentiation;humoral immune response mediated by circulating immunoglobulin;germinal center formation;negative regulation of immune system process;innate immune response-activating signal transd…	Molecular Function;Molecular Function;Biological Process;Biological Process;Biological Process;Biological Process;Biological Process;Biological Process;Biological Process;Cellular Component;Cellular Component;Cellular Component;Biological Process;Biological Process;Biological Process;Biological Process;Molecular Function;Biological Process;Biological Process;Biological Process;Biological Process;…	.
C263R043	myosin 1	ASPG	1.04011e-06	6285	4.69324	2.23058	up	0.000193852	3.50438	1.80916	up	0.000290002	1.33925	0.421427	up	-	2.26952e-22	8	85.5	F:DNA binding; P:transposition, DNA-mediated; P:DNA integration	---NA---	-	-	-	.
C164R022	sushi domain-containing protein 6-like	KIAA0247	1.72168e-05	6285	4.66594	2.22217	up	0.000268197	5.69974	2.5109	up	0.000215787	-1.22156	-0.288728	down	-	1.44165e-148	20	94.29	C:integral component of membrane	SUSD6_MOUSERecName: Full=Sushi domain-containing protein 6; AltName: Full=Drago; Flags: Precursor	4.6e-11	response to stress;cellular process;regulation of complement activation	Biological Process;Biological Process;Biological Process	.
C262R065	cholesterol 25-hydroxylase-like protein	CH25H	5.711e-07	6285	4.66062	2.22052	up	0.000190329	3.43725	1.78126	up	0.000192945	1.35591	0.439267	up	-	0	20	94.71	F:C-4 methylsterol oxidase activity; F:cholesterol 25-hydroxylase activity; F:iron ion binding; C:endoplasmic reticulum membrane; P:cholesterol metabolic process; C:integral component of membrane; P:sterol biosynthetic process; P:B cell chemotaxis; P:defense response to virus; P:oxidation-reduction process	CH25H_DANRERecName: Full=Cholesterol 25-hydroxylase-like protein	1.4e-144	C-4 methylsterol oxidase activity;cholesterol 25-hydroxylase activity;iron ion binding;endoplasmic reticulum membrane;cytosol;bile acid biosynthetic process;cholesterol metabolic process;integral component of membrane;sterol biosynthetic process;B cell chemotaxis;defense response to virus;oxidation-reduction process	Molecular Function;Molecular Function;Molecular Function;Cellular Component;Cellular Component;Biological Process;Biological Process;Cellular Component;Biological Process;Biological Process;Biological Process;Biological Process	.
C053R085	deleted in malignant brain tumors 1 protein-like	CD163	0.000574485	289	4.62583	2.20971	up	0.000578101	1.91456	0.937015	up	-	2.41613	1.2727	up	-	0	20	83.78	F:scavenger receptor activity; P:receptor-mediated endocytosis; C:integral component of membrane	C163A_MOUSERecName: Full=Scavenger receptor cysteine-rich type 1 protein M130; AltName: CD_antigen=CD163; Contains: RecName: Full=Soluble CD163; Short=sCD163; Flags: Precursor	6.9e-56	immune system process;scavenger receptor activity;binding;plasma membrane;transport;defense response;cellular process;cytoplasmic vesicle membrane;developmental process;extracellular region part;membrane part;response to other organism;bounding membrane of organelle;whole membrane	Biological Process;Molecular Function;Molecular Function;Cellular Component;Biological Process;Biological Process;Biological Process;Cellular Component;Biological Process;Cellular Component;Cellular Component;Biological Process;Cellular Component;Cellular Component	.
C111R007	suppressor of cytokine signaling 3	SOCS3	6.54666e-07	6285	4.62185	2.20847	up	0.000190572	4.46534	2.15877	up	0.000190722	1.03505	0.0497012	up	-	1.0809e-113	20	88.9	C:intracellular; C:phosphatidylinositol 3-kinase complex; P:receptor signaling pathway via JAK-STAT; P:protein ubiquitination; P:negative regulation of apoptotic process; P:regulation of phosphatidylinositol 3-kinase activity; P:negative regulation of insulin receptor signaling pathway; P:phosphatidylinositol phosphorylation; F:1-phosphatidylinositol-3-kinase regulator activity	SOCS3_CHICKRecName: Full=Suppressor of cytokine signaling 3; Short=SOCS-3	2.9e-68	regulation of cell growth;response to hypoxia;phosphotyrosine residue binding;protein kinase inhibitor activity;signaling receptor binding;nucleus;cytosol;plasma membrane;protein kinase C-activating G protein-coupled receptor signaling pathway;aging;response to heat;response to gamma radiation;mammary gland development;animal organ regeneration;response to food;response to estradiol;response to l…	Biological Process;Biological Process;Molecular Function;Molecular Function;Molecular Function;Cellular Component;Cellular Component;Cellular Component;Biological Process;Biological Process;Biological Process;Biological Process;Biological Process;Biological Process;Biological Process;Biological Process;Biological Process;Biological Process;Cellular Component;Biological Process;Biological Process;…	.
C169R121	RNA-binding protein 43-like	RBM43	2.06461e-07	6285	4.61522	2.2064	up	0.000190285	3.60036	1.84814	up	0.000190632	1.28188	0.35826	up	-	0	20	70.85	F:RNA binding	RBM43_HUMANRecName: Full=RNA-binding protein 43; AltName: Full=RNA-binding motif protein 43	6.8e-06	nucleic acid binding	Molecular Function	.
C216R098	nectin-1	PVRL1	0.000350727	6285	4.60459	2.20307	up	0.000463864	2.88967	1.5309	up	0.00561678	1.59347	0.67217	up	-	1.9468e-84	20	95.04	C:integral component of membrane	NECT1_PIGRecName: Full=Nectin-1; AltName: Full=Herpes virus entry mediator C; Short=Herpesvirus entry mediator C; Short=HveC; AltName: Full=Nectin cell adhesion molecule 1; AltName: Full=Poliovirus receptor-related protein 1; AltName: CD_antigen=CD111; Flags: Precursor	3.2e-30	lens morphogenesis in camera-type eye;desmosome organization;cell-cell adherens junction;iron ion transport;homophilic cell adhesion via plasma membrane adhesion molecules;heterophilic cell-cell adhesion via plasma membrane cell adhesion molecules;coreceptor activity;axon;adherens junction organization;protein homodimerization activity;apical junction complex;cell-cell contact zone;positive regul…	Biological Process;Biological Process;Cellular Component;Biological Process;Biological Process;Biological Process;Molecular Function;Cellular Component;Biological Process;Molecular Function;Cellular Component;Cellular Component;Biological Process;Biological Process;Molecular Function;Biological Process;Biological Process;Biological Process;Cellular Component;Cellular Component;Cellular Component;…	.
C096R094	interferon-induced very large GTPase 1-like	GVINP1	0.000170039	289	4.60414	2.20293	up	0.000290045	2.08452	1.05972	up	-	2.20873	1.14321	up	-	0	20	84.99	F:GTP binding; C:cytoplasm; F:zinc ion binding; F:2-alkenal reductase [NAD(P)] activity; F:15-oxoprostaglandin 13-oxidase activity; P:oxidation-reduction process	GVIN1_MOUSERecName: Full=Interferon-induced very large GTPase 1; AltName: Full=Very large-inducible GTPase-1; Short=VLIG-1	1.5e-11	-	-	.
C114R097	interferon-induced very large GTPase 1	GVINP1	0.000214191	69	4.55307	2.18684	up	0.00034509	1.63552	0.709753	up	-	2.78386	1.47709	up	0.00453043	2.07088e-92	20	79.67	F:GTP binding; C:cytoplasm; F:2-alkenal reductase [NAD(P)] activity; F:15-oxoprostaglandin 13-oxidase activity; P:oxidation-reduction process	GVIN1_HUMANRecName: Full=Interferon-induced very large GTPase 1; AltName: Full=Interferon-induced very large GTPase pseudogene 1	9.4e-17	-	-	.
C128R070	sacsin-like	SACS	0.000107145	6285	4.51996	2.17631	up	0.00039631	4.26447	2.09237	up	0.000488839	1.05991	0.0839446	up	-	0	20	81.62	F:DNA-binding transcription factor activity; P:regulation of transcription, DNA-templated	SACS_HUMANRecName: Full=Sacsin; AltName: Full=DnaJ homolog subfamily C member 29; Short=DNAJC29	6.8e-64	protein binding;intracellular part	Molecular Function;Cellular Component	.
C098R089	epimerase family protein SDR39U1	SDR39U1	0.000390473	6285	4.51788	2.17565	up	0.000502349	2.88412	1.52813	up	0.00575132	1.56647	0.647517	up	-	0	20	93.72	F:catalytic activity; F:coenzyme binding	D39U1_BOVINRecName: Full=Epimerase family protein SDR39U1; AltName: Full=Short-chain dehydrogenase/reductase family 39U member 1	3.4e-118	metabolic process;chloroplast envelope;oxidoreductase activity;coenzyme binding	Biological Process;Cellular Component;Molecular Function;Molecular Function	.
C266R129	tyrosine-protein kinase JAK1-like	JAK1	5.87702e-05	6285	4.51464	2.17461	up	0.00026321	3.67322	1.87705	up	0.000490854	1.22907	0.297566	up	-	0	20	86.94	F:non-membrane spanning protein tyrosine kinase activity; F:ATP binding; C:cytoskeleton; C:membrane; P:peptidyl-tyrosine phosphorylation; P:T cell differentiation in thymus; P:intracellular signal transduction	JAK1_DANRERecName: Full=Tyrosine-protein kinase JAK1; AltName: Full=Janus kinase 1; Short=JAK-1	8.5e-117	MAPK cascade;nucleotide binding;G protein-coupled receptor binding;negative regulation of cytokine production;positive regulation of cytokine production;negative regulation of immune effector process;non-membrane spanning protein tyrosine kinase activity;Ras guanyl-nucleotide exchange factor activity;growth hormone receptor binding;endosome;cytosol;cytoskeleton;plasma membrane;regulation of trans…	Biological Process;Molecular Function;Molecular Function;Biological Process;Biological Process;Biological Process;Molecular Function;Molecular Function;Molecular Function;Cellular Component;Cellular Component;Cellular Component;Cellular Component;Biological Process;Biological Process;Biological Process;Biological Process;Biological Process;Biological Process;Biological Process;Biological Process;…	.
C169R128	PREDICTED: uncharacterized protein LOC106602018	LOC106602070	1.09689e-06	6285	4.50211	2.1706	up	0.000191335	4.70434	2.23399	up	0.00019093	-1.04492	-0.0633921	down	-	1.73434e-154	20	74.97	-	---NA---	-	-	-	.
C216R078	radical S-adenosyl methionine domain-containing protein 2	RSAD2	5.20833e-06	6285	4.49919	2.16966	up	0.000199142	3.53434	1.82144	up	0.000294219	1.27299	0.348224	up	-	0	20	91.66	F:catalytic activity; C:endoplasmic reticulum membrane; C:lipid droplet; P:innate immune response; F:metal ion binding; F:4 iron, 4 sulfur cluster binding; P:defense response to virus	RSAD2_ONCMYRecName: Full=Radical S-adenosyl methionine domain-containing protein 2; AltName: Full=Viperin; AltName: Full=Virus inhibitory protein, endoplasmic reticulum-associated, interferon-inducible	0	fibrillar center;catalytic activity;mitochondrial outer membrane;mitochondrial inner membrane;endoplasmic reticulum membrane;Golgi apparatus;lipid droplet;regulation of ossification;positive regulation of toll-like receptor 7 signaling pathway;positive regulation of toll-like receptor 9 signaling pathway;CD4-positive, alpha-beta T cell differentiation;protein self-association;negative regulation …	Cellular Component;Molecular Function;Cellular Component;Cellular Component;Cellular Component;Cellular Component;Cellular Component;Biological Process;Biological Process;Biological Process;Biological Process;Molecular Function;Biological Process;Molecular Function;Biological Process;Molecular Function;Biological Process;Biological Process;Biological Process	.
C094R127	interferon-induced protein 44-like	IFI44L	0.000161143	6285	4.48416	2.16484	up	0.000674635	4.86835	2.28343	up	0.000483943	-1.08568	-0.118595	down	-	0	20	87.3	F:GTP binding	IF44L_HUMANRecName: Full=Interferon-induced protein 44-like	1.4e-70	immune system process;GTP binding;response to virus	Biological Process;Molecular Function;Biological Process	.
C113R120	selenoprotein P	SEPP1A	3.25624e-05	6285	4.47829	2.16295	up	0.000215459	2.83273	1.50219	up	0.000936921	1.58091	0.660754	up	-	0	20	83.18	F:selenium binding	SELPA_DANRERecName: Full=Selenoprotein Pa; Short=zSelPa; Flags: Precursor	3.8e-59	selenium compound metabolic process;platelet degranulation;protein binding;extracellular space;response to oxidative stress;brain development;locomotory behavior;selenium binding;post-embryonic development;response to selenium ion;sexual reproduction;platelet dense granule lumen;mitochondrial membrane;regulation of growth;negative regulation of apoptotic process;membrane part;mitochondrial respir…	Biological Process;Biological Process;Molecular Function;Cellular Component;Biological Process;Biological Process;Biological Process;Molecular Function;Biological Process;Biological Process;Biological Process;Cellular Component;Cellular Component;Biological Process;Biological Process;Cellular Component;Biological Process	.
C257R076	probable E3 ubiquitin-protein ligase HERC3	HERC5	6.82892e-05	6285	4.47462	2.16177	up	0.000437514	5.1356	2.36053	up	0.000296269	-1.14772	-0.198768	down	-	3.78162e-76	20	92.88	F:ubiquitin-protein transferase activity; F:GTP binding; P:protein ubiquitination; F:ligase activity	HERC5_HUMANRecName: Full=E3 ISG15--protein ligase HERC5; AltName: Full=Cyclin-E-binding protein 1; AltName: Full=HECT domain and RCC1-like domain-containing protein 5	4.1e-42	regulation of cyclin-dependent protein serine/threonine kinase activity;protein polyubiquitination;fibrillar center;photoreceptor outer segment;neural crest cell migration;guanyl-nucleotide exchange factor activity;Golgi apparatus;centrosome;cytosol;spermatogenesis;visual perception;response to UV;negative regulation of cell-substrate adhesion;kinase activity;regulation of cell migration;organell…	Biological Process;Biological Process;Cellular Component;Cellular Component;Biological Process;Molecular Function;Cellular Component;Cellular Component;Cellular Component;Biological Process;Biological Process;Biological Process;Biological Process;Molecular Function;Biological Process;Cellular Component;Molecular Function;Cellular Component;Biological Process;Molecular Function;Cellular Component;…	.
C225R112	FOS like 2, AP-1 transcription factor subunit	FOSL2	8.07671e-11	6285	4.46578	2.15891	up	0.000190277	4.97334	2.31422	up	0.000190277	-1.11366	-0.155303	down	-	-	-	-	-	---NA---	-	-	-	.
C047R144	zinc-binding protein A33-like	TRIM39	0.000687476	6285	4.465	2.15866	up	0.00155451	4.26281	2.0918	up	0.00194591	1.04743	0.0668568	up	-	2.50819e-137	20	78.12	F:protein binding; C:intracellular; F:zinc ion binding	A33_PLEWARecName: Full=Zinc-binding protein A33	8.8e-37	negative regulation of transcription by RNA polymerase II;fibrillar center;T cell mediated immunity;negative regulation of adaptive immune response;nucleic acid binding;nucleoplasm;mitochondrion;endosome;Golgi apparatus;cytosol;negative regulation of protein kinase activity;spermatogenesis;integral component of membrane;SUMO transferase activity;protein domain specific binding;retromer complex;nu…	Biological Process;Cellular Component;Biological Process;Biological Process;Molecular Function;Cellular Component;Cellular Component;Cellular Component;Cellular Component;Cellular Component;Biological Process;Biological Process;Cellular Component;Molecular Function;Molecular Function;Cellular Component;Cellular Component;Biological Process;Biological Process;Biological Process;Molecular Function;…	.
C261R073	signal transducer and activator of transcription 1-alpha/beta-like	STAT1	2.9052e-06	6285	4.44714	2.15288	up	0.000194659	4.66864	2.223	up	0.00019302	-1.04981	-0.0701242	down	-	3.66398e-117	20	90.92	F:DNA binding; F:DNA-binding transcription factor activity; C:nucleus; C:cytoplasm; P:regulation of transcription, DNA-templated; P:signal transduction; F:SOCS family protein binding	STAT1_HUMANRecName: Full=Signal transducer and activator of transcription 1-alpha/beta; AltName: Full=Transcription factor ISGF-3 components p91/p84	5.1e-64	negative regulation of transcription by RNA polymerase II;nuclear chromatin;RNA polymerase II proximal promoter sequence-specific DNA binding;RNA polymerase II core promoter sequence-specific DNA binding;RNA polymerase II repressing transcription factor binding;DNA-binding transcription activator activity, RNA polymerase II-specific;temperature homeostasis;mesoderm formation;eye photoreceptor cel…	Biological Process;Cellular Component;Molecular Function;Molecular Function;Molecular Function;Molecular Function;Biological Process;Biological Process;Biological Process;Biological Process;Biological Process;Biological Process;Biological Process;Molecular Function;Molecular Function;Cellular Component;Cellular Component;Cellular Component;Cellular Component;Cellular Component;Biological Process;…	.
C220R085	phosphatidylinositol 4-phosphate 5-kinase type-1 gamma-like	LOC106573576	2.32382e-05	6285	4.42386	2.1453	up	0.000255661	4.69644	2.23157	up	0.000235211	-1.06162	-0.0862623	down	-	-	-	-	-	---NA---	-	-	-	.
C135R034	probable E3 ubiquitin-protein ligase HERC3	HERC4	0.000114419	6285	4.41665	2.14295	up	0.000332552	3.58417	1.84164	up	0.0007789	1.23227	0.301316	up	-	0	20	83.85	F:ubiquitin-protein transferase activity; P:protein ubiquitination; F:ligase activity	HERC4_HUMANRecName: Full=Probable E3 ubiquitin-protein ligase HERC4; AltName: Full=HECT domain and RCC1-like domain-containing protein 4; AltName: Full=HECT-type E3 ubiquitin transferase HERC4	1.6e-39	protein polyubiquitination;ubiquitin-protein transferase activity;protein binding;nucleus;cytosol;endocytosis;regulation of gene expression;protein transport;sexual reproduction;cell differentiation;intracellular steroid hormone receptor signaling pathway;positive regulation of cellular biosynthetic process;regulation of protein modification process;ISG15-protein conjugation;positive regulation o…	Biological Process;Molecular Function;Molecular Function;Cellular Component;Cellular Component;Biological Process;Biological Process;Biological Process;Biological Process;Biological Process;Biological Process;Biological Process;Biological Process;Biological Process;Biological Process;Biological Process;Biological Process;Molecular Function;Biological Process;Cellular Component;Biological Process;…	.
C159R112	Leukocyte cell-derived chemotaxin 2 precursor	LECT2	2.57142e-06	6285	4.41461	2.14229	up	0.000195864	5.02499	2.32912	up	0.000191897	-1.13826	-0.186833	down	-	1.00364e-102	20	94.43	-	LECT2_HUMANRecName: Full=Leukocyte cell-derived chemotaxin-2; Short=LECT-2; Short=hLECT2; Flags: Precursor	6.3e-43	skeletal system development;extracellular space;chemotaxis;negative regulation of Wnt signaling pathway;granulocyte differentiation;identical protein binding;cytolytic granule;response to antibiotic	Biological Process;Cellular Component;Biological Process;Biological Process;Biological Process;Molecular Function;Cellular Component;Biological Process	.
C164R142	Leukocyte cell-derived chemotaxin 2 precursor	LECT2	1.79027e-06	6285	4.39081	2.13449	up	0.000200661	6.18043	2.62771	up	0.000190714	-1.40758	-0.49322	down	-	1.00364e-102	20	94.43	-	LECT2_HUMANRecName: Full=Leukocyte cell-derived chemotaxin-2; Short=LECT-2; Short=hLECT2; Flags: Precursor	6.3e-43	skeletal system development;extracellular space;chemotaxis;negative regulation of Wnt signaling pathway;granulocyte differentiation;identical protein binding;cytolytic granule;response to antibiotic	Biological Process;Cellular Component;Biological Process;Biological Process;Biological Process;Molecular Function;Cellular Component;Biological Process	.
C100R052	neurobeachin-like protein 1	NBEAL1	0.000257002	6285	4.37826	2.13036	up	0.00214832	6.52778	2.70659	up	0.000460302	-1.49095	-0.576236	down	-	1.43148e-162	20	91.92	-	NBEL1_HUMANRecName: Full=Neurobeachin-like protein 1; AltName: Full=Amyotrophic lateral sclerosis 2 chromosomal region candidate gene 16 protein; AltName: Full=Amyotrophic lateral sclerosis 2 chromosomal region candidate gene 17 protein	1.5e-103	endomembrane system;membrane;platelet formation;wound healing;membrane-bounded organelle;intracellular organelle;cytoplasmic part	Cellular Component;Cellular Component;Biological Process;Biological Process;Cellular Component;Cellular Component;Cellular Component	.
C143R066	protein-glutamine gamma-glutamyltransferase 2-like	TGM2	4.90317e-06	123	4.36327	2.12541	up	0.000191067	2.09637	1.06789	up	0.00210382	2.08134	1.05751	up	0.0022543	0	20	85.11	F:protein-glutamine gamma-glutamyltransferase activity; P:peptide cross-linking; F:metal ion binding	TGM2_CAVCURecName: Full=Protein-glutamine gamma-glutamyltransferase 2; AltName: Full=Tissue transglutaminase; AltName: Full=Transglutaminase C; Short=TG(C); Short=TGC; Short=TGase C; AltName: Full=Transglutaminase-2; Short=TGase-2	0	protein-glutamine gamma-glutamyltransferase activity;calcium ion binding;protein binding;mitochondrion;cytosol;adherens junction;transaminase activity;animal organ morphogenesis;peptide cross-linking;extracellular matrix;intrinsic component of plasma membrane;keratinization;negative regulation of endoplasmic reticulum calcium ion concentration;positive regulation of apoptotic process;cell envelop…	Molecular Function;Molecular Function;Molecular Function;Cellular Component;Cellular Component;Cellular Component;Molecular Function;Biological Process;Biological Process;Cellular Component;Cellular Component;Biological Process;Biological Process;Biological Process;Biological Process;Biological Process;Biological Process;Biological Process;Biological Process	.
C258R037	interferon regulatory factor 7	IRF7	1.61216e-07	6285	4.35623	2.12308	up	0.000190302	4.29214	2.1017	up	0.000190308	1.01493	0.021382	up	-	0	20	85.52	F:DNA-binding transcription factor activity; C:nucleus; P:regulation of transcription, DNA-templated; P:positive regulation of gene expression; F:transcription regulatory region DNA binding; C:perinuclear region of cytoplasm; F:TIR domain binding	IRF7_MOUSERecName: Full=Interferon regulatory factor 7; Short=IRF-7	1.9e-44	nuclear nucleosome;RNA polymerase II proximal promoter sequence-specific DNA binding;DNA-binding transcription factor activity, RNA polymerase II-specific;regulation of adaptive immune response;protein binding;nucleoplasm;cytosol;protein methylation;cell cycle arrest;negative regulation of cell population proliferation;programmed cell death;membrane;viral process;protein-lysine N-methyltransferas…	Cellular Component;Molecular Function;Molecular Function;Biological Process;Molecular Function;Cellular Component;Cellular Component;Biological Process;Biological Process;Biological Process;Biological Process;Cellular Component;Biological Process;Molecular Function;Biological Process;Cellular Component;Biological Process;Cellular Component;Biological Process;Biological Process;Biological Process;…	.
C138R052	G-protein coupled receptor 84	GPR84	3.60487e-05	6285	4.35384	2.12229	up	0.000542096	6.51421	2.70359	up	0.00022474	-1.4962	-0.581302	down	-	1.23367e-132	20	89.74	F:G protein-coupled receptor activity; P:G protein-coupled receptor signaling pathway; C:integral component of membrane	GPR84_BOVINRecName: Full=G-protein coupled receptor 84	6e-73	urotensin II receptor activity;integral component of plasma membrane;neuropeptide signaling pathway;detection of light stimulus;photoreceptor activity;amide binding;specific granule membrane;hormone binding;receptor complex;neutrophil degranulation;negative regulation of biological process;tertiary granule membrane;organic cyclic compound binding	Molecular Function;Cellular Component;Biological Process;Biological Process;Molecular Function;Molecular Function;Cellular Component;Molecular Function;Cellular Component;Biological Process;Biological Process;Cellular Component;Molecular Function	.
C049R049	tumor necrosis factor ligand superfamily member 14	TNFSF14	0.00133622	289	4.35372	2.12225	up	0.00129835	2.74113	1.45477	up	-	1.58829	0.667477	up	-	1.5761e-142	20	80.43	F:tumor necrosis factor receptor binding; P:immune response; C:integral component of membrane	TNF14_HUMANRecName: Full=Tumor necrosis factor ligand superfamily member 14; AltName: Full=Herpes virus entry mediator ligand; Short=HVEM-L; Short=Herpesvirus entry mediator ligand; AltName: CD_antigen=CD258; Contains: RecName: Full=Tumor necrosis factor ligand superfamily member 14, membrane form; Contains: RecName: Full=Tumor necrosis factor ligand superfamily member 14, soluble form	2.8e-16	tumor necrosis factor receptor binding;immune response;membrane;positive regulation of cellular process;regulation of response to stimulus;cellular response to stimulus	Molecular Function;Biological Process;Cellular Component;Biological Process;Biological Process;Biological Process	.
C123R032	polymeric immunoglobulin receptor-like	PIGR	1.11838e-05	6285	4.35033	2.12112	up	0.000272175	5.96944	2.5776	up	0.000197358	-1.37218	-0.456472	down	-	0	20	76.86	C:integral component of membrane	CLM3_MOUSERecName: Full=CMRF35-like molecule 3; Short=CLM-3; AltName: Full=CD300 antigen-like family member H; AltName: Full=CD300 molecule-like family member D3; Flags: Precursor	1.7e-14	regulation of cytokine production;immunoglobulin transcytosis in epithelial cells;neutrophil mediated immunity;negative regulation of leukocyte activation;lysosome;endosome;cell surface receptor signaling pathway;lipid binding;positive regulation of signal transduction;negative regulation of signal transduction;immunoglobulin binding;positive regulation of protein modification process;regulation …	Biological Process;Biological Process;Biological Process;Biological Process;Cellular Component;Cellular Component;Biological Process;Molecular Function;Biological Process;Biological Process;Molecular Function;Biological Process;Biological Process;Biological Process;Molecular Function;Biological Process;Biological Process;Molecular Function;Biological Process;Cellular Component;Biological Process	.
C202R164	---NA---	-	1.59865e-06	6285	4.34527	2.11944	up	0.000190669	3.35742	1.74735	up	0.000198143	1.29423	0.372093	up	-	-	-	-	-	---NA---	-	-	-	.
C215R158	tissue-type plasminogen activator	PLAT	1.47929e-08	6285	4.32129	2.11146	up	0.000190282	6.35207	2.66723	up	0.000190277	-1.46995	-0.555765	down	-	7.96653e-167	20	91.93	F:serine-type endopeptidase activity; C:extracellular region; P:plasminogen activation	TPA_RATRecName: Full=Tissue-type plasminogen activator; Short=t-PA; Short=t-plasminogen activator; Short=tPA; Contains: RecName: Full=Tissue-type plasminogen activator chain A; Contains: RecName: Full=Tissue-type plasminogen activator chain B; Flags: Precursor	5.9e-68	response to hypoxia;serine-type endopeptidase activity;extracellular space;multicellular organism development;regulation of smooth muscle cell migration;positive regulation of cell migration;plasminogen activation;cellular response to stress;synaptic transmission, glutamatergic;response to hepatocyte growth factor;wound healing;regulation of cell population proliferation;apical part of cell;negat…	Biological Process;Molecular Function;Cellular Component;Biological Process;Biological Process;Biological Process;Biological Process;Biological Process;Biological Process;Biological Process;Biological Process;Biological Process;Cellular Component;Biological Process;Biological Process;Biological Process;Biological Process;Biological Process;Molecular Function;Biological Process;Biological Process;…	.
C084R078	6-phosphofructo-2-kinase/fructose-2,6-bisphosphatase 3-like	PFKFB3	5.9872e-09	6285	4.29854	2.10385	up	0.000190277	5.3774	2.42691	up	0.000190277	-1.25098	-0.323064	down	-	1.97764e-59	20	97.72	F:6-phosphofructo-2-kinase activity; F:ATP binding; P:fructose metabolic process; P:fructose 2,6-bisphosphate metabolic process; P:carbohydrate phosphorylation	F263_PONABRecName: Full=6-phosphofructo-2-kinase/fructose-2,6-bisphosphatase 3; Short=6PF-2-K/Fru-2,6-P2ase 3; Short=PFK/FBPase 3; AltName: Full=6PF-2-K/Fru-2,6-P2ase brain/placenta-type isozyme; Includes: RecName: Full=6-phosphofructo-2-kinase; Includes: RecName: Full=Fructose-2,6-bisphosphatase	1.7e-40	6-phosphofructo-2-kinase activity;fructose-2,6-bisphosphate 2-phosphatase activity;ATP binding;nucleoplasm;fructose metabolic process;fructose 2,6-bisphosphate metabolic process;glucose catabolic process;lactate metabolic process;gluconeogenesis;brain development;response to glucose;dephosphorylation;protein kinase binding;animal organ regeneration;positive regulation of insulin secretion;respons…	Molecular Function;Molecular Function;Molecular Function;Cellular Component;Biological Process;Biological Process;Biological Process;Biological Process;Biological Process;Biological Process;Biological Process;Biological Process;Molecular Function;Biological Process;Biological Process;Biological Process;Biological Process;Biological Process;Biological Process;Molecular Function;Cellular Component;…	.
C193R042	probable E3 ubiquitin-protein ligase HERC3	UBE3A	0.000104209	6285	4.29821	2.10373	up	0.00036072	3.85566	1.94698	up	0.000550069	1.11478	0.156755	up	-	7.48668e-54	20	85.05	F:ubiquitin-protein transferase activity; P:protein ubiquitination; F:ligase activity	UBE3A_MOUSERecName: Full=Ubiquitin-protein ligase E3A; AltName: Full=HECT-type ubiquitin transferase E3A; AltName: Full=Oncogenic protein-associated protein E6-AP	7.2e-15	ovarian follicle development;fibrillar center;transcription coactivator activity;cytosol;cellular response to DNA damage stimulus;spermatogenesis;nervous system development;transcription factor binding;positive regulation of phosphatidylinositol 3-kinase signaling;androgen receptor signaling pathway;positive regulation of protein ubiquitination;ISG15-protein conjugation;response to progesterone;r…	Biological Process;Cellular Component;Molecular Function;Cellular Component;Biological Process;Biological Process;Biological Process;Molecular Function;Biological Process;Biological Process;Biological Process;Biological Process;Biological Process;Biological Process;Biological Process;Molecular Function;Biological Process;Biological Process;Biological Process;Biological Process;Biological Process;…	.
C041R120	signal transducer and activator of transcription 1-alpha/beta-like	STAT1	1.60367e-05	6285	4.29237	2.10178	up	0.000220312	3.95911	1.98518	up	0.000240633	1.08418	0.116598	up	-	0	20	93.1	F:DNA binding; F:DNA-binding transcription factor activity; C:nucleus; C:cytoplasm; P:regulation of transcription, DNA-templated; P:signal transduction	STAT1_HUMANRecName: Full=Signal transducer and activator of transcription 1-alpha/beta; AltName: Full=Transcription factor ISGF-3 components p91/p84	0	negative regulation of transcription by RNA polymerase II;nuclear chromatin;RNA polymerase II proximal promoter sequence-specific DNA binding;RNA polymerase II core promoter sequence-specific DNA binding;RNA polymerase II repressing transcription factor binding;DNA-binding transcription activator activity, RNA polymerase II-specific;temperature homeostasis;mesoderm formation;eye photoreceptor cel…	Biological Process;Cellular Component;Molecular Function;Molecular Function;Molecular Function;Molecular Function;Biological Process;Biological Process;Biological Process;Biological Process;Biological Process;Biological Process;Biological Process;Molecular Function;Molecular Function;Cellular Component;Cellular Component;Cellular Component;Cellular Component;Cellular Component;Biological Process;…	.
C136R170	sterile alpha motif domain-containing protein 9-like	SAMD9L	0.000394188	6285	4.28753	2.10015	up	0.00138363	4.70798	2.23511	up	0.000891723	-1.09806	-0.13496	down	-	0	20	90.58	-	SAM9L_HUMANRecName: Full=Sterile alpha motif domain-containing protein 9-like; Short=SAM domain-containing protein 9-like	8.5e-41	protein binding;endosome;cellular process;hematopoietic or lymphoid organ development	Molecular Function;Cellular Component;Biological Process;Biological Process	.
C121R088	tyrosine-protein kinase Fes/Fps-like	FES	1.3963e-06	6285	4.28022	2.09768	up	0.000194462	5.35903	2.42197	up	0.000190698	-1.25205	-0.324288	down	-	1.40256e-133	20	94.55	F:non-membrane spanning protein tyrosine kinase activity; F:ATP binding; C:cytoplasm; C:cytoskeleton; C:integral component of membrane; P:peptidyl-tyrosine phosphorylation	FPS_FUJSVRecName: Full=Tyrosine-protein kinase transforming protein Fps	3.3e-51	nucleotide binding;mitotic cell cycle;nuclear chromatin;microtubule bundle formation;regulation of protein phosphorylation;actin binding;non-membrane spanning protein tyrosine kinase activity;epidermal growth factor receptor binding;cytosol;focal adhesion;chemotaxis;centrosome cycle;tyrosine phosphorylation of STAT protein;dorsal closure;microtubule binding;protein phosphatase 1 binding;positive …	Molecular Function;Biological Process;Cellular Component;Biological Process;Biological Process;Molecular Function;Molecular Function;Molecular Function;Cellular Component;Cellular Component;Biological Process;Biological Process;Biological Process;Biological Process;Molecular Function;Molecular Function;Biological Process;Biological Process;Biological Process;Biological Process;Biological Process;…	.
C189R094	low-density lipoprotein receptor-related protein 2-like	FAT1	1.98909e-05	6285	4.24364	2.0853	up	0.000274321	5.03192	2.33111	up	0.000220002	-1.18576	-0.245808	down	-	4.91242e-149	20	90	F:calcium ion binding; F:protein binding; C:integral component of membrane	---NA---	-	-	-	.
C126R011	tripartite motif-containing protein 16-like	TRIM16	4.64967e-06	6285	4.20696	2.07278	up	0.000193048	3.49526	1.8054	up	0.000216769	1.20362	0.267376	up	-	3.14001e-112	20	84.09	F:protein binding; C:intracellular; F:zinc ion binding	STXB_SYNHORecName: Full=Stonustoxin subunit beta; Short=SNTX subunit beta	4.5e-24	regulation of cytokine production;nucleic acid binding;protein binding;plasma membrane;positive regulation of signal transduction;response to organonitrogen compound;histone acetylation;nuclear body;transferase activity;positive regulation of cellular metabolic process;response to lipid;cytoplasmic part;innate immune response;regulation of viral entry into host cell;positive regulation of DNA-bin…	Biological Process;Molecular Function;Molecular Function;Cellular Component;Biological Process;Biological Process;Biological Process;Cellular Component;Molecular Function;Biological Process;Biological Process;Cellular Component;Biological Process;Biological Process;Biological Process;Biological Process;Biological Process;Biological Process;Biological Process;Biological Process	.
C030R016	cadherin-13-like	LOC106571918	0.00035083	6285	4.19726	2.06945	up	0.000487063	2.83942	1.5056	up	0.00435259	1.47821	0.563852	up	-	7.78415e-98	20	77.87	F:catalytic activity; F:calcium ion binding; C:plasma membrane; P:homophilic cell adhesion via plasma membrane adhesion molecules; P:metabolic process; C:integral component of membrane	---NA---	-	-	-	.
C058R118	cholesterol 25-hydroxylase-like protein A	CH25HA	6.04827e-07	6285	4.15898	2.05623	up	0.000190338	3.1684	1.66376	up	0.000192911	1.31264	0.392474	up	-	0	20	94.71	F:C-4 methylsterol oxidase activity; F:cholesterol 25-hydroxylase activity; F:iron ion binding; C:endoplasmic reticulum membrane; P:cholesterol metabolic process; C:integral component of membrane; P:sterol biosynthetic process; P:B cell chemotaxis; P:defense response to virus; P:oxidation-reduction process	CH25H_DANRERecName: Full=Cholesterol 25-hydroxylase-like protein	1.4e-144	C-4 methylsterol oxidase activity;cholesterol 25-hydroxylase activity;iron ion binding;endoplasmic reticulum membrane;cytosol;bile acid biosynthetic process;cholesterol metabolic process;integral component of membrane;sterol biosynthetic process;B cell chemotaxis;defense response to virus;oxidation-reduction process	Molecular Function;Molecular Function;Molecular Function;Cellular Component;Cellular Component;Biological Process;Biological Process;Cellular Component;Biological Process;Biological Process;Biological Process;Biological Process	.
C112R118	up-regulator of cell proliferation-like	GVINP1	0.00169442	289	4.1458	2.05165	up	0.00145405	1.73259	0.792931	up	-	2.39283	1.25872	up	-	1.64299e-175	20	93.07	F:GTP binding; C:cytoplasm; F:zinc ion binding; F:2-alkenal reductase [NAD(P)] activity; F:15-oxoprostaglandin 13-oxidase activity; P:oxidation-reduction process	GVIN1_MOUSERecName: Full=Interferon-induced very large GTPase 1; AltName: Full=Very large-inducible GTPase-1; Short=VLIG-1	6.5e-57	GTP binding;cytosol	Molecular Function;Cellular Component	.
C260R153	interferon-induced protein 44-like	IFI44	7.42184e-05	6285	4.14292	2.05065	up	0.000372578	4.22696	2.07962	up	0.000349551	-1.02029	-0.0289722	down	-	2.00623e-85	20	82.77	F:GTP binding	IFI44_MOUSERecName: Full=Interferon-induced protein 44; AltName: Full=Microtubule-associated protein 44	1.2e-15	-	-	.
C095R105	serine/threonine-protein kinase pim-1-like	PIM3	9.18121e-12	6285	4.13094	2.04647	up	0.000190277	4.26731	2.09333	up	0.000190277	-1.03301	-0.0468564	down	-	2.05604e-59	20	87.77	F:protein serine/threonine kinase activity; F:ATP binding; C:cytoplasm; P:optokinetic behavior; P:negative regulation of apoptotic process; P:protein autophosphorylation; P:camera-type eye morphogenesis	PIM3_COTJARecName: Full=Serine/threonine-protein kinase pim-3; AltName: Full=qpim	2.1e-46	G1/S transition of mitotic cell cycle;neuron migration;protein serine/threonine kinase activity;ATP binding;nucleoplasm;nucleolus;cytosol;cytoskeleton;plasma membrane;cell cortex;response to stress;male meiotic nuclear division;regulation of mitotic cell cycle;transcription factor binding;negative regulation of cell population proliferation;apoptotic mitochondrial changes;response to virus;embryo…	Biological Process;Biological Process;Molecular Function;Molecular Function;Cellular Component;Cellular Component;Cellular Component;Cellular Component;Cellular Component;Cellular Component;Biological Process;Biological Process;Biological Process;Molecular Function;Biological Process;Biological Process;Biological Process;Biological Process;Biological Process;Biological Process;Biological Process;…	.
C191R102	PREDICTED: uncharacterized protein C3orf38-like	C3ORF38	1.81084e-05	6285	4.12268	2.04358	up	0.000258481	4.71996	2.23878	up	0.000219681	-1.14488	-0.195192	down	-	2.74644e-150	20	66.69	-	CC038_HUMANRecName: Full=Uncharacterized protein C3orf38	7.7e-16	nucleus;positive regulation of apoptotic process	Cellular Component;Biological Process	.
C266R025	regulator of G-protein signaling 21-like	RGS1	1.76965e-08	6285	4.11863	2.04216	up	0.000190277	4.5534	2.18695	up	0.000190277	-1.10556	-0.144781	down	-	3.34727e-130	20	96.88	-	RGS1_HORSERecName: Full=Regulator of G-protein signaling 1; Short=RGS1	1.3e-50	inactivation of MAPK activity;G-protein alpha-subunit binding;response to amphetamine;GTPase activator activity;calmodulin binding;nucleus;cytosol;immune response;adenylate cyclase-inhibiting G protein-coupled receptor signaling pathway;G protein-coupled acetylcholine receptor signaling pathway;brain development;response to bacterium;positive regulation of heart rate;dendrite;extrinsic component …	Biological Process;Molecular Function;Biological Process;Molecular Function;Molecular Function;Cellular Component;Cellular Component;Biological Process;Biological Process;Biological Process;Biological Process;Biological Process;Biological Process;Cellular Component;Cellular Component;Cellular Component;Cellular Component;Biological Process;Biological Process;Biological Process;Biological Process;…	.
C125R048	beta-2 microglobulin	B2M	7.5861e-06	6285	4.11573	2.04115	up	0.000193022	2.84182	1.50682	up	0.000313828	1.44827	0.534333	up	-	1.74701e-76	20	97.71	P:antigen processing and presentation of peptide antigen via MHC class I; C:extracellular space; P:response to virus; C:MHC class I protein complex; P:innate immune response	B2MG_ICTPURecName: Full=Beta-2-microglobulin; Flags: Precursor	3.8e-52	positive regulation of T cell mediated cytotoxicity;antigen processing and presentation of peptide antigen via MHC class I;extracellular space;iron ion transport;negative regulation of neuron projection development;positive regulation of protein binding;protein refolding;response to drug;MHC class I protein complex;response to cadmium ion;regulation of receptor binding	Biological Process;Biological Process;Cellular Component;Biological Process;Biological Process;Biological Process;Biological Process;Biological Process;Cellular Component;Biological Process;Biological Process	.
C162R170	dihydropyrimidinase-related protein 2-like	DPYSL2	0.000617281	6285	4.10495	2.03736	up	0.000754005	2.85055	1.51124	up	0.00612593	1.44006	0.526124	up	-	5.95843e-134	20	99.41	C:cytoplasm; P:cytoskeleton organization; P:axon guidance; P:brain development; F:microtubule binding; F:hydrolase activity, acting on carbon-nitrogen (but not peptide) bonds; P:regulation of axon extension	DPYL2_CHICKRecName: Full=Dihydropyrimidinase-related protein 2; Short=DRP-2; AltName: Full=Collapsin response mediator protein CRMP-62	7.2e-117	microtubule cytoskeleton organization;response to amphetamine;uracil binding;thymine binding;dihydropyrimidinase activity;extracellular space;nucleus;centrosome;spindle;cytosol;microtubule;plasma membrane;thymine catabolic process;uracil catabolic process;endocytosis;axon guidance;microtubule binding;zinc ion binding;positive regulation of neuron projection development;negative regulation of neur…	Biological Process;Biological Process;Molecular Function;Molecular Function;Molecular Function;Cellular Component;Cellular Component;Cellular Component;Cellular Component;Cellular Component;Cellular Component;Cellular Component;Biological Process;Biological Process;Biological Process;Biological Process;Molecular Function;Molecular Function;Biological Process;Biological Process;Biological Process;…	.
C240R145	tyrosine-protein kinase SRK2	FRK	3.71192e-07	6285	4.06715	2.02402	up	0.000190304	3.20328	1.67955	up	0.000191269	1.26968	0.344469	up	-	0	20	84.67	F:protein tyrosine kinase activity; F:ATP binding; P:peptidyl-tyrosine phosphorylation	FRK_HUMANRecName: Full=Tyrosine-protein kinase FRK; AltName: Full=FYN-related kinase; AltName: Full=Nuclear tyrosine protein kinase RAK; AltName: Full=Protein-tyrosine kinase 5	6.8e-107	negative regulation of transcription by RNA polymerase II;pericentriolar material;gastrulation with mouth forming second;stimulatory C-type lectin receptor signaling pathway;developmental process involved in reproduction;non-membrane spanning protein tyrosine kinase activity;protein serine/threonine phosphatase activity;SH3/SH2 adaptor activity;ATP binding;extracellular region;nucleus;mitochondri…	Biological Process;Cellular Component;Biological Process;Biological Process;Biological Process;Molecular Function;Molecular Function;Molecular Function;Molecular Function;Cellular Component;Cellular Component;Cellular Component;Cellular Component;Cellular Component;Cellular Component;Biological Process;Biological Process;Biological Process;Biological Process;Biological Process;Biological Process;…	.
C034R142	creatine kinase U-type, mitochondrial-like	CKMT1A	3.7041e-05	6285	4.02293	2.00825	up	0.000253055	3.68032	1.87983	up	0.000309696	1.09309	0.128415	up	-	1.14418e-29	20	99.92	F:ATP binding; F:kinase activity; P:phosphorylation	KCRU_MOUSERecName: Full=Creatine kinase U-type, mitochondrial; AltName: Full=Acidic-type mitochondrial creatine kinase; Short=Mia-CK; AltName: Full=Ubiquitous mitochondrial creatine kinase; Short=U-MtCK; Flags: Precursor	2.7e-27	kidney development;creatine kinase activity;ATP binding;extracellular space;mitochondrial inner membrane;cytosol;creatine metabolic process;muscle contraction;heart development;skeletal muscle tissue development;response to heat;phosphorylation;cerebellum development;negative regulation of protein binding;protein homodimerization activity;negative regulation of apoptotic process;perikaryon;contac…	Biological Process;Molecular Function;Molecular Function;Cellular Component;Cellular Component;Cellular Component;Biological Process;Biological Process;Biological Process;Biological Process;Biological Process;Biological Process;Biological Process;Biological Process;Molecular Function;Biological Process;Cellular Component;Cellular Component;Biological Process;Biological Process;Molecular Function	.
C046R028	retinol-binding protein 1-like	RBP1	0.000120127	289	4.01391	2.00501	up	0.000259348	1.98703	0.990615	up	-	2.02005	1.01439	up	-	4.22521e-95	20	93.04	F:lipid binding; F:kinase activity; P:phosphorylation	RET1_BOVINRecName: Full=Retinol-binding protein 1; AltName: Full=Cellular retinol-binding protein; Short=CRBP; AltName: Full=Cellular retinol-binding protein I; Short=CRBP-I	6.2e-49	retinoic acid biosynthetic process;protein binding;nucleoplasm;lipid droplet;cytosol;cell-cell junction;vitamin A metabolic process;epidermis development;cell proliferation in forebrain;neurogenesis;regulation of granulocyte differentiation;response to vitamin A;monocarboxylic acid binding;retinol metabolic process;cell projection;neuronal cell body;epithelial cell proliferation;lipid homeostasis…	Biological Process;Molecular Function;Cellular Component;Cellular Component;Cellular Component;Cellular Component;Biological Process;Biological Process;Biological Process;Biological Process;Biological Process;Biological Process;Molecular Function;Biological Process;Cellular Component;Cellular Component;Biological Process;Biological Process;Biological Process;Cellular Component;Molecular Function	.
C105R073	regulator of G-protein signaling 5-like	RGS5	9.25602e-05	6285	4.00422	2.00152	up	0.000246321	2.2854	1.19245	up	0.00523365	1.75208	0.809072	up	-	8.25935e-114	20	91.75	-	RGS5_PIGRecName: Full=Regulator of G-protein signaling 5; Short=RGS5	3.7e-49	inactivation of MAPK activity;G-protein alpha-subunit binding;response to amphetamine;GTPase activator activity;calmodulin binding;nucleus;cytosol;G protein-coupled acetylcholine receptor signaling pathway;brain development;visual perception;positive regulation of heart rate;dendrite;intrinsic component of membrane;extrinsic component of cytoplasmic side of plasma membrane;neuronal cell body memb…	Biological Process;Molecular Function;Biological Process;Molecular Function;Molecular Function;Cellular Component;Cellular Component;Biological Process;Biological Process;Biological Process;Biological Process;Cellular Component;Cellular Component;Cellular Component;Cellular Component;Cellular Component;Biological Process;Biological Process;Biological Process;Cellular Component;Biological Process;…	.
C249R133	complement C1q-like protein 2	C1QL2	3.39466e-06	6285	3.97352	1.99042	up	0.000200838	4.72543	2.24045	up	0.000192243	-1.18923	-0.250029	down	-	7.80725e-126	20	75.93	F:protein binding	C1QL2_HUMANRecName: Full=Complement C1q-like protein 2; AltName: Full=C1q and tumor necrosis factor-related protein 10; Short=C1q/TNF-related protein 10; Flags: Precursor	2.6e-11	negative regulation of cytokine production;extracellular space;cell;immune response;cell differentiation;negative regulation of cellular metabolic process;identical protein binding;chemical homeostasis;regulation of cytokine secretion;positive regulation of protein secretion;positive regulation of multicellular organismal process;protein complex oligomerization;regulation of ERK1 and ERK2 cascade…	Biological Process;Cellular Component;Cellular Component;Biological Process;Biological Process;Biological Process;Molecular Function;Biological Process;Biological Process;Biological Process;Biological Process;Biological Process;Biological Process;Biological Process;Biological Process	.
C212R026	probable E3 ubiquitin-protein ligase HERC3	HERC6	0.000632302	6285	3.96289	1.98655	up	0.000765319	2.76981	1.46979	up	0.00632536	1.43074	0.516764	up	-	1.28229e-179	20	92.96	F:ubiquitin-protein transferase activity; P:protein ubiquitination; F:ligase activity	HERC6_HUMANRecName: Full=Probable E3 ubiquitin-protein ligase HERC6; AltName: Full=HECT domain and RCC1-like domain-containing protein 6; AltName: Full=HECT-type E3 ubiquitin transferase HERC6	6.8e-52	regulation of cyclin-dependent protein serine/threonine kinase activity;ovarian follicle development;fibrillar center;hematopoietic progenitor cell differentiation;transcription coactivator activity;nucleoplasm;cytosol;spermatogenesis;nervous system development;response to bacterium;positive regulation of catabolic process;positive regulation of phosphatidylinositol 3-kinase signaling;regulation …	Biological Process;Biological Process;Cellular Component;Biological Process;Molecular Function;Cellular Component;Cellular Component;Biological Process;Biological Process;Biological Process;Biological Process;Biological Process;Biological Process;Biological Process;Biological Process;Biological Process;Biological Process;Biological Process;Biological Process;Biological Process;Biological Process;…	.
C210R159	E3 ubiquitin-protein ligase ZNRF1	ZNRF1	5.01519e-07	6285	3.96042	1.98565	up	0.000190363	3.41794	1.77313	up	0.000190987	1.15871	0.212526	up	-	6.21163e-105	20	96.85	F:ubiquitin-protein transferase activity; C:lysosome; C:endosome; C:membrane; F:ligase activity; P:proteasome-mediated ubiquitin-dependent protein catabolic process; F:metal ion binding; P:protein K48-linked ubiquitination	ZNRF1_DANRERecName: Full=E3 ubiquitin-protein ligase znrf1; AltName: Full=RING-type E3 ubiquitin transferase znrf1; AltName: Full=Zinc/RING finger protein 1	6.5e-101	protein binding;lysosomal membrane;cytosol;cytoskeleton organization;endosome membrane;cell junction;synaptic vesicle membrane;protein-containing complex;presynaptic membrane;proteasome-mediated ubiquitin-dependent protein catabolic process;metal ion binding;ubiquitin protein ligase activity;protein K48-linked ubiquitination	Molecular Function;Cellular Component;Cellular Component;Biological Process;Cellular Component;Cellular Component;Cellular Component;Cellular Component;Cellular Component;Biological Process;Molecular Function;Molecular Function;Biological Process	.
C105R163	Gig2-like protein DreO	-	4.11151e-06	6285	3.95563	1.98391	up	0.000195034	3.83987	1.94106	up	0.000196729	1.03015	0.0428486	up	-	5.23824e-139	20	78.05	F:NAD+ ADP-ribosyltransferase activity	---NA---	-	-	-	.
C160R092	ras-GEF domain-containing family member 1B-B-like	RASGEF1B	4.16426e-08	6285	3.95432	1.98343	up	0.000190277	3.42281	1.77518	up	0.000190284	1.15529	0.208249	up	-	1.14209e-86	20	99.3	F:guanyl-nucleotide exchange factor activity; C:intracellular; P:small GTPase mediated signal transduction; P:positive regulation of GTPase activity	RGF1B_HUMANRecName: Full=Ras-GEF domain-containing family member 1B; AltName: Full=GPI gamma-4	3.5e-74	MAPK cascade;Ras guanyl-nucleotide exchange factor activity;early endosome;late endosome;cytosol;cell migration;midbody;positive regulation of GTPase activity;positive regulation of Ras protein signal transduction	Biological Process;Molecular Function;Cellular Component;Cellular Component;Cellular Component;Biological Process;Cellular Component;Biological Process;Biological Process	.
C110R124	nucleoprotein TPR-like	TPR	0.00232877	289	3.94496	1.98001	up	0.00228186	2.66453	1.41388	up	-	1.48055	0.566132	up	-	5.90548e-87	20	92.14	C:intracellular; P:protein import into nucleus	TPR_HUMANRecName: Full=Nucleoprotein TPR; AltName: Full=Megator; AltName: Full=NPC-associated intranuclear protein; AltName: Full=Translocated promoter region protein	4.8e-32	negative regulation of transcription by RNA polymerase II;kinetochore;chromatin binding;mRNA binding;transporter activity;nucleoplasm;cytoplasm;cytoplasmic dynein complex;RNA import into nucleus;regulation of mRNA export from nucleus;tubulin binding;viral process;structural constituent of nuclear pore;extrinsic component of membrane;heat shock protein binding;positive regulation of heterochromati…	Biological Process;Cellular Component;Molecular Function;Molecular Function;Molecular Function;Cellular Component;Cellular Component;Cellular Component;Biological Process;Biological Process;Molecular Function;Biological Process;Molecular Function;Cellular Component;Molecular Function;Biological Process;Biological Process;Cellular Component;Biological Process;Cellular Component;Biological Process;…	.
C042R053	sodium/potassium/calcium exchanger 4-like	SLC24A4	0.000126055	6285	3.9384	1.97761	up	0.000411526	3.62994	1.85994	up	0.000588138	1.08498	0.117667	up	-	6.03171e-180	20	94.5	C:integral component of plasma membrane; F:calcium, potassium:sodium antiporter activity; P:sodium ion transmembrane transport	NCKX4_HUMANRecName: Full=Sodium/potassium/calcium exchanger 4; AltName: Full=Na(+)/K(+)/Ca(2+)-exchange protein 4; AltName: Full=Solute carrier family 24 member 4; Flags: Precursor	3.8e-112	calcium channel activity;calcium:sodium antiporter activity;integral component of plasma membrane;sodium ion transport;cellular calcium ion homeostasis;sensory perception of smell;calcium, potassium:sodium antiporter activity;melanocyte differentiation;trans-Golgi network membrane;protein dimerization activity;negative regulation of melanin biosynthetic process;compound eye development;response t…	Molecular Function;Molecular Function;Cellular Component;Biological Process;Biological Process;Biological Process;Molecular Function;Biological Process;Cellular Component;Molecular Function;Biological Process;Biological Process;Biological Process;Biological Process;Biological Process;Biological Process;Biological Process	.
C111R093	probable E3 ubiquitin-protein ligase RNF144A-A	LOC106577782	3.19262e-06	6285	3.93129	1.975	up	0.000191129	2.85785	1.51493	up	0.000232177	1.37561	0.460071	up	-	1.03011e-89	20	77.43	F:ubiquitin-protein transferase activity; P:protein ubiquitination; F:ligase activity	---NA---	-	-	-	.
C264R147	B-cell lymphoma 3 protein homolog	BCL3	8.523e-07	123	3.92527	1.97279	up	0.000190314	2.24493	1.16667	up	0.000296382	1.74851	0.806122	up	0.00295396	9.66885e-166	20	92.17	F:protein binding	BCL3_HUMANRecName: Full=B-cell lymphoma 3 protein; Short=BCL-3; AltName: Full=Proto-oncogene BCL3	1.2e-17	follicular dendritic cell differentiation;marginal zone B cell differentiation;humoral immune response mediated by circulating immunoglobulin;germinal center formation;DNA binding;DNA-binding transcription factor activity;nucleoplasm;cytosol;plasma membrane;I-kappaB kinase/NF-kappaB signaling;transcription factor binding;response to virus;response to UV-C;antimicrobial humoral response;extracellu…	Biological Process;Biological Process;Biological Process;Biological Process;Molecular Function;Molecular Function;Cellular Component;Cellular Component;Cellular Component;Biological Process;Molecular Function;Biological Process;Biological Process;Biological Process;Biological Process;Biological Process;Cellular Component;Molecular Function;Biological Process;Cellular Component;Cellular Component;…	.
C246R156	metalloproteinase inhibitor 2-like	TIMP2	3.22183e-06	6285	3.91562	1.96924	up	0.00019115	2.85562	1.5138	up	0.000231882	1.3712	0.455437	up	-	3.31542e-147	20	91.25	C:extracellular region; F:metalloendopeptidase inhibitor activity; P:negative regulation of endopeptidase activity; F:FBXO family protein binding	TIMP2_MOUSERecName: Full=Metalloproteinase inhibitor 2; AltName: Full=Tissue inhibitor of metalloproteinases 2; Short=TIMP-2; Flags: Precursor	2e-95	protease binding;platelet degranulation;integrin binding;extracellular space;nucleus;Notch signaling pathway;spermatogenesis;central nervous system development;aging;metalloendopeptidase inhibitor activity;zinc ion binding;negative regulation of cell population proliferation;cell surface;negative regulation of endopeptidase activity;extracellular matrix disassembly;sarcomere;growth cone;extracell…	Molecular Function;Biological Process;Molecular Function;Cellular Component;Cellular Component;Biological Process;Biological Process;Biological Process;Biological Process;Molecular Function;Molecular Function;Biological Process;Cellular Component;Biological Process;Biological Process;Cellular Component;Cellular Component;Cellular Component;Biological Process;Biological Process;Biological Process;…	.
C012R138	ceruloplasmin	CP	6.23213e-05	6285	3.90416	1.96501	up	0.000305414	3.67056	1.876	up	0.000370652	1.06364	0.0890115	up	-	1.82861e-94	20	83.26	F:ferroxidase activity; F:copper ion binding; C:extracellular space; C:nucleus; C:cytoplasm; P:copper ion transport; P:cellular iron ion homeostasis; P:oxidation-reduction process	CERU_HUMANRecName: Full=Ceruloplasmin; AltName: Full=Ferroxidase; Flags: Precursor	1e-31	liver development;serine-type endopeptidase activity;ferroxidase activity;copper ion binding;protein binding;extracellular space;iron ion transport;cellular iron ion homeostasis;endoplasmic reticulum to Golgi vesicle-mediated transport;aging;response to nutrient;blood circulation;ferrous iron binding;plasma membrane copper ion transport;basolateral plasma membrane;lung development;platelet alpha …	Biological Process;Molecular Function;Molecular Function;Molecular Function;Molecular Function;Cellular Component;Biological Process;Biological Process;Biological Process;Biological Process;Biological Process;Biological Process;Molecular Function;Biological Process;Cellular Component;Biological Process;Cellular Component;Cellular Component;Biological Process;Cellular Component;Biological Process;…	.
C121R097	mpv17-like protein 2	LOC106599631	0.000872695	6285	3.90214	1.96427	up	0.00376922	4.79467	2.26143	up	0.00137941	-1.22873	-0.297165	down	-	2.75856e-25	20	69.75	-	---NA---	-	-	-	.
C168R156	guanylate-binding protein 1-like	GBP1	0.000410885	6285	3.89722	1.96245	up	0.000606261	2.89807	1.53509	up	0.00335916	1.34476	0.427353	up	-	0	20	94.98	F:GTPase activity; F:GTP binding	GBP1_CHLAERecName: Full=Guanylate-binding protein 1; AltName: Full=GTP-binding protein 1; Short=GBP-1; AltName: Full=Guanine nucleotide-binding protein 1; AltName: Full=Interferon-induced guanylate-binding protein 1; Flags: Precursor	0	actin binding;GTPase activity;GTP binding;nucleoplasm;endoplasmic reticulum;Golgi apparatus;cytosol;vesicle membrane;actin cytoskeleton;GMP binding;GDP binding;enzyme binding;cytokine binding;symbiont-containing vacuole membrane;spectrin binding;cytoplasmic vesicle;protein localization to nucleus;cellular response to interferon-beta;protein homodimerization activity;defense response to protozoan;…	Molecular Function;Molecular Function;Molecular Function;Cellular Component;Cellular Component;Cellular Component;Cellular Component;Cellular Component;Cellular Component;Molecular Function;Molecular Function;Molecular Function;Molecular Function;Cellular Component;Molecular Function;Cellular Component;Biological Process;Biological Process;Molecular Function;Biological Process;Biological Process;…	.
C100R146	sacsin-like	SACS	9.67215e-05	6285	3.87906	1.95571	up	0.000386667	3.74252	1.90401	up	0.000443525	1.03648	0.0516941	up	-	0	20	81.62	F:DNA-binding transcription factor activity; P:regulation of transcription, DNA-templated	SACS_HUMANRecName: Full=Sacsin; AltName: Full=DnaJ homolog subfamily C member 29; Short=DNAJC29	6.8e-64	protein binding;intracellular part	Molecular Function;Cellular Component	.
C227R135	nuclear factor 7, brain-like	TRIM35	4.54451e-05	6285	3.86888	1.95192	up	0.000257688	3.40779	1.76884	up	0.00036582	1.1353	0.183079	up	-	0	20	80.5	F:ubiquitin-protein transferase activity; C:intracellular; F:zinc ion binding; P:protein ubiquitination	TRI35_HUMANRecName: Full=Tripartite motif-containing protein 35; AltName: Full=Hemopoietic lineage switch protein 5	3.6e-38	ubiquitin-protein transferase activity;nucleus;mitochondrion;cytosol;zinc ion binding;protein ubiquitination;protein-containing complex;response to interferon-gamma;identical protein binding;negative regulation of viral process;regulation of DNA-binding transcription factor activity;regulation of cell cycle;regulation of biological quality;regulation of viral life cycle;negative regulation of ubi…	Molecular Function;Cellular Component;Cellular Component;Cellular Component;Molecular Function;Biological Process;Cellular Component;Biological Process;Molecular Function;Biological Process;Biological Process;Biological Process;Biological Process;Biological Process;Biological Process;Biological Process	.
C114R051	cyclic AMP-dependent transcription factor ATF-3	ATF3	4.86952e-06	123	3.84648	1.94354	up	0.000191079	1.83946	0.87928	up	0.00441786	2.09109	1.06426	up	0.00114072	2.62635e-105	20	90.29	F:RNA polymerase II proximal promoter sequence-specific DNA binding; F:DNA-binding transcription factor activity; C:nucleus; P:regulation of transcription by RNA polymerase II; P:response to virus	ATF3_HUMANRecName: Full=Cyclic AMP-dependent transcription factor ATF-3; Short=cAMP-dependent transcription factor ATF-3; AltName: Full=Activating transcription factor 3	2.7e-64	negative regulation of transcription by RNA polymerase II;RNA polymerase II proximal promoter sequence-specific DNA binding;DNA-binding transcription repressor activity, RNA polymerase II-specific;DNA-binding transcription activator activity, RNA polymerase II-specific;cell fate determination;chromatin binding;transcription corepressor activity;nucleoplasm;nucleolus;gluconeogenesis;positive regul…	Biological Process;Molecular Function;Molecular Function;Molecular Function;Biological Process;Molecular Function;Molecular Function;Cellular Component;Cellular Component;Biological Process;Biological Process;Biological Process;Biological Process;Biological Process;Biological Process;Molecular Function;Biological Process;Molecular Function;Biological Process;Biological Process;Biological Process;…	.
C061R143	poly [ADP-ribose] polymerase 12-like	PARP12	7.45218e-07	6285	3.84432	1.94273	up	0.00019049	3.42888	1.77774	up	0.000191297	1.12116	0.164988	up	-	4.22258e-77	20	75.67	F:NAD+ ADP-ribosyltransferase activity; F:metal ion binding	PAR12_HUMANRecName: Full=Poly	9.5e-17	NAD+ ADP-ribosyltransferase activity;nucleus;protein auto-ADP-ribosylation;protein mono-ADP-ribosylation;protein ADP-ribosylase activity	Molecular Function;Cellular Component;Biological Process;Biological Process;Molecular Function	.
C056R147	tumor necrosis factor receptor superfamily member 6B	TNFRSF6B	0.000365782	69	3.83188	1.93805	up	0.000300393	1.72656	0.787901	up	-	2.21937	1.15015	up	0.009997	0	20	77.7	F:protein binding	TNF6B_HUMANRecName: Full=Tumor necrosis factor receptor superfamily member 6B; AltName: Full=Decoy receptor 3; Short=DcR3; AltName: Full=Decoy receptor for Fas ligand; AltName: Full=M68; Flags: Precursor	1.1e-48	positive regulation of immune system process;regulation of production of molecular mediator of immune response;protein binding;defense response;cell surface receptor signaling pathway;response to nutrient;regulation of signal transduction;response to inorganic substance;regulation of gene expression;integral component of membrane;cellular component organization;regulation of anatomical structure …	Biological Process;Biological Process;Molecular Function;Biological Process;Biological Process;Biological Process;Biological Process;Biological Process;Biological Process;Cellular Component;Biological Process;Biological Process;Cellular Component;Cellular Component;Biological Process;Biological Process;Molecular Function;Biological Process;Biological Process;Cellular Component;Cellular Component;…	.
C157R092	unnamed protein product	-	1.96146e-05	6285	3.83152	1.93792	up	0.000227147	3.59055	1.84421	up	0.000248848	1.06711	0.0937126	up	-	2.20253e-12	1	80.7	-	---NA---	-	-	-	.
C060R070	interferon-induced protein with tetratricopeptide repeats 5-like	IFIT5	5.21564e-06	6285	3.8261	1.93588	up	0.000198104	3.48806	1.80242	up	0.000191201	1.09692	0.133453	up	-	0	20	94.12	F:protein binding	IFIT5_HUMANRecName: Full=Interferon-induced protein with tetratricopeptide repeats 5; Short=IFIT-5; AltName: Full=Interferon-induced 58 kDa protein; AltName: Full=Retinoic acid- and interferon-inducible 58 kDa protein; Short=P58	9.8e-73	RNA binding;protein binding;cytosol;intracellular transport of viral protein in host cell;negative regulation of protein binding;regulation of apoptotic process;intracellular membrane-bounded organelle;positive regulation of viral genome replication;negative regulation of viral genome replication;positive regulation of cellular process;negative regulation of cellular process;negative regulation o…	Molecular Function;Molecular Function;Cellular Component;Biological Process;Biological Process;Biological Process;Cellular Component;Biological Process;Biological Process;Biological Process;Biological Process;Biological Process;Biological Process;Biological Process;Biological Process	.
C156R092	metalloproteinase inhibitor 2-like	TIMP2	2.51267e-06	6285	3.82385	1.93503	up	0.00019088	2.824	1.49774	up	0.000222456	1.35406	0.437287	up	-	3.31542e-147	20	91.25	C:extracellular region; F:metalloendopeptidase inhibitor activity; P:negative regulation of endopeptidase activity; F:FBXO family protein binding	TIMP2_MOUSERecName: Full=Metalloproteinase inhibitor 2; AltName: Full=Tissue inhibitor of metalloproteinases 2; Short=TIMP-2; Flags: Precursor	2e-95	protease binding;platelet degranulation;integrin binding;extracellular space;nucleus;Notch signaling pathway;spermatogenesis;central nervous system development;aging;metalloendopeptidase inhibitor activity;zinc ion binding;negative regulation of cell population proliferation;cell surface;negative regulation of endopeptidase activity;extracellular matrix disassembly;sarcomere;growth cone;extracell…	Molecular Function;Biological Process;Molecular Function;Cellular Component;Cellular Component;Biological Process;Biological Process;Biological Process;Biological Process;Molecular Function;Molecular Function;Biological Process;Cellular Component;Biological Process;Biological Process;Cellular Component;Cellular Component;Cellular Component;Biological Process;Biological Process;Biological Process;…	.
C081R049	matrix metalloproteinase-9	MMP9	7.22546e-08	6285	3.82235	1.93446	up	0.000190309	4.66646	2.22233	up	0.000190278	-1.22084	-0.287869	down	-	0	20	90.22	P:ossification; F:metalloendopeptidase activity; P:proteolysis; F:zinc ion binding; P:collagen catabolic process; C:extracellular matrix; P:leukocyte migration	MMP9_HUMANRecName: Full=Matrix metalloproteinase-9; Short=MMP-9; AltName: Full=92 kDa gelatinase; AltName: Full=92 kDa type IV collagenase; AltName: Full=Gelatinase B; Short=GELB; Contains: RecName: Full=67 kDa matrix metalloproteinase-9; Contains: RecName: Full=82 kDa matrix metalloproteinase-9; Flags: Precursor	0	ovarian follicle development;ovulation from ovarian follicle;luteinization;luteolysis;osteoblast differentiation;response to hypoxia;negative regulation of protein phosphorylation;positive regulation of protein phosphorylation;blood vessel maturation;endochondral ossification;fibronectin binding;positive regulation of leukocyte migration;growth plate cartilage development;metalloendopeptidase act…	Biological Process;Biological Process;Biological Process;Biological Process;Biological Process;Biological Process;Biological Process;Biological Process;Biological Process;Biological Process;Molecular Function;Biological Process;Biological Process;Molecular Function;Molecular Function;Molecular Function;Molecular Function;Cellular Component;Cellular Component;Cellular Component;Cellular Component;…	.
C138R013	arginase-2, mitochondrial-like	ARG2	8.72681e-07	6285	3.8194	1.93335	up	0.000191788	4.43175	2.14788	up	0.000190524	-1.16033	-0.21453	down	-	5.11812e-176	20	95.48	P:urea cycle; F:arginase activity; P:arginine metabolic process; F:metal ion binding	ARGI2_HUMANRecName: Full=Arginase-2, mitochondrial; AltName: Full=Arginase II; AltName: Full=Kidney-type arginase; AltName: Full=Non-hepatic arginase; AltName: Full=Type II arginase; Flags: Precursor	3.7e-109	urea cycle;ureteric bud development;response to hypoxia;liver development;positive regulation of endothelial cell proliferation;arginase activity;extracellular space;mitochondrial outer membrane;mitochondrial matrix;cytosol;midgut development;response to herbicide;response to glucose;response to manganese ion;response to zinc ion;response to selenium ion;regulation of L-arginine import;response t…	Biological Process;Biological Process;Biological Process;Biological Process;Biological Process;Molecular Function;Cellular Component;Cellular Component;Cellular Component;Cellular Component;Biological Process;Biological Process;Biological Process;Biological Process;Biological Process;Biological Process;Biological Process;Biological Process;Biological Process;Molecular Function;Biological Process;…	.
C174R158	arginase-2, mitochondrial	ARG2	1.12909e-07	6285	3.79558	1.92432	up	0.000190308	4.17521	2.06185	up	0.000190283	-1.10002	-0.137528	down	-	8.05339e-87	20	96.67	P:urea cycle; F:arginase activity; P:arginine metabolic process; F:metal ion binding	ARGI2_BOVINRecName: Full=Arginase-2, mitochondrial; AltName: Full=Arginase II; AltName: Full=Type II arginase; Flags: Precursor	8e-58	urea cycle;ureteric bud development;response to hypoxia;liver development;positive regulation of endothelial cell proliferation;arginase activity;extracellular space;mitochondrial outer membrane;mitochondrial matrix;cytosol;midgut development;response to herbicide;response to glucose;response to manganese ion;response to zinc ion;arginine catabolic process to proline via ornithine;response to sel…	Biological Process;Biological Process;Biological Process;Biological Process;Biological Process;Molecular Function;Cellular Component;Cellular Component;Cellular Component;Cellular Component;Biological Process;Biological Process;Biological Process;Biological Process;Biological Process;Biological Process;Biological Process;Biological Process;Biological Process;Biological Process;Molecular Function;…	.
C105R122	sacsin-like	SACS	0.00010875	6285	3.78393	1.91989	up	0.000414788	3.669	1.87539	up	0.000470323	1.03132	0.0444983	up	-	0	20	81.62	F:DNA-binding transcription factor activity; P:regulation of transcription, DNA-templated	SACS_HUMANRecName: Full=Sacsin; AltName: Full=DnaJ homolog subfamily C member 29; Short=DNAJC29	6.8e-64	protein binding;intracellular part	Molecular Function;Cellular Component	.
C144R128	dispanin subfamily A member 2b-like	IFITM3	9.69122e-08	6285	3.7729	1.91567	up	0.000190277	2.59977	1.37838	up	0.000191049	1.45124	0.53729	up	-	9.18041e-55	20	95.15	C:integral component of membrane	DSA2B_TORMARecName: Full=Dispanin subfamily A member 2b; Short=DSPA2b; AltName: Full=14 kDa transmembrane protein	6.8e-15	in utero embryonic development;somitogenesis;protein binding;nucleus;lysosome;early endosome;endoplasmic reticulum;integral component of plasma membrane;receptor-mediated endocytosis;negative regulation of cell population proliferation;cell surface;negative regulation of cell migration;regulation of bone mineralization;negative regulation of viral transcription;protein-containing complex;response…	Biological Process;Biological Process;Molecular Function;Cellular Component;Cellular Component;Cellular Component;Cellular Component;Cellular Component;Biological Process;Biological Process;Cellular Component;Biological Process;Biological Process;Biological Process;Cellular Component;Biological Process;Biological Process;Biological Process;Cellular Component;Biological Process;Cellular Component;…	.
C057R041	proheparin-binding EGF-like growth factor	HBEGF	0.000398823	6285	3.7668	1.91334	up	0.000567571	2.73815	1.4532	up	0.00382305	1.37567	0.460135	up	-	5.15864e-111	20	78.28	F:epidermal growth factor receptor binding; C:extracellular space; P:epidermal growth factor receptor signaling pathway; F:growth factor activity; P:positive regulation of cell population proliferation; P:regulation of signaling receptor activity; C:integral component of membrane; P:heart contraction	HBEGF_CHICKRecName: Full=Proheparin-binding EGF-like growth factor; Contains: RecName: Full=Heparin-binding EGF-like growth factor; Short=HB-EGF; Short=HBEGF; Flags: Precursor	1.1e-32	angiogenesis;blastocyst growth;protein tyrosine kinase activity;Ras guanyl-nucleotide exchange factor activity;epidermal growth factor receptor binding;extracellular space;integral component of plasma membrane;muscle organ development;regulation of heart contraction;growth factor activity;heparin binding;cell surface;cranial nerve development;positive regulation of cell growth;clathrin-coated end…	Biological Process;Biological Process;Molecular Function;Molecular Function;Molecular Function;Cellular Component;Cellular Component;Biological Process;Biological Process;Molecular Function;Molecular Function;Cellular Component;Biological Process;Biological Process;Cellular Component;Biological Process;Biological Process;Biological Process;Biological Process;Biological Process;Molecular Function;…	.
C144R085	metalloproteinase inhibitor 2-like	TIMP2	7.28566e-06	6285	3.75725	1.90968	up	0.000192204	2.40098	1.26362	up	0.000472149	1.56489	0.646058	up	-	3.31542e-147	20	91.25	C:extracellular region; F:metalloendopeptidase inhibitor activity; P:negative regulation of endopeptidase activity; F:FBXO family protein binding	TIMP2_MOUSERecName: Full=Metalloproteinase inhibitor 2; AltName: Full=Tissue inhibitor of metalloproteinases 2; Short=TIMP-2; Flags: Precursor	2e-95	protease binding;platelet degranulation;integrin binding;extracellular space;nucleus;Notch signaling pathway;spermatogenesis;central nervous system development;aging;metalloendopeptidase inhibitor activity;zinc ion binding;negative regulation of cell population proliferation;cell surface;negative regulation of endopeptidase activity;extracellular matrix disassembly;sarcomere;growth cone;extracell…	Molecular Function;Biological Process;Molecular Function;Cellular Component;Cellular Component;Biological Process;Biological Process;Biological Process;Biological Process;Molecular Function;Molecular Function;Biological Process;Cellular Component;Biological Process;Biological Process;Cellular Component;Cellular Component;Cellular Component;Biological Process;Biological Process;Biological Process;…	.
C207R103	serine/threonine-protein kinase pim-1-like	PIM3	2.51389e-09	6285	3.74607	1.90538	up	0.000190277	3.99438	1.99797	up	0.000190277	-1.06628	-0.0925922	down	-	2.05604e-59	20	87.77	F:protein serine/threonine kinase activity; F:ATP binding; C:cytoplasm; P:optokinetic behavior; P:negative regulation of apoptotic process; P:protein autophosphorylation; P:camera-type eye morphogenesis	PIM3_COTJARecName: Full=Serine/threonine-protein kinase pim-3; AltName: Full=qpim	2.1e-46	G1/S transition of mitotic cell cycle;neuron migration;protein serine/threonine kinase activity;ATP binding;nucleoplasm;nucleolus;cytosol;cytoskeleton;plasma membrane;cell cortex;response to stress;male meiotic nuclear division;regulation of mitotic cell cycle;transcription factor binding;negative regulation of cell population proliferation;apoptotic mitochondrial changes;response to virus;embryo…	Biological Process;Biological Process;Molecular Function;Molecular Function;Cellular Component;Cellular Component;Cellular Component;Cellular Component;Cellular Component;Cellular Component;Biological Process;Biological Process;Biological Process;Molecular Function;Biological Process;Biological Process;Biological Process;Biological Process;Biological Process;Biological Process;Biological Process;…	.
C227R153	stereocilin-like	STRC	0.000274018	6285	3.73903	1.90266	up	0.00115899	4.2329	2.08165	up	0.000631499	-1.13209	-0.178984	down	-	5.08195e-86	20	94.84	-	STRC_HUMANRecName: Full=Stereocilin; Flags: Precursor	1.1e-26	cell-matrix adhesion;cell surface;stereocilium tip;detection of mechanical stimulus involved in sensory perception of sound;auditory receptor cell stereocilium organization;kinocilium	Biological Process;Cellular Component;Cellular Component;Biological Process;Biological Process;Cellular Component	.
C203R074	tripartite motif-containing protein 16-like protein	TRIM65	0.00118219	6285	3.7378	1.90219	up	0.00360571	4.10677	2.03801	up	0.00221651	-1.09872	-0.135818	down	-	1.99509e-173	20	82.6	C:intracellular; F:zinc ion binding	TRI65_HUMANRecName: Full=Tripartite motif-containing protein 65	3.5e-11	regulation of immune system process;ubiquitin-protein transferase activity;zinc ion binding;protein ubiquitination;nuclear body;translesion synthesis;regulation of defense response;developmental process;regulation of interferon-beta production;identical protein binding;positive regulation of I-kappaB kinase/NF-kappaB signaling;proteasome-mediated ubiquitin-dependent protein catabolic process;cyto…	Biological Process;Molecular Function;Molecular Function;Biological Process;Cellular Component;Biological Process;Biological Process;Biological Process;Biological Process;Molecular Function;Biological Process;Biological Process;Cellular Component;Biological Process;Biological Process;Biological Process;Biological Process;Biological Process;Biological Process	.
C190R155	probable E3 ubiquitin-protein ligase HERC3	HERC3	0.0007279	6285	3.7307	1.89945	up	0.000918378	2.76789	1.46879	up	0.00564304	1.34785	0.430661	up	-	0	20	90.5	F:ubiquitin-protein transferase activity; P:protein ubiquitination; F:ligase activity	HERC3_HUMANRecName: Full=Probable E3 ubiquitin-protein ligase HERC3; AltName: Full=HECT domain and RCC1-like domain-containing protein 3; AltName: Full=HECT-type E3 ubiquitin transferase HERC3	1e-64	photoreceptor outer segment;immune system process;ubiquitin-protein transferase activity;mitochondrion;Golgi apparatus;centrosome;cytosol;plasma membrane;RNA processing;cellular protein modification process;intracellular protein transport;movement of cell or subcellular component;determination of left/right symmetry;heart development;response to UV;response to external stimulus;tissue development…	Cellular Component;Biological Process;Molecular Function;Cellular Component;Cellular Component;Cellular Component;Cellular Component;Cellular Component;Biological Process;Biological Process;Biological Process;Biological Process;Biological Process;Biological Process;Biological Process;Biological Process;Biological Process;Biological Process;Biological Process;Molecular Function;Biological Process;…	.
C018R141	asialoglycoprotein receptor 2-like	CLEC6A	2.57235e-05	6285	3.69398	1.88518	up	0.000225708	3.16415	1.66182	up	0.000308317	1.16745	0.223358	up	-	2.3297e-167	20	66.59	C:integral component of membrane	CLC6A_MOUSERecName: Full=C-type lectin domain family 6 member A; AltName: Full=C-type lectin superfamily member 10; AltName: Full=Dendritic cell-associated C-type lectin 2; Short=DC-associated C-type lectin 2; Short=Dectin-2	4.4e-13	regulation of cytokine production;protein binding;defense response;immune response;cell communication;glycoprotein metabolic process;response to external stimulus;response to abiotic stimulus;response to organic substance;cell differentiation;carbohydrate binding;secretory granule membrane;small molecule binding;ion binding;leukocyte activation;negative regulation of biological process;positive r…	Biological Process;Molecular Function;Biological Process;Biological Process;Biological Process;Biological Process;Biological Process;Biological Process;Biological Process;Biological Process;Molecular Function;Cellular Component;Molecular Function;Molecular Function;Biological Process;Biological Process;Biological Process;Biological Process;Biological Process;Biological Process;Biological Process;…	.
C015R103	methylosome protein 50	WDR77	1.69762e-08	6285	3.68969	1.8835	up	0.000190279	4.73376	2.24299	up	0.000190277	-1.28297	-0.359485	down	-	2.56769e-145	20	94.68	F:protein binding	MEP50_PONABRecName: Full=Methylosome protein 50; Short=MEP-50; AltName: Full=WD repeat-containing protein 77	9.3e-75	Golgi apparatus;cytosol;regulation of transcription by RNA polymerase II;protein methylation;positive regulation of cell population proliferation;methyl-CpG binding;H4 histone acetyltransferase activity;protein-arginine N-methyltransferase activity;histone-lysine N-methyltransferase activity;nuclear receptor transcription coactivator activity;methylosome;histone binding;histone H4 acetylation;MLL…	Cellular Component;Cellular Component;Biological Process;Biological Process;Biological Process;Molecular Function;Molecular Function;Molecular Function;Molecular Function;Molecular Function;Cellular Component;Molecular Function;Biological Process;Cellular Component;Biological Process;Biological Process;Cellular Component;Biological Process	.
C193R131	toll-like receptor 8	TLR8	2.42032e-08	6285	3.67763	1.87878	up	0.000190279	4.27247	2.09507	up	0.000190277	-1.16174	-0.216293	down	-	1.44656e-113	20	85.72	P:MyD88-dependent toll-like receptor signaling pathway; F:DNA binding; F:RNA binding; F:transmembrane signaling receptor activity; F:protein binding; P:inflammatory response; C:integral component of membrane; P:toll-like receptor 8 signaling pathway; P:regulation of cytokine secretion; P:defense response to virus	TLR8_HUMANRecName: Full=Toll-like receptor 8; AltName: CD_antigen=CD288; Flags: Precursor	1.6e-34	regulation of protein phosphorylation;MyD88-dependent toll-like receptor signaling pathway;DNA binding;double-stranded RNA binding;single-stranded RNA binding;transmembrane signaling receptor activity;endoplasmic reticulum;integral component of plasma membrane;regulation of transcription, DNA-templated;I-kappaB phosphorylation;external side of plasma membrane;endosome membrane;early phagosome;pos…	Biological Process;Biological Process;Molecular Function;Molecular Function;Molecular Function;Molecular Function;Cellular Component;Cellular Component;Biological Process;Biological Process;Cellular Component;Cellular Component;Cellular Component;Biological Process;Biological Process;Biological Process;Biological Process;Molecular Function;Cellular Component;Molecular Function;Cellular Component;…	.
C215R041	tyrosine-protein kinase Fes/Fps-like	FER	7.1777e-07	6285	3.66287	1.87298	up	0.000192854	4.78353	2.25808	up	0.000190376	-1.30595	-0.385101	down	-	4.27456e-143	20	96.71	F:non-membrane spanning protein tyrosine kinase activity; F:ATP binding; C:cytoplasm; C:cytoskeleton; P:peptidyl-tyrosine phosphorylation	FPS_FUJSVRecName: Full=Tyrosine-protein kinase transforming protein Fps	5.8e-79	nucleotide binding;mitotic cell cycle;nuclear chromatin;microtubule bundle formation;regulation of protein phosphorylation;actin binding;non-membrane spanning protein tyrosine kinase activity;epidermal growth factor receptor binding;cytosol;focal adhesion;centrosome cycle;tyrosine phosphorylation of STAT protein;dorsal closure, elongation of leading edge cells;axon guidance;microtubule binding;pr…	Molecular Function;Biological Process;Cellular Component;Biological Process;Biological Process;Molecular Function;Molecular Function;Molecular Function;Cellular Component;Cellular Component;Biological Process;Biological Process;Biological Process;Biological Process;Molecular Function;Molecular Function;Biological Process;Biological Process;Biological Process;Biological Process;Cellular Component;…	.
C066R143	Transcription initiation factor IIB	GTF2B	0.00138632	6285	3.6596	1.87169	up	0.00410249	3.6952	1.88565	up	0.00373259	-1.00973	-0.0139654	down	-	0	20	99.31	F:translation initiation factor activity; P:regulation of transcription, DNA-templated; P:translational initiation; F:TBP-class protein binding; F:metal ion binding; P:transcription preinitiation complex assembly	TF2B_HUMANRecName: Full=Transcription initiation factor IIB; AltName: Full=General transcription factor TFIIB; AltName: Full=S300-II	0	RNA polymerase II core promoter sequence-specific DNA binding;RNA polymerase II complex recruiting activity;transcriptional start site selection at RNA polymerase II promoter;histone acetyltransferase activity;transcription factor TFIID complex;chromosome;cytoplasm;zinc ion binding;endosperm development;pollen tube guidance;RNA polymerase II general transcription initiation factor activity;histon…	Molecular Function;Molecular Function;Biological Process;Molecular Function;Cellular Component;Cellular Component;Cellular Component;Molecular Function;Biological Process;Biological Process;Molecular Function;Biological Process;Cellular Component;Molecular Function;Biological Process;Biological Process;Molecular Function;Biological Process;Biological Process;Biological Process;Cellular Component;…	.
C094R120	putative ATP-dependent RNA helicase DHX30	DHX30	3.13865e-10	6285	3.65732	1.87079	up	0.000190277	3.92913	1.97421	up	0.000190277	-1.07432	-0.103424	down	-	0	20	92.49	F:nucleic acid binding; F:helicase activity; F:ATP binding	DHX30_CHICKRecName: Full=ATP-dependent RNA helicase DHX30; AltName: Full=DEAH box protein 30	4.6e-100	nucleotide binding;magnesium ion binding;RNA polymerase II proximal promoter sequence-specific DNA binding;ossification;G-quadruplex RNA binding;positive regulation of myeloid dendritic cell cytokine production;chromatin binding;double-stranded RNA binding;mRNA binding;ATP-dependent DNA helicase activity;cytosol;response to stress;germ cell development;central nervous system development;response …	Molecular Function;Molecular Function;Molecular Function;Biological Process;Molecular Function;Biological Process;Molecular Function;Molecular Function;Molecular Function;Molecular Function;Cellular Component;Biological Process;Biological Process;Biological Process;Biological Process;Biological Process;Cellular Component;Molecular Function;Biological Process;Cellular Component;Cellular Component;…	.
C259R043	nicotinamide phosphoribosyltransferase	NAMPT	6.56541e-08	6285	3.64942	1.86767	up	0.000190278	3.16311	1.66134	up	0.000190297	1.15375	0.206325	up	-	0	20	95.95	F:nicotinate-nucleotide diphosphorylase (carboxylating) activity; P:NAD biosynthetic process	NAMPT_MOUSERecName: Full=Nicotinamide phosphoribosyltransferase; Short=NAmPRTase; Short=Nampt; AltName: Full=Pre-B-cell colony-enhancing factor 1 homolog; Short=PBEF; AltName: Full=Visfatin	0	microglial cell activation;nicotinate-nucleotide diphosphorylase (carboxylating) activity;cytokine activity;extracellular space;cytosol;plasma membrane;cell-cell signaling;female pregnancy;drug binding;insulin receptor signaling pathway;regulation of signaling receptor activity;negative regulation of autophagy;response to organic cyclic compound;regulation of lung blood pressure;nuclear speck;cel…	Biological Process;Molecular Function;Molecular Function;Cellular Component;Cellular Component;Cellular Component;Biological Process;Biological Process;Molecular Function;Biological Process;Biological Process;Biological Process;Biological Process;Biological Process;Cellular Component;Cellular Component;Biological Process;Biological Process;Molecular Function;Biological Process;Molecular Function;…	.
C001R050	probable ATP-dependent RNA helicase DDX58	DDX58	1.92324e-06	6285	3.64606	1.86634	up	0.000193204	3.91008	1.9672	up	0.000191576	-1.07241	-0.100858	down	-	2.67432e-180	20	85.18	F:DNA binding; F:helicase activity; F:ATP binding; C:nucleus; C:cytosol; P:regulation of transcription, DNA-templated; P:I-kappaB kinase/NF-kappaB signaling; P:RIG-I signaling pathway; F:protein heterodimerization activity; P:type I interferon signaling pathway	DDX58_HUMANRecName: Full=Probable ATP-dependent RNA helicase DDX58; AltName: Full=DEAD box protein 58; AltName: Full=RIG-I-like receptor 1; Short=RLR-1; AltName: Full=Retinoic acid-inducible gene 1 protein; Short=RIG-1; AltName: Full=Retinoic acid-inducible gene I protein; Short=RIG-I	2.9e-89	nucleotide binding;positive regulation of defense response to virus by host;positive regulation of myeloid dendritic cell cytokine production;double-stranded DNA binding;double-stranded RNA binding;single-stranded RNA binding;endonuclease activity;ribonuclease activity;cytosol;bicellular tight junction;multicellular organism development;zinc ion binding;detection of virus;response to bacterium;ac…	Molecular Function;Biological Process;Biological Process;Molecular Function;Molecular Function;Molecular Function;Molecular Function;Molecular Function;Cellular Component;Cellular Component;Biological Process;Molecular Function;Biological Process;Biological Process;Cellular Component;Biological Process;Biological Process;Biological Process;Biological Process;Molecular Function;Cellular Component;…	.
C244R061	leukemia inhibitory factor receptor-like	LIFR	0.000105736	6285	3.64507	1.86595	up	0.000287894	2.7368	1.45249	up	0.00118356	1.33187	0.413457	up	-	2.24184e-147	20	86.81	F:cytokine receptor activity; F:protein binding; C:integral component of membrane; P:cytokine-mediated signaling pathway	LIFR_RATRecName: Full=Leukemia inhibitory factor receptor; Short=LIF receptor; Short=LIF-R; AltName: CD_antigen=CD118; Flags: Precursor	5.8e-26	cytokine receptor activity;protein binding;integral component of membrane;cytokine-mediated signaling pathway;plasma membrane part	Molecular Function;Molecular Function;Cellular Component;Biological Process;Cellular Component	.
C202R034	NFX1-type zinc finger-containing protein 1	ZNFX1	0.00032662	6285	3.61137	1.85255	up	0.0020191	4.66792	2.22278	up	0.000579342	-1.29256	-0.370234	down	-	1.57688e-168	20	96.26	C:chromosome, centromeric region; F:DNA-binding transcription factor activity; F:ATP binding; F:zinc ion binding; P:chromatin silencing at centromere; P:chromatin silencing by small RNA; C:nuclear RNA-directed RNA polymerase complex	ZNFX1_MOUSERecName: Full=NFX1-type zinc finger-containing protein 1	3.3e-133	telomere maintenance;chromosome, centromeric region;nuclear-transcribed mRNA catabolic process;DNA-binding transcription factor activity;RNA binding;helicase activity;nuclease activity;protein binding;spliceosomal complex;mitochondrion;DNA-dependent DNA replication;DNA repair;regulation of transcription by RNA polymerase II;RNA processing;signal transduction;zinc ion binding;response to external …	Biological Process;Cellular Component;Biological Process;Molecular Function;Molecular Function;Molecular Function;Molecular Function;Molecular Function;Cellular Component;Cellular Component;Biological Process;Biological Process;Biological Process;Biological Process;Biological Process;Molecular Function;Biological Process;Biological Process;Cellular Component;Biological Process;Biological Process;…	.
C062R007	interferon-induced helicase C domain-containing protein 1	IFIH1	6.75312e-07	6285	3.60302	1.84921	up	0.000191057	3.99005	1.99641	up	0.000190475	-1.10742	-0.1472	down	-	0	20	78.89	F:DNA binding; F:double-stranded RNA binding; F:helicase activity; F:ATP binding; C:cytoplasm; P:innate immune response; P:immune response involved in response to exogenous dsRNA	IFIH1_MOUSERecName: Full=Interferon-induced helicase C domain-containing protein 1; AltName: Full=Helicase with 2 CARD domains; Short=Helicard; AltName: Full=Interferon induced with helicase C domain protein 1; AltName: Full=Melanoma differentiation-associated protein 5; Short=MDA-5; AltName: Full=RIG-I-like receptor 2; Short=RLR-2	2.1e-31	immune system process;nucleic acid binding;protein binding;defense response;response to virus;positive regulation of type I interferon production;positive regulation of cytokine secretion	Biological Process;Molecular Function;Molecular Function;Biological Process;Biological Process;Biological Process;Biological Process	.
C145R102	guanylate-binding protein 1-like	GBP1	0.000973515	6285	3.59647	1.84658	up	0.00116185	2.67101	1.41739	up	0.00738482	1.34648	0.429195	up	-	2.46176e-134	20	96.19	F:GTPase activity; F:GTP binding; C:membrane	GBP1_CHLAERecName: Full=Guanylate-binding protein 1; AltName: Full=GTP-binding protein 1; Short=GBP-1; AltName: Full=Guanine nucleotide-binding protein 1; AltName: Full=Interferon-induced guanylate-binding protein 1; Flags: Precursor	4.4e-90	Golgi membrane;actin binding;GTPase activity;GTP binding;nucleoplasm;cytosol;plasma membrane;vesicle membrane;actin cytoskeleton;GMP binding;GDP binding;enzyme binding;cytokine binding;symbiont-containing vacuole membrane;spectrin binding;cytoplasmic vesicle;protein localization to Golgi apparatus;protein localization to nucleus;cellular response to interferon-beta;protein homodimerization activi…	Cellular Component;Molecular Function;Molecular Function;Molecular Function;Cellular Component;Cellular Component;Cellular Component;Cellular Component;Cellular Component;Molecular Function;Molecular Function;Molecular Function;Molecular Function;Cellular Component;Molecular Function;Cellular Component;Biological Process;Biological Process;Biological Process;Molecular Function;Biological Process;…	.
C183R129	---NA---	-	1.23742e-05	6285	3.59212	1.84484	up	0.000320565	4.34959	2.12088	up	0.000225531	-1.21087	-0.276045	down	-	-	-	-	-	---NA---	-	-	-	.
C262R052	guanylate-binding protein 1-like	GBP1	6.04044e-05	6285	3.58915	1.84364	up	0.000226726	2.1071	1.07526	up	0.0044052	1.70336	0.768383	up	-	0	20	94.98	F:GTPase activity; F:GTP binding	GBP1_CHLAERecName: Full=Guanylate-binding protein 1; AltName: Full=GTP-binding protein 1; Short=GBP-1; AltName: Full=Guanine nucleotide-binding protein 1; AltName: Full=Interferon-induced guanylate-binding protein 1; Flags: Precursor	0	actin binding;GTPase activity;GTP binding;nucleoplasm;endoplasmic reticulum;Golgi apparatus;cytosol;vesicle membrane;actin cytoskeleton;GMP binding;GDP binding;enzyme binding;cytokine binding;symbiont-containing vacuole membrane;spectrin binding;cytoplasmic vesicle;protein localization to nucleus;cellular response to interferon-beta;protein homodimerization activity;defense response to protozoan;…	Molecular Function;Molecular Function;Molecular Function;Cellular Component;Cellular Component;Cellular Component;Cellular Component;Cellular Component;Cellular Component;Molecular Function;Molecular Function;Molecular Function;Molecular Function;Cellular Component;Molecular Function;Cellular Component;Biological Process;Biological Process;Molecular Function;Biological Process;Biological Process;…	.
C141R034	diamine acetyltransferase 1	SAT1	0.000231996	6285	3.58542	1.84214	up	0.000629103	3.37574	1.7552	up	0.000861524	1.06211	0.0869383	up	-	1.18251e-29	20	92.8	F:diamine N-acetyltransferase activity	SAT1_PIGRecName: Full=Diamine acetyltransferase 1; AltName: Full=Polyamine N-acetyltransferase 1; AltName: Full=Putrescine acetyltransferase; AltName: Full=Spermidine/spermine N(1)-acetyltransferase 1; Short=SSAT; Short=SSAT-1	4.5e-22	angiogenesis;diamine N-acetyltransferase activity;cytosol;polyamine biosynthetic process;putrescine catabolic process;spermidine binding;spermidine acetylation;regulation of cell population proliferation;identical protein binding;spermine catabolic process	Biological Process;Molecular Function;Cellular Component;Biological Process;Biological Process;Molecular Function;Biological Process;Biological Process;Molecular Function;Biological Process	.
C101R018	E3 ubiquitin-protein ligase TRIM39-like	GPR156	0.000873117	6285	3.56209	1.83272	up	0.00130398	2.94014	1.55589	up	0.00417883	1.21154	0.276837	up	-	7.16465e-114	20	72.86	F:protein binding; F:metal ion binding	TRI39_MOUSERecName: Full=E3 ubiquitin-protein ligase TRIM39; AltName: Full=RING finger protein 23; AltName: Full=RING-type E3 ubiquitin transferase TRIM39; AltName: Full=Testis-abundant finger protein; AltName: Full=Tripartite motif-containing protein 39	1.7e-38	negative regulation of transcription by RNA polymerase II;fibrillar center;T cell mediated immunity;negative regulation of adaptive immune response;nucleic acid binding;actin binding;mitochondrion;endosome;cytosol;microtubule associated complex;plasma membrane;negative regulation of protein kinase activity;negative regulation of signal transduction;positive regulation of autophagy;nuclear speck;S…	Biological Process;Cellular Component;Biological Process;Biological Process;Molecular Function;Molecular Function;Cellular Component;Cellular Component;Cellular Component;Cellular Component;Cellular Component;Biological Process;Biological Process;Biological Process;Cellular Component;Molecular Function;Cellular Component;Cellular Component;Biological Process;Biological Process;Biological Process;…	.
C149R024	10 kDa heat shock protein, mitochondrial	HSPE1	7.1513e-08	6285	3.54992	1.82779	up	0.000190333	4.5459	2.18457	up	0.000190277	-1.28056	-0.356778	down	-	1.23021e-63	20	95.18	F:ATP binding; C:mitochondrial matrix; F:metal ion binding; F:unfolded protein binding; P:chaperone cofactor-dependent protein refolding; F:chaperone binding	CH10_ORYLARecName: Full=10 kDa heat shock protein, mitochondrial; Short=Hsp10; AltName: Full=10 kDa chaperonin; AltName: Full=Chaperonin 10; Short=CPN10	2.1e-56	copper ion binding;ATP binding;mitochondrial matrix;activation of cysteine-type endopeptidase activity involved in apoptotic process;response to unfolded protein;response to heat;protein import into mitochondrial matrix;unfolded protein binding;chaperone cofactor-dependent protein refolding;chaperone binding	Molecular Function;Molecular Function;Cellular Component;Biological Process;Biological Process;Biological Process;Biological Process;Molecular Function;Biological Process;Molecular Function	.
C007R019	Hemagglutinin/amebocyte aggregation factor precursor	OPTN	1.23428e-07	6285	3.5441	1.82542	up	0.00019036	4.2384	2.08352	up	0.000190281	-1.1959	-0.258098	down	-	1.12163e-119	20	89.38	C:integral component of membrane; P:collagen fibril organization	HAAF_LIMPORecName: Full=Hemagglutinin/amebocyte aggregation factor; AltName: Full=18K-LAF; Flags: Precursor	2e-35	-	-	.
C144R030	Jeltraxin precursor	APCS	0.000149513	6285	3.52863	1.81911	up	0.000684419	3.87589	1.95453	up	0.00044254	-1.09841	-0.135417	down	-	1.26384e-125	20	71.83	-	JELT_LEPLARecName: Full=Jeltraxin; AltName: Full=Egg jelly pentraxin; Flags: Precursor	9.6e-08	binding	Molecular Function	.
C026R087	nicotinamide phosphoribosyltransferase	NAMPT	3.58995e-08	6285	3.52517	1.81769	up	0.000190277	3.47626	1.79753	up	0.000190278	1.01407	0.0201591	up	-	0	20	95.95	F:nicotinate-nucleotide diphosphorylase (carboxylating) activity; P:NAD biosynthetic process	NAMPT_MOUSERecName: Full=Nicotinamide phosphoribosyltransferase; Short=NAmPRTase; Short=Nampt; AltName: Full=Pre-B-cell colony-enhancing factor 1 homolog; Short=PBEF; AltName: Full=Visfatin	0	microglial cell activation;nicotinate-nucleotide diphosphorylase (carboxylating) activity;cytokine activity;extracellular space;cytosol;plasma membrane;cell-cell signaling;female pregnancy;drug binding;insulin receptor signaling pathway;regulation of signaling receptor activity;negative regulation of autophagy;response to organic cyclic compound;regulation of lung blood pressure;nuclear speck;cel…	Biological Process;Molecular Function;Molecular Function;Cellular Component;Cellular Component;Cellular Component;Biological Process;Biological Process;Molecular Function;Biological Process;Biological Process;Biological Process;Biological Process;Biological Process;Cellular Component;Cellular Component;Biological Process;Biological Process;Molecular Function;Biological Process;Molecular Function;…	.
C237R068	tumor necrosis factor-like	TNF	0.0015637	6285	3.51736	1.81449	up	0.00125797	2.58236	1.36869	up	0.00932083	1.36207	0.445803	up	-	2.89815e-177	20	79.99	F:cytokine activity; F:tumor necrosis factor receptor binding; C:extracellular space; P:immune response; P:regulation of signaling receptor activity; C:integral component of membrane	TNFA_SPAAURecName: Full=Tumor necrosis factor; AltName: Full=TNF-alpha	3.3e-51	regulation of neurotransmitter levels;negative regulation of cytokine production;regulation of production of molecular mediator of immune response;system process;tumor necrosis factor receptor binding;extracellular region;regulation of transcription by RNA polymerase II;regulation of mitotic cell cycle;negative regulation of cell population proliferation;response to endogenous stimulus;cell surfa…	Biological Process;Biological Process;Biological Process;Biological Process;Molecular Function;Cellular Component;Biological Process;Biological Process;Biological Process;Biological Process;Cellular Component;Biological Process;Biological Process;Biological Process;Cellular Component;Biological Process;Cellular Component;Biological Process;Biological Process;Cellular Component;Biological Process;…	.
C060R142	Hypothetical LOC798684	LOC106609985	0.00170345	289	3.50612	1.80987	up	0.00159231	2.34001	1.22651	up	-	1.49834	0.583363	up	-	1.04574e-85	20	73.41	F:molecular_function; C:cellular_component; P:biological_process	---NA---	-	-	-	.
C143R144	transcription factor ETV6-like	ETV6	8.79129e-07	6285	3.49555	1.80552	up	0.000191232	3.75237	1.9078	up	0.000190646	-1.07347	-0.102281	down	-	0	20	97.4	F:DNA-binding transcription factor activity; C:nucleus; P:regulation of transcription, DNA-templated; F:sequence-specific DNA binding	ETV6_HUMANRecName: Full=Transcription factor ETV6; AltName: Full=ETS translocation variant 6; AltName: Full=ETS-related protein Tel1; Short=Tel	3.6e-93	negative regulation of transcription by RNA polymerase II;RNA polymerase II proximal promoter sequence-specific DNA binding;RNA polymerase II distal enhancer sequence-specific DNA binding;RNA polymerase II transcription factor binding;DNA-binding transcription repressor activity, RNA polymerase II-specific;DNA-binding transcription activator activity, RNA polymerase II-specific;angiogenesis;cell …	Biological Process;Molecular Function;Molecular Function;Molecular Function;Molecular Function;Molecular Function;Biological Process;Biological Process;Biological Process;Biological Process;Biological Process;Biological Process;Molecular Function;Cellular Component;Cellular Component;Cellular Component;Biological Process;Biological Process;Biological Process;Biological Process;Biological Process;…	.
C141R114	beta-2 microglobulin	B2M	0.000490165	6285	3.49355	1.80469	up	0.000869395	2.9869	1.57865	up	0.00225922	1.16962	0.226042	up	-	4.13528e-77	20	97.84	P:antigen processing and presentation of peptide antigen via MHC class I; C:extracellular space; P:response to virus; C:MHC class I protein complex; P:innate immune response	B2MG_ICTPURecName: Full=Beta-2-microglobulin; Flags: Precursor	7.9e-53	antigen processing and presentation of peptide antigen via MHC class I;regulation of immune system process;extracellular space;immune response;positive regulation of protein binding;response to drug;MHC class I protein complex;response to cadmium ion;positive regulation of biological process;regulation of cellular process;regulation of multicellular organismal process;regulation of receptor bindi…	Biological Process;Biological Process;Cellular Component;Biological Process;Biological Process;Biological Process;Cellular Component;Biological Process;Biological Process;Biological Process;Biological Process;Biological Process	.
C186R055	transmembrane protein 41A	TMEM41A	6.40539e-05	6285	3.4854	1.80132	up	0.000288921	3.13162	1.64691	up	0.000424545	1.11297	0.154417	up	-	3.38528e-144	20	86.99	C:integral component of membrane	T41AA_DANRERecName: Full=Transmembrane protein 41A-A; Flags: Precursor	4.1e-104	autophagosome assembly;protein binding;endoplasmic reticulum membrane;motor neuron axon guidance;integral component of membrane;positive regulation of synaptic transmission, cholinergic	Biological Process;Molecular Function;Cellular Component;Biological Process;Cellular Component;Biological Process	.
C088R105	10 kDa heat shock protein, mitochondrial	HSPE1	5.84408e-08	6285	3.4847	1.80104	up	0.000190319	4.49466	2.16821	up	0.000190277	-1.28983	-0.367177	down	-	1.23021e-63	20	95.18	F:ATP binding; C:mitochondrial matrix; F:metal ion binding; F:unfolded protein binding; P:chaperone cofactor-dependent protein refolding; F:chaperone binding	CH10_ORYLARecName: Full=10 kDa heat shock protein, mitochondrial; Short=Hsp10; AltName: Full=10 kDa chaperonin; AltName: Full=Chaperonin 10; Short=CPN10	2.1e-56	copper ion binding;ATP binding;mitochondrial matrix;activation of cysteine-type endopeptidase activity involved in apoptotic process;response to unfolded protein;response to heat;protein import into mitochondrial matrix;unfolded protein binding;chaperone cofactor-dependent protein refolding;chaperone binding	Molecular Function;Molecular Function;Cellular Component;Biological Process;Biological Process;Biological Process;Biological Process;Molecular Function;Biological Process;Molecular Function	.
C049R002	perilipin-2	PLIN2	2.03596e-05	6285	3.48466	1.80102	up	0.000197668	2.15935	1.1106	up	0.00139348	1.61375	0.690418	up	-	0	20	93.8	-	PLIN2_PIGRecName: Full=Perilipin-2; AltName: Full=Adipophilin; AltName: Full=Adipose differentiation-related protein; Short=ADRP	3.1e-166	protein binding;extracellular region;nucleus;endoplasmic reticulum;lipid droplet;cytosol;plasma membrane;positive regulation of lipid storage;response to organic cyclic compound;long-chain fatty acid transport;positive regulation of cellular metabolic process;negative regulation of cellular catabolic process;regulation of fatty acid beta-oxidation;response to drug;positive regulation of lipid met…	Molecular Function;Cellular Component;Cellular Component;Cellular Component;Cellular Component;Cellular Component;Cellular Component;Biological Process;Biological Process;Biological Process;Biological Process;Biological Process;Biological Process;Biological Process;Biological Process;Biological Process;Biological Process;Biological Process	.
C252R126	E3 ubiquitin-protein ligase TRIM39-like	MEFV	7.21949e-06	6285	3.48267	1.80019	up	0.000197003	3.13723	1.64949	up	0.000219385	1.11011	0.150702	up	-	3.36417e-46	20	88.06	C:intracellular; F:zinc ion binding; F:ligase activity	A33_PLEWARecName: Full=Zinc-binding protein A33	3.5e-16	negative regulation of transcription by RNA polymerase II;fibrillar center;negative regulation of adaptive immune response;nucleic acid binding;actin binding;mitochondrion;endosome;cytosol;microtubule associated complex;plasma membrane;negative regulation of protein kinase activity;protein monoubiquitination;spermatogenesis;cell population proliferation;positive regulation of autophagy;nuclear sp…	Biological Process;Cellular Component;Biological Process;Molecular Function;Molecular Function;Cellular Component;Cellular Component;Cellular Component;Cellular Component;Cellular Component;Biological Process;Biological Process;Biological Process;Biological Process;Biological Process;Cellular Component;Cellular Component;Molecular Function;Cellular Component;Biological Process;Cellular Component;…	.
C047R122	scavenger receptor class F member 2-like	LOC106564266	1.408e-06	6285	3.48168	1.79978	up	0.000192189	3.73381	1.90065	up	0.00019107	-1.07242	-0.100866	down	-	3.91663e-105	20	77.25	P:heterophilic cell-cell adhesion via plasma membrane cell adhesion molecules	---NA---	-	-	-	.
C224R037	PREDICTED: uncharacterized protein LOC106578729	EIF4G3	9.71022e-05	6285	3.46493	1.79283	up	0.000530711	3.84182	1.94179	up	0.000347294	-1.10877	-0.148964	down	-	0	20	91.61	F:RNA cap binding; F:translation initiation factor activity; F:protein binding; P:translational initiation	IF4G3_MOUSERecName: Full=Eukaryotic translation initiation factor 4 gamma 3; Short=eIF-4-gamma 3; Short=eIF-4G 3; Short=eIF4G 3; AltName: Full=eIF-4-gamma II; Short=eIF4GII	3.7e-78	RNA cap binding;behavioral fear response;cap-dependent translational initiation;mRNA binding;translation initiation factor activity;ATP binding;nucleus;cytosol;polysome;regulation of translational initiation;mitochondrion organization;spermatogenesis;eukaryotic initiation factor 4E binding;positive regulation of cell population proliferation;response to virus;response to abscisic acid;negative re…	Molecular Function;Biological Process;Biological Process;Molecular Function;Molecular Function;Molecular Function;Cellular Component;Cellular Component;Cellular Component;Biological Process;Biological Process;Biological Process;Molecular Function;Biological Process;Biological Process;Biological Process;Biological Process;Biological Process;Biological Process;Cellular Component;Biological Process;…	.
C211R046	CASP8 and FADD-like apoptosis regulator	CFLAR	3.4226e-05	6285	3.46446	1.79263	up	0.000248014	3.19416	1.67544	up	0.000301626	1.08462	0.117194	up	-	1.89153e-97	20	83.35	F:cysteine-type endopeptidase activity; F:protein binding; P:proteolysis; C:integral component of membrane; P:regulation of apoptotic process	CFLAR_HUMANRecName: Full=CASP8 and FADD-like apoptosis regulator; AltName: Full=Caspase homolog; Short=CASH; AltName: Full=Caspase-eight-related protein; Short=Casper; AltName: Full=Caspase-like apoptosis regulatory protein; Short=CLARP; AltName: Full=Cellular FLICE-like inhibitory protein; Short=c-FLIP; AltName: Full=FADD-like antiapoptotic molecule 1; Short=FLAME-1; AltName: Full=Inhibitor of F…	2e-12	protease binding;cysteine-type endopeptidase activity;skeletal muscle tissue development;positive regulation of cell population proliferation;response to bacterium;response to organic cyclic compound;skeletal muscle atrophy;regulation of skeletal muscle satellite cell proliferation;skeletal myofibril assembly;peptidase activator activity;death-inducing signaling complex;positive regulation of cel…	Molecular Function;Molecular Function;Biological Process;Biological Process;Biological Process;Biological Process;Biological Process;Biological Process;Biological Process;Molecular Function;Cellular Component;Biological Process;Biological Process;Biological Process;Biological Process;Biological Process;Biological Process;Biological Process;Biological Process;Molecular Function;Biological Process;…	.
C154R138	40S ribosomal protein S27-like	RPS27	0.00041715	6285	3.45655	1.78933	up	0.000798066	3.00979	1.58966	up	0.00183328	1.14844	0.19967	up	-	2.70732e-43	20	94.29	F:structural constituent of ribosome; C:ribosome; P:translation	RS27_HUMANRecName: Full=40S ribosomal protein S27; AltName: Full=Metallopan-stimulin 1; Short=MPS-1; AltName: Full=Small ribosomal subunit protein eS27	2.5e-11	ribosomal small subunit assembly;cytoplasmic translation;structural constituent of ribosome;cell wall;nucleus;rRNA processing;activation of cysteine-type endopeptidase activity involved in apoptotic process;DNA damage response, signal transduction by p53 class mediator resulting in transcription of p21 class mediator;translation activator activity;cysteine-type endopeptidase activator activity in…	Biological Process;Biological Process;Molecular Function;Cellular Component;Cellular Component;Biological Process;Biological Process;Biological Process;Molecular Function;Molecular Function;Cellular Component;Cellular Component;Biological Process;Biological Process;Cellular Component;Biological Process;Molecular Function	.
C236R107	XIAP-associated factor 1-like	TRAFD1	0.000258788	6285	3.45018	1.78667	up	0.000592474	3.06764	1.61713	up	0.00115443	1.1247	0.169543	up	-	1.36006e-149	20	83.04	P:apoptotic process; F:zinc ion binding	TRAD1_MOUSERecName: Full=TRAF-type zinc finger domain-containing protein 1; AltName: Full=Protein FLN29	2.9e-23	protein binding;nucleus;mitochondrion;apoptotic process;zinc ion binding;response to interferon-beta;negative regulation of innate immune response;regulation of cellular process	Molecular Function;Cellular Component;Cellular Component;Biological Process;Molecular Function;Biological Process;Biological Process;Biological Process	.
C019R148	regulator of G-protein signaling 21-like	RGS1	2.57679e-08	6285	3.44978	1.7865	up	0.000190277	3.34627	1.74255	up	0.000190277	1.03093	0.0439509	up	-	1.96743e-120	20	94.89	-	RGS1_HORSERecName: Full=Regulator of G-protein signaling 1; Short=RGS1	2.5e-47	inactivation of MAPK activity;G-protein alpha-subunit binding;response to amphetamine;GTPase activator activity;calmodulin binding;nucleus;cytosol;regulation of translation;immune response;G protein-coupled acetylcholine receptor signaling pathway;gamete generation;brain development;response to bacterium;positive regulation of heart rate;negative regulation of phospholipase activity;response to o…	Biological Process;Molecular Function;Biological Process;Molecular Function;Molecular Function;Cellular Component;Cellular Component;Biological Process;Biological Process;Biological Process;Biological Process;Biological Process;Biological Process;Biological Process;Biological Process;Biological Process;Cellular Component;Cellular Component;Cellular Component;Cellular Component;Biological Process;…	.
C158R161	sialic acid-binding Ig-like lectin 12	LOC106605611	1.84658e-08	6285	3.44944	1.78636	up	0.000190284	4.68757	2.22884	up	0.000190277	-1.35894	-0.44248	down	-	0	20	86.73	C:integral component of membrane	---NA---	-	-	-	.
C079R017	tetraspanin-5-like	LOC106607214	0.000239316	289	3.44331	1.7838	up	0.000411501	2.22846	1.15605	up	-	1.54515	0.627751	up	-	1.06902e-13	5	72.32	F:structural constituent of ribosome; C:ribosome; P:translation	---NA---	-	-	-	.
C128R074	perilipin-2	PLIN2	0.00044689	6285	3.43955	1.78222	up	0.000593118	2.49711	1.32026	up	0.00477921	1.37741	0.461961	up	-	1.61758e-58	20	91.17	-	PLIN2_BOVINRecName: Full=Perilipin-2; AltName: Full=Adipophilin; AltName: Full=Adipose differentiation-related protein; Short=ADRP	6.8e-18	protein binding;extracellular region;nucleus;endoplasmic reticulum;lipid droplet;cytosol;plasma membrane;long-chain fatty acid transport;regulation of lipid metabolic process;lipid storage;response to chemical	Molecular Function;Cellular Component;Cellular Component;Cellular Component;Cellular Component;Cellular Component;Cellular Component;Biological Process;Biological Process;Biological Process;Biological Process	.
C047R004	matrix metalloproteinase-9-like	MMP9	0.000399461	289	3.43784	1.7815	up	0.000458821	2.12198	1.08541	up	-	1.62011	0.696091	up	-	1.69379e-138	20	94.28	P:ossification; F:metalloendopeptidase activity; P:proteolysis; F:zinc ion binding; P:collagen catabolic process; C:extracellular matrix; P:leukocyte migration	MMP9_HUMANRecName: Full=Matrix metalloproteinase-9; Short=MMP-9; AltName: Full=92 kDa gelatinase; AltName: Full=92 kDa type IV collagenase; AltName: Full=Gelatinase B; Short=GELB; Contains: RecName: Full=67 kDa matrix metalloproteinase-9; Contains: RecName: Full=82 kDa matrix metalloproteinase-9; Flags: Precursor	1.3e-63	ossification;response to hypoxia;positive regulation of protein phosphorylation;fibronectin binding;positive regulation of leukocyte migration;metalloendopeptidase activity;serine-type endopeptidase activity;collagen binding;extracellular space;mitochondrion;cytosol;negative regulation of cell adhesion;heart development;embryo implantation;parturition;aging;zinc ion binding;female gonad developme…	Biological Process;Biological Process;Biological Process;Molecular Function;Biological Process;Molecular Function;Molecular Function;Molecular Function;Cellular Component;Cellular Component;Cellular Component;Biological Process;Biological Process;Biological Process;Biological Process;Biological Process;Molecular Function;Biological Process;Biological Process;Biological Process;Biological Process;…	.
C244R055	NFX1-type zinc finger-containing protein 1	ZNFX1	0.000135514	6285	3.4334	1.77964	up	0.000339245	2.76817	1.46893	up	0.00105837	1.24031	0.310705	up	-	0	20	87.74	F:DNA-binding transcription factor activity; C:nucleus; P:regulation of transcription, DNA-templated; F:zinc ion binding	ZNFX1_MOUSERecName: Full=NFX1-type zinc finger-containing protein 1	0	nuclear-transcribed mRNA catabolic process;RNA binding;RNA helicase activity;protein binding;DNA replication;mRNA processing;signal transduction;ATP-dependent helicase activity;RNA splicing;response to external stimulus;response to abiotic stimulus;reproductive process;chromatin silencing at centromere;chromatin silencing by small RNA;nuclear RNA-directed RNA polymerase complex;nuclear lumen;mult…	Biological Process;Molecular Function;Molecular Function;Molecular Function;Biological Process;Biological Process;Biological Process;Molecular Function;Biological Process;Biological Process;Biological Process;Biological Process;Biological Process;Biological Process;Cellular Component;Cellular Component;Biological Process;Biological Process;Biological Process;Biological Process;Cellular Component;…	.
C129R150	STE20/SPS1-related proline-alanine-rich protein kinase	STK39	0.000198491	6285	3.42822	1.77746	up	0.00345531	4.44673	2.15274	up	0.000399143	-1.29709	-0.375283	down	-	1.02831e-180	20	99.82	F:protein serine/threonine kinase activity; F:ATP binding; C:intracellular; P:protein phosphorylation; P:intracellular signal transduction	STK39_HUMANRecName: Full=STE20/SPS1-related proline-alanine-rich protein kinase; Short=Ste-20-related kinase; AltName: Full=DCHT; AltName: Full=Serine/threonine-protein kinase 39	1e-159	Golgi membrane;activation of MAPK activity;magnesium ion binding;protein serine/threonine kinase activity;ATP binding;nucleoplasm;nucleolus;centrosome;cytosol;establishment or maintenance of cell polarity;osmosensory signaling pathway;spermatogenesis;regulation of blood pressure;cellular response to starvation;positive regulation of T cell chemotaxis;actin cytoskeleton;basolateral plasma membrane…	Cellular Component;Biological Process;Molecular Function;Molecular Function;Molecular Function;Cellular Component;Cellular Component;Cellular Component;Cellular Component;Biological Process;Biological Process;Biological Process;Biological Process;Biological Process;Biological Process;Cellular Component;Cellular Component;Biological Process;Biological Process;Cellular Component;Biological Process;…	.
C158R131	guanylate-binding protein 1-like	GBP1	0.000201363	6285	3.41239	1.77078	up	0.000318544	2.10536	1.07407	up	0.00817373	1.62081	0.696716	up	-	0	20	94.98	F:GTPase activity; F:GTP binding	GBP1_CHLAERecName: Full=Guanylate-binding protein 1; AltName: Full=GTP-binding protein 1; Short=GBP-1; AltName: Full=Guanine nucleotide-binding protein 1; AltName: Full=Interferon-induced guanylate-binding protein 1; Flags: Precursor	0	actin binding;GTPase activity;GTP binding;nucleoplasm;endoplasmic reticulum;Golgi apparatus;cytosol;vesicle membrane;actin cytoskeleton;GMP binding;GDP binding;enzyme binding;cytokine binding;symbiont-containing vacuole membrane;spectrin binding;cytoplasmic vesicle;protein localization to nucleus;cellular response to interferon-beta;protein homodimerization activity;defense response to protozoan;…	Molecular Function;Molecular Function;Molecular Function;Cellular Component;Cellular Component;Cellular Component;Cellular Component;Cellular Component;Cellular Component;Molecular Function;Molecular Function;Molecular Function;Molecular Function;Cellular Component;Molecular Function;Cellular Component;Biological Process;Biological Process;Molecular Function;Biological Process;Biological Process;…	.
C178R092	nicotinamide phosphoribosyltransferase	NAMPT	6.88916e-06	6285	3.40974	1.76966	up	0.000218678	3.8281	1.93663	up	0.0001965	-1.12269	-0.166963	down	-	0	20	98.52	F:nicotinate-nucleotide diphosphorylase (carboxylating) activity; P:NAD biosynthetic process	NAMPT_RATRecName: Full=Nicotinamide phosphoribosyltransferase; Short=NAmPRTase; Short=Nampt; AltName: Full=Pre-B-cell colony-enhancing factor 1 homolog; Short=PBEF; AltName: Full=Visfatin	8.5e-177	microglial cell activation;nicotinate-nucleotide diphosphorylase (carboxylating) activity;cytokine activity;extracellular space;cytosol;plasma membrane;cell-cell signaling;female pregnancy;drug binding;insulin receptor signaling pathway;regulation of signaling receptor activity;negative regulation of autophagy;response to organic cyclic compound;regulation of lung blood pressure;nuclear speck;cel…	Biological Process;Molecular Function;Molecular Function;Cellular Component;Cellular Component;Cellular Component;Biological Process;Biological Process;Molecular Function;Biological Process;Biological Process;Biological Process;Biological Process;Biological Process;Cellular Component;Cellular Component;Biological Process;Biological Process;Molecular Function;Biological Process;Molecular Function;…	.
C108R068	regulator of cell cycle RGCC-like	-	5.61977e-07	123	3.4062	1.76816	up	0.000190292	2.05296	1.03771	up	0.000268539	1.65916	0.730457	up	0.00206793	3.85327e-51	20	81.6	P:regulation of cell cycle	---NA---	-	-	-	.
C051R015	complement factor D-like	CFD	7.6622e-07	6285	3.39615	1.7639	up	0.000196211	4.87853	2.28645	up	0.00019035	-1.43649	-0.522544	down	-	1.94775e-141	20	83.99	F:serine-type endopeptidase activity; P:proteolysis	GRZ1_RATRecName: Full=Granzyme-like protein 1; AltName: Full=GLP I; AltName: Full=Granzyme-like protein I; Short=GLP-1; Flags: Precursor	1.9e-40	leukocyte mediated cytotoxicity;lymphocyte mediated immunity;serine-type endopeptidase activity;protein binding;extracellular space;lysosome;proteolysis;apoptotic process;complement activation;signal transduction;positive regulation of cell death;secretory granule lumen;regulated exocytosis;innate immune response	Biological Process;Biological Process;Molecular Function;Molecular Function;Cellular Component;Cellular Component;Biological Process;Biological Process;Biological Process;Biological Process;Biological Process;Cellular Component;Biological Process;Biological Process	.
C041R070	regulator of G-protein signaling 5-like	RGS5	0.00157251	289	3.3884	1.7606	up	0.00128055	1.8524	0.889395	up	-	1.82919	0.871208	up	-	9.9236e-115	20	92.16	-	RGS5_PIGRecName: Full=Regulator of G-protein signaling 5; Short=RGS5	4.6e-52	inactivation of MAPK activity;G-protein alpha-subunit binding;response to amphetamine;GTPase activator activity;calmodulin binding;nucleus;cytosol;G protein-coupled acetylcholine receptor signaling pathway;brain development;visual perception;positive regulation of heart rate;dendrite;intrinsic component of membrane;extrinsic component of cytoplasmic side of plasma membrane;neuronal cell body memb…	Biological Process;Molecular Function;Biological Process;Molecular Function;Molecular Function;Cellular Component;Cellular Component;Biological Process;Biological Process;Biological Process;Biological Process;Cellular Component;Cellular Component;Cellular Component;Cellular Component;Cellular Component;Biological Process;Biological Process;Biological Process;Cellular Component;Biological Process;…	.
C131R036	---NA---	-	0.000625544	6285	3.38724	1.76011	up	0.00117393	3.02567	1.59725	up	0.00235598	1.1195	0.162856	up	-	-	-	-	-	---NA---	-	-	-	.
C222R070	---NA---	-	5.53447e-05	289	3.37325	1.75414	up	0.000222585	1.85409	0.890711	up	-	1.81936	0.863427	up	-	-	-	-	-	---NA---	-	-	-	.
C130R053	Stress-induced-phosphoprotein 1	STIP1	0.000314772	6285	3.37324	1.75414	up	0.000890602	3.34165	1.74056	up	0.000939057	1.00946	0.0135776	up	-	0	20	96.87	F:Hsp90 protein binding	STIP1_MACFARecName: Full=Stress-induced-phosphoprotein 1; Short=STI1; AltName: Full=Hsc70/Hsp90-organizing protein; Short=Hop	0	reproduction;mRNA binding;nucleus;Golgi apparatus;cytosol;plasma membrane;protein folding;protein targeting to mitochondrion;response to unfolded protein;protein C-terminus binding;determination of adult lifespan;response to wounding;response to high light intensity;heat acclimation;transferase activity;Hsp70 protein binding;negative regulation of ATPase activity;cellular response to heat;ATPase …	Biological Process;Molecular Function;Cellular Component;Cellular Component;Cellular Component;Cellular Component;Biological Process;Biological Process;Biological Process;Molecular Function;Biological Process;Biological Process;Biological Process;Biological Process;Molecular Function;Molecular Function;Biological Process;Biological Process;Molecular Function;Biological Process;Biological Process;…	.
C122R099	caspase-14-like	CASP14	0.000104392	6285	3.37066	1.75303	up	0.000304602	2.73244	1.45019	up	0.000864626	1.23357	0.302838	up	-	3.50795e-138	20	73.37	F:cysteine-type endopeptidase activity; P:proteolysis	CASPE_MOUSERecName: Full=Caspase-14; Short=CASP-14; AltName: Full=Mini-ICE; Short=MICE; Contains: RecName: Full=Caspase-14 subunit p17, mature form; Contains: RecName: Full=Caspase-14 subunit p10, mature form; Contains: RecName: Full=Caspase-14 subunit p20, intermediate form; Contains: RecName: Full=Caspase-14 subunit p8, intermediate form; Flags: Precursor	1.3e-23	pattern recognition receptor signaling pathway;developmental process involved in reproduction;mitochondrion;cellular response to DNA damage stimulus;nervous system development;extrinsic apoptotic signaling pathway via death domain receptors;response to radiation;response to external stimulus;response to toxic substance;response to hormone;negative regulation of signal transduction;response to ino…	Biological Process;Biological Process;Cellular Component;Biological Process;Biological Process;Biological Process;Biological Process;Biological Process;Biological Process;Biological Process;Biological Process;Biological Process;Biological Process;Molecular Function;Molecular Function;Biological Process;Biological Process;Molecular Function;Cellular Component;Biological Process;Biological Process;…	.
C023R164	tripartite motif-containing protein 16-like	TRIM16	0.000262241	6285	3.3706	1.753	up	0.000690007	3.191	1.67401	up	0.000937301	1.05628	0.0789975	up	-	0	20	75.92	F:protein binding; F:ligase activity; F:metal ion binding	TRI16_MOUSERecName: Full=Tripartite motif-containing protein 16; AltName: Full=Estrogen-responsive B box protein	1.3e-30	DNA binding;ubiquitin-protein transferase activity;cytosol;plasma membrane;ubiquitin-dependent protein catabolic process;negative regulation of macromolecule metabolic process;protein ubiquitination;PML body;interleukin-1 binding;negative regulation of cellular metabolic process;NACHT domain binding;regulation of type I interferon production;response to retinoic acid;protein-containing complex;ce…	Molecular Function;Molecular Function;Cellular Component;Cellular Component;Biological Process;Biological Process;Biological Process;Cellular Component;Molecular Function;Biological Process;Molecular Function;Biological Process;Biological Process;Cellular Component;Biological Process;Biological Process;Biological Process;Biological Process;Biological Process;Biological Process;Biological Process;…	.
C155R036	protein zyg-11 homolog	LOC106569408	0.00050529	6285	3.35871	1.74791	up	0.000404148	3.15084	1.65574	up	0.00294297	1.06597	0.0921703	up	-	2.01862e-27	20	80.13	-	---NA---	-	-	-	.
C094R061	core-binding factor subunit beta	CBFB	1.48894e-05	6285	3.3502	1.74425	up	0.000265825	4.01751	2.0063	up	0.000203394	-1.19919	-0.262056	down	-	1.62909e-116	20	90.58	F:transcription coactivator activity; P:regulation of transcription by RNA polymerase II; C:core-binding factor complex; C:Z disc; P:hemopoiesis; F:sequence-specific DNA binding; P:sarcomere organization; F:protein heterodimerization activity; P:sarcomerogenesis; P:heart contraction; P:positive regulation of nucleic acid-templated transcription	PEBB_MOUSERecName: Full=Core-binding factor subunit beta; Short=CBF-beta; AltName: Full=Polyomavirus enhancer-binding protein 2 beta subunit; Short=PEA2-beta; Short=PEBP2-beta; AltName: Full=SL3-3 enhancer factor 1 subunit beta; AltName: Full=SL3/AKV core-binding factor beta subunit	9.9e-100	negative regulation of transcription by RNA polymerase II;protein polyubiquitination;DNA-binding transcription factor activity, RNA polymerase II-specific;osteoblast differentiation;regulation of cytokine-mediated signaling pathway;transcription coactivator activity;nucleoplasm;transcription initiation from RNA polymerase II promoter;transcription factor binding;core-binding factor complex;regula…	Biological Process;Biological Process;Molecular Function;Biological Process;Biological Process;Molecular Function;Cellular Component;Biological Process;Molecular Function;Cellular Component;Biological Process;Biological Process;Biological Process;Biological Process;Biological Process;Molecular Function;Biological Process;Biological Process;Biological Process;Biological Process;Molecular Function;…	.
C043R088	guanylate-binding protein 1-like	GBP1	0.000431966	6285	3.34186	1.74065	up	0.000628782	2.57117	1.36243	up	0.00348553	1.29974	0.378224	up	-	0	20	93.33	F:GTPase activity; F:GTP binding	GBP1_CHLAERecName: Full=Guanylate-binding protein 1; AltName: Full=GTP-binding protein 1; Short=GBP-1; AltName: Full=Guanine nucleotide-binding protein 1; AltName: Full=Interferon-induced guanylate-binding protein 1; Flags: Precursor	0	actin binding;GTPase activity;GTP binding;nucleoplasm;Golgi apparatus;cytosol;vesicle membrane;actin cytoskeleton;GMP binding;GDP binding;enzyme binding;cytokine binding;symbiont-containing vacuole membrane;spectrin binding;cytoplasmic vesicle;protein localization to nucleus;cellular response to interferon-beta;protein homodimerization activity;defense response to protozoan;adhesion of symbiont t…	Molecular Function;Molecular Function;Molecular Function;Cellular Component;Cellular Component;Cellular Component;Cellular Component;Cellular Component;Molecular Function;Molecular Function;Molecular Function;Molecular Function;Cellular Component;Molecular Function;Cellular Component;Biological Process;Biological Process;Molecular Function;Biological Process;Biological Process;Biological Process;…	.
C159R023	perilipin-2-like	PLIN2	9.52205e-05	6285	3.34107	1.74031	up	0.000692127	4.08249	2.02945	up	0.000307063	-1.22191	-0.289139	down	-	0	20	85.99	-	PLIN2_BOVINRecName: Full=Perilipin-2; AltName: Full=Adipophilin; AltName: Full=Adipose differentiation-related protein; Short=ADRP	5.6e-77	protein binding;lipid droplet;lipid localization;endomembrane system;membrane;negative regulation of cellular metabolic process;regulation of cellular catabolic process;intracellular membrane-bounded organelle;cytoplasmic part;positive regulation of biological process;negative regulation of lipid catabolic process;regulation of biological quality	Molecular Function;Cellular Component;Biological Process;Cellular Component;Cellular Component;Biological Process;Biological Process;Cellular Component;Cellular Component;Biological Process;Biological Process;Biological Process	.
C231R096	probable E3 ubiquitin-protein ligase HERC6	HERC4	0.00096423	289	3.33763	1.73882	up	0.00102134	2.35874	1.23802	up	-	1.415	0.500806	up	-	1.32662e-97	20	92.14	F:ubiquitin-protein transferase activity; P:protein ubiquitination; F:ligase activity	HERC4_HUMANRecName: Full=Probable E3 ubiquitin-protein ligase HERC4; AltName: Full=HECT domain and RCC1-like domain-containing protein 4; AltName: Full=HECT-type E3 ubiquitin transferase HERC4	2.1e-40	regulation of cyclin-dependent protein serine/threonine kinase activity;ovarian follicle development;fibrillar center;hematopoietic progenitor cell differentiation;transcription coactivator activity;cytosol;autophagy;spermatogenesis;nervous system development;response to bacterium;positive regulation of catabolic process;negative regulation of signal transduction;positive regulation of phosphatid…	Biological Process;Biological Process;Cellular Component;Biological Process;Molecular Function;Cellular Component;Biological Process;Biological Process;Biological Process;Biological Process;Biological Process;Biological Process;Biological Process;Cellular Component;Biological Process;Biological Process;Biological Process;Biological Process;Biological Process;Biological Process;Biological Process;…	.
C059R014	cytosolic acyl coenzyme A thioester hydrolase	ACOT7	6.3753e-06	6285	3.33256	1.73663	up	0.000219921	3.83895	1.94071	up	0.000195264	-1.15195	-0.204082	down	-	0	20	97.8	F:hydrolase activity	BACH_MOUSERecName: Full=Cytosolic acyl coenzyme A thioester hydrolase; AltName: Full=Acyl-CoA thioesterase 7; AltName: Full=Brain acyl-CoA hydrolase; Short=BACH; AltName: Full=CTE-IIa; Short=CTE-II; AltName: Full=Long chain acyl-CoA thioester hydrolase	8e-131	nucleoplasm;mitochondrion;cytosol;fatty acid catabolic process;coenzyme A biosynthetic process;palmitoyl-CoA hydrolase activity;long-chain fatty acyl-CoA binding;medium-chain fatty-acyl-CoA catabolic process;long-chain fatty-acyl-CoA catabolic process;protein homodimerization activity;neuron projection;cell body;medium-chain fatty acid biosynthetic process;carboxylic ester hydrolase activity;myri…	Cellular Component;Cellular Component;Cellular Component;Biological Process;Biological Process;Molecular Function;Molecular Function;Biological Process;Biological Process;Molecular Function;Cellular Component;Cellular Component;Biological Process;Molecular Function;Molecular Function;Biological Process	.
C066R007	metalloproteinase inhibitor 2-like	TIMP2	1.15685e-05	6285	3.33102	1.73596	up	0.00020154	2.95287	1.56212	up	0.000238743	1.12806	0.173846	up	-	1.93613e-139	20	83.68	C:extracellular region; F:metalloendopeptidase inhibitor activity; P:negative regulation of endopeptidase activity; F:FBXO family protein binding	TIMP2_CANFARecName: Full=Metalloproteinase inhibitor 2; AltName: Full=Tissue inhibitor of metalloproteinases 2; Short=TIMP-2; Flags: Precursor	6.7e-69	protease binding;platelet degranulation;integrin binding;basement membrane;extracellular space;nucleus;Notch signaling pathway;spermatogenesis;central nervous system development;aging;metalloendopeptidase inhibitor activity;zinc ion binding;negative regulation of cell population proliferation;cell surface;extracellular matrix disassembly;sarcomere;growth cone;regulation of Rap protein signal tran…	Molecular Function;Biological Process;Molecular Function;Cellular Component;Cellular Component;Cellular Component;Biological Process;Biological Process;Biological Process;Biological Process;Molecular Function;Molecular Function;Biological Process;Cellular Component;Biological Process;Cellular Component;Cellular Component;Biological Process;Biological Process;Biological Process;Cellular Component;…	.
C250R160	cystathionine beta-synthase-like	CBS	3.59486e-05	6285	3.3299	1.73548	up	0.000334354	2.78289	1.47658	up	0.00122313	1.19656	0.258897	up	-	0	20	96.09	P:axis elongation; F:cystathionine beta-synthase activity; F:cysteine synthase activity; C:cytoplasm; P:cysteine biosynthetic process from serine; P:cysteine biosynthetic process via cystathionine; F:heme binding; F:pyridoxal phosphate binding; P:regulation of homocysteine metabolic process	CBS_MACFARecName: Full=Cystathionine beta-synthase; AltName: Full=Beta-thionase; AltName: Full=Serine sulfhydrase	1.7e-148	endochondral ossification;blood vessel remodeling;cystathionine beta-synthase activity;cysteine synthase activity;nucleus;cytosol;cysteine biosynthetic process from serine;L-serine catabolic process;superoxide metabolic process;traversing start control point of mitotic cell cycle;positive regulation of cell population proliferation;plastid;regulation of nitric oxide mediated signal transduction;c…	Biological Process;Biological Process;Molecular Function;Molecular Function;Cellular Component;Cellular Component;Biological Process;Biological Process;Biological Process;Biological Process;Biological Process;Cellular Component;Biological Process;Biological Process;Biological Process;Biological Process;Molecular Function;Molecular Function;Biological Process;Molecular Function;Molecular Function;…	.
C156R125	interferon-induced very large GTPase 1-like	GVINP1	8.96414e-07	6285	3.32705	1.73424	up	0.00019188	3.81218	1.93062	up	0.000190532	-1.14582	-0.196374	down	-	3.60794e-163	20	91.24	F:GTP binding	GVIN1_MOUSERecName: Full=Interferon-induced very large GTPase 1; AltName: Full=Very large-inducible GTPase-1; Short=VLIG-1	3.2e-07	-	-	.
C232R154	diamine acetyltransferase 1	SAT1	0.000279394	6285	3.32694	1.73419	up	0.000742401	3.18522	1.6714	up	0.00095079	1.04449	0.0627993	up	-	1.18251e-29	20	92.8	F:diamine N-acetyltransferase activity	SAT1_PIGRecName: Full=Diamine acetyltransferase 1; AltName: Full=Polyamine N-acetyltransferase 1; AltName: Full=Putrescine acetyltransferase; AltName: Full=Spermidine/spermine N(1)-acetyltransferase 1; Short=SSAT; Short=SSAT-1	4.5e-22	angiogenesis;diamine N-acetyltransferase activity;cytosol;polyamine biosynthetic process;putrescine catabolic process;spermidine binding;spermidine acetylation;regulation of cell population proliferation;identical protein binding;spermine catabolic process	Biological Process;Molecular Function;Cellular Component;Biological Process;Biological Process;Molecular Function;Biological Process;Biological Process;Molecular Function;Biological Process	.
C258R163	fatty acid synthase	FASN	1.73856e-05	6285	3.32501	1.73336	up	0.000252107	3.67871	1.8792	up	0.000219751	-1.10638	-0.145843	down	-	1.61852e-153	20	93.6	F:fatty acid synthase activity; C:cell; P:biosynthetic process; F:oxidoreductase activity; F:hydrolase activity, acting on ester bonds; F:phosphopantetheine binding; P:cellular response to insulin stimulus; P:oxidation-reduction process; P:response to (R)-carnitine	FAS_CHICKRecName: Full=Fatty acid synthase; Includes: RecName: Full=[Acyl-carrier-protein] S-acetyltransferase; Includes: RecName: Full=[Acyl-carrier-protein] S-malonyltransferase; Includes: RecName: Full=3-oxoacyl-[acyl-carrier-protein] synthase; Includes: RecName: Full=3-oxoacyl-[acyl-carrier-protein] reductase; Includes: RecName: Full=3-hydroxyacyl-[acyl-carrier-protein] dehydratase; Includes:…	1.7e-108	single-stranded DNA binding;[acyl-carrier-protein] S-acetyltransferase activity;[acyl-carrier-protein] S-malonyltransferase activity;3-oxoacyl-[acyl-carrier-protein] synthase activity;3-oxoacyl-[acyl-carrier-protein] reductase (NADPH) activity;oleoyl-[acyl-carrier-protein] hydrolase activity;Golgi apparatus;cytosol;plasma membrane;acetyl-CoA metabolic process;lactate metabolic process;fatty acid …	Molecular Function;Molecular Function;Molecular Function;Molecular Function;Molecular Function;Molecular Function;Cellular Component;Cellular Component;Cellular Component;Biological Process;Biological Process;Biological Process;Molecular Function;Biological Process;Molecular Function;Molecular Function;Molecular Function;Biological Process;Biological Process;Biological Process;Molecular Function;…	.
C117R034	mesencephalic astrocyte-derived neurotrophic factor-like	MANF	1.92352e-07	6285	3.31912	1.7308	up	0.00019034	3.49497	1.80528	up	0.000190302	-1.05298	-0.0744786	down	-	3.31717e-17	20	98.5	C:extracellular space; C:endoplasmic reticulum; P:neuron projection development; P:dopaminergic neuron differentiation	MANF_HUMANRecName: Full=Mesencephalic astrocyte-derived neurotrophic factor; AltName: Full=Arginine-rich protein; AltName: Full=Protein ARMET; Flags: Precursor	5.1e-16	vasoconstriction of artery involved in ischemic response to lowering of systemic arterial blood pressure;platelet degranulation;extracellular space;cytosol;response to unfolded protein;growth factor activity;regulation of signaling receptor activity;neuron projection development;sarcoplasmic reticulum lumen;perinuclear region of cytoplasm;dopaminergic neuron differentiation;sulfatide binding;regu…	Biological Process;Biological Process;Cellular Component;Cellular Component;Biological Process;Molecular Function;Biological Process;Biological Process;Cellular Component;Cellular Component;Biological Process;Molecular Function;Biological Process	.
C216R118	guanylate-binding protein 1-like	GBP1	0.000292226	289	3.30746	1.72572	up	0.000567686	1.98649	0.99022	up	-	1.66498	0.735505	up	-	0	20	94.98	F:GTPase activity; F:GTP binding	GBP1_CHLAERecName: Full=Guanylate-binding protein 1; AltName: Full=GTP-binding protein 1; Short=GBP-1; AltName: Full=Guanine nucleotide-binding protein 1; AltName: Full=Interferon-induced guanylate-binding protein 1; Flags: Precursor	0	actin binding;GTPase activity;GTP binding;nucleoplasm;endoplasmic reticulum;Golgi apparatus;cytosol;vesicle membrane;actin cytoskeleton;GMP binding;GDP binding;enzyme binding;cytokine binding;symbiont-containing vacuole membrane;spectrin binding;cytoplasmic vesicle;protein localization to nucleus;cellular response to interferon-beta;protein homodimerization activity;defense response to protozoan;…	Molecular Function;Molecular Function;Molecular Function;Cellular Component;Cellular Component;Cellular Component;Cellular Component;Cellular Component;Cellular Component;Molecular Function;Molecular Function;Molecular Function;Molecular Function;Cellular Component;Molecular Function;Cellular Component;Biological Process;Biological Process;Molecular Function;Biological Process;Biological Process;…	.
C263R037	Methylosome protein 50	WDR77	5.48044e-08	6285	3.30455	1.72446	up	0.000190285	3.64434	1.86566	up	0.000190278	-1.10283	-0.141204	down	-	0	20	92.51	F:protein binding	MEP50_XENLARecName: Full=Methylosome protein 50; Short=MEP-50; AltName: Full=WD repeat-containing protein 77	3.7e-113	histone acetyltransferase complex;Golgi apparatus;cytosol;regulation of transcription by RNA polymerase II;protein methylation;nervous system development;positive regulation of cell population proliferation;methyl-CpG binding;RNA splicing;H4 histone acetyltransferase activity;protein-arginine N-methyltransferase activity;nuclear receptor transcription coactivator activity;methylosome;histone meth…	Cellular Component;Cellular Component;Cellular Component;Biological Process;Biological Process;Biological Process;Biological Process;Molecular Function;Biological Process;Molecular Function;Molecular Function;Molecular Function;Cellular Component;Cellular Component;Molecular Function;Biological Process;Biological Process;Biological Process;Biological Process;Biological Process;Biological Process;…	.
C079R102	mesencephalic astrocyte-derived neurotrophic factor-like	MANF	5.97513e-08	6285	3.30226	1.72345	up	0.000190292	3.81406	1.93133	up	0.000190277	-1.15498	-0.207873	down	-	1.41671e-90	20	95.8	P:dopaminergic neuron differentiation	MANF_BOVINRecName: Full=Mesencephalic astrocyte-derived neurotrophic factor; AltName: Full=Arginine-rich protein; AltName: Full=Protein ARMET; Flags: Precursor	5.3e-72	vasoconstriction of artery involved in ischemic response to lowering of systemic arterial blood pressure;platelet degranulation;extracellular space;cytosol;response to unfolded protein;growth factor activity;regulation of signaling receptor activity;neuron projection development;sarcoplasmic reticulum lumen;perinuclear region of cytoplasm;developmental growth;neuron cellular homeostasis;dopaminer…	Biological Process;Biological Process;Cellular Component;Cellular Component;Biological Process;Molecular Function;Biological Process;Biological Process;Cellular Component;Cellular Component;Biological Process;Biological Process;Biological Process;Molecular Function;Biological Process;Biological Process	.
C065R100	78 kDa glucose-regulated protein	HSPA5	2.8691e-08	6285	3.26144	1.70551	up	0.000190277	2.99672	1.58338	up	0.000190278	1.08834	0.122124	up	-	5.26046e-45	20	94.79	F:ATP binding	BIP_RATRecName: Full=Endoplasmic reticulum chaperone BiP; AltName: Full=78 kDa glucose-regulated protein; Short=GRP-78; AltName: Full=Binding-immunoglobulin protein; Short=BiP; AltName: Full=Heat shock protein 70 family protein 5; Short=HSP70 family protein 5; AltName: Full=Heat shock protein family A member 5; AltName: Full=Immunoglobulin heavy chain-binding protein; AltName: Full=Steroidogenesi…	7.9e-40	RNA polymerase II transcription factor binding;luteolysis;ATP binding;extracellular space;mitochondrion;endoplasmic reticulum lumen;smooth endoplasmic reticulum;endoplasmic reticulum-Golgi intermediate compartment;cytosol;plasma membrane;ER overload response;COP9 signalosome;cell surface;positive regulation of neuron projection development;RNA interference;protein domain specific binding;cerebell…	Molecular Function;Biological Process;Molecular Function;Cellular Component;Cellular Component;Cellular Component;Cellular Component;Cellular Component;Cellular Component;Cellular Component;Biological Process;Cellular Component;Cellular Component;Biological Process;Biological Process;Molecular Function;Biological Process;Biological Process;Cellular Component;Biological Process;Biological Process;…	.
C249R112	nuclear factor 7, brain-like	LOC106605064	6.75192e-08	6285	3.25722	1.70364	up	0.000190317	4.0142	2.00511	up	0.000190277	-1.2324	-0.301475	down	-	1.13185e-158	20	88.42	F:ubiquitin-protein transferase activity; F:protein binding; C:intracellular; F:zinc ion binding; P:protein ubiquitination	A33_PLEWARecName: Full=Zinc-binding protein A33	3.7e-35	T cell mediated immunity;ubiquitin-protein transferase activity;nucleolus;mitochondrion;Golgi apparatus;cytosol;plasma membrane;cell surface;negative regulation of epithelial to mesenchymal transition;negative regulation of phosphatidylinositol 3-kinase signaling;cytoplasmic vesicle;negative regulation of viral transcription;histone acetyltransferase binding;identical protein binding;positive reg…	Biological Process;Molecular Function;Cellular Component;Cellular Component;Cellular Component;Cellular Component;Cellular Component;Cellular Component;Biological Process;Biological Process;Cellular Component;Biological Process;Molecular Function;Molecular Function;Biological Process;Biological Process;Biological Process;Biological Process;Biological Process;Molecular Function;Biological Process;…	.
C158R120	E3 ubiquitin-protein ligase TRIM39-like	TRIM16	1.54742e-06	6285	3.25097	1.70087	up	0.000191471	3.17601	1.66722	up	0.000191919	1.0236	0.0336543	up	-	0	20	91.69	F:ligase activity; F:metal ion binding	TRI16_MOUSERecName: Full=Tripartite motif-containing protein 16; AltName: Full=Estrogen-responsive B box protein	6.1e-18	negative regulation of cytokine production;immune effector process;negative regulation of immune system process;nucleic acid binding;protein binding;nucleoplasm;cytoskeleton;plasma membrane;regulation of transcription, DNA-templated;defense response;organelle organization;positive regulation of signal transduction;response to organic substance;endomembrane system;protein ubiquitination;peptidyl-l…	Biological Process;Biological Process;Biological Process;Molecular Function;Molecular Function;Cellular Component;Cellular Component;Cellular Component;Biological Process;Biological Process;Biological Process;Biological Process;Biological Process;Cellular Component;Biological Process;Biological Process;Molecular Function;Biological Process;Biological Process;Biological Process;Cellular Component;…	.
C253R080	tripartite motif-containing protein 16-like	TRIM25	1.80189e-06	6285	3.24714	1.69917	up	0.000196962	3.97538	1.99109	up	0.00019086	-1.22427	-0.291921	down	-	7.18066e-178	20	88.52	C:intracellular; F:zinc ion binding; C:integral component of membrane; F:ligase activity	TRI25_HUMANRecName: Full=E3 ubiquitin/ISG15 ligase TRIM25; AltName: Full=Estrogen-responsive finger protein; AltName: Full=RING finger protein 147; AltName: Full=RING-type E3 ubiquitin transferase; AltName: Full=RING-type E3 ubiquitin transferase TRIM25; AltName: Full=Tripartite motif-containing protein 25; AltName: Full=Ubiquitin/ISG15-conjugating enzyme TRIM25; AltName: Full=Zinc finger protein…	1.8e-31	negative regulation of transcription by RNA polymerase II;p53 binding;cytosol;protein monoubiquitination;zinc ion binding;microtubule cytoskeleton;nuclear body;ubiquitin-dependent ERAD pathway;positive regulation of cellular metabolic process;regulation of cellular catabolic process;developmental process;identical protein binding;positive regulation of I-kappaB kinase/NF-kappaB signaling;response…	Biological Process;Molecular Function;Cellular Component;Biological Process;Molecular Function;Cellular Component;Cellular Component;Biological Process;Biological Process;Biological Process;Biological Process;Molecular Function;Biological Process;Biological Process;Cellular Component;Biological Process;Biological Process;Molecular Function;Biological Process;Biological Process;Molecular Function;…	.
C017R140	Pol polyprotein	TF2-7	6.05962e-05	6285	3.23459	1.69358	up	0.000404342	3.58165	1.84062	up	0.000285945	-1.1073	-0.147042	down	-	3.82531e-129	20	66.65	F:nucleic acid binding; F:aspartic-type endopeptidase activity; C:nucleus; P:proteolysis; F:zinc ion binding; P:DNA integration	TF27_SCHPORecName: Full=Transposon Tf2-7 polyprotein; AltName: Full=Retrotransposable element Tf2 155 kDa protein	2.7e-39	nucleic acid binding;endonuclease activity;DNA metabolic process;viral life cycle;host cell part;intracellular membrane-bounded organelle;catalytic activity, acting on DNA	Molecular Function;Molecular Function;Biological Process;Biological Process;Cellular Component;Cellular Component;Molecular Function	.
C128R156	aminopeptidase N-like	ANPEP	1.18567e-05	6285	3.22406	1.68888	up	0.00020266	2.90478	1.53843	up	0.000236565	1.10992	0.150451	up	-	4.93062e-114	20	86.45	F:aminopeptidase activity; P:proteolysis; F:metallopeptidase activity; F:zinc ion binding; C:integral component of membrane	AMPN_HUMANRecName: Full=Aminopeptidase N; Short=AP-N; Short=hAPN; AltName: Full=Alanyl aminopeptidase; AltName: Full=Aminopeptidase M; Short=AP-M; AltName: Full=Microsomal aminopeptidase; AltName: Full=Myeloid plasma membrane glycoprotein CD13; AltName: Full=gp150; AltName: CD_antigen=CD13	8.2e-61	angiogenesis;regulation of systemic arterial blood pressure by renin-angiotensin;endoplasmic reticulum-Golgi intermediate compartment;proteolysis;zinc ion binding;external side of plasma membrane;integral component of membrane;viral process;apical plasma membrane;secretory granule membrane;brush border membrane;glomerulus development;negative regulation of renal sodium excretion;peptide binding;p…	Biological Process;Biological Process;Cellular Component;Biological Process;Molecular Function;Cellular Component;Cellular Component;Biological Process;Cellular Component;Cellular Component;Cellular Component;Biological Process;Biological Process;Molecular Function;Biological Process;Molecular Function;Cellular Component	.
C198R164	antimicrobial peptide NK-lysin-like	-	0.00169321	289	3.22266	1.68825	up	0.00169875	2.31424	1.21054	up	-	1.39253	0.477711	up	-	1.2555e-62	20	85.67	P:lipid metabolic process; P:defense response to bacterium	---NA---	-	-	-	.
C098R004	C2H2-type zinc finger protein	LOC106598834	2.89779e-06	6285	3.22036	1.68722	up	0.000217157	4.22057	2.07744	up	0.000191226	-1.31059	-0.390216	down	-	-	-	-	-	---NA---	-	-	-	.
C031R145	GDNF family receptor alpha-4-like	GFRA4	8.32844e-05	6285	3.21533	1.68497	up	0.000334957	2.9982	1.5841	up	0.000451281	1.07242	0.10087	up	-	1.98928e-132	20	86.69	F:signaling receptor activity	GFRA4_CHICKRecName: Full=GDNF family receptor alpha-4; Short=GDNF receptor alpha-4; Short=GDNFR-alpha-4; Short=GFR-alpha-4; Flags: Precursor	2.4e-50	MAPK cascade;neuron migration;kidney development;neurotrophin receptor activity;Ras guanyl-nucleotide exchange factor activity;integrin binding;extracellular space;cytosol;transmembrane receptor protein tyrosine kinase signaling pathway;axon guidance;aging;axon guidance receptor activity;male gonad development;external side of plasma membrane;glial cell-derived neurotrophic factor receptor activi…	Biological Process;Biological Process;Biological Process;Molecular Function;Molecular Function;Molecular Function;Cellular Component;Cellular Component;Biological Process;Biological Process;Biological Process;Molecular Function;Biological Process;Cellular Component;Molecular Function;Cellular Component;Biological Process;Cellular Component;Cellular Component;Cellular Component;Biological Process;…	.
C018R042	VHSV-inducible protein	VPS52	0.000333114	6285	3.20945	1.68233	up	0.000291121	2.4835	1.31237	up	0.000489391	1.29231	0.369955	up	-	4.68125e-156	20	85.56	C:integral component of membrane	VPS52_MOUSERecName: Full=Vacuolar protein sorting-associated protein 52 homolog	2.8e-16	GARP complex;cytosol;Golgi to vacuole transport;lysosomal transport;endosome membrane;ectodermal cell differentiation;protein transport;Rab GTPase binding;syntaxin binding;endocytic recycling;trans-Golgi network membrane;retrograde transport, endosome to Golgi;perinuclear region of cytoplasm;embryonic ectodermal digestive tract development;EARP complex	Cellular Component;Cellular Component;Biological Process;Biological Process;Cellular Component;Biological Process;Biological Process;Molecular Function;Molecular Function;Biological Process;Cellular Component;Biological Process;Cellular Component;Biological Process;Cellular Component	.
C147R129	---NA---	-	1.42332e-06	123	3.20837	1.68184	up	0.000190368	1.77956	0.831517	up	0.0010179	1.8029	0.850323	up	0.000873346	-	-	-	-	---NA---	-	-	-	.
C030R142	BTB/POZ domain-containing protein KCTD20	KCTD20	9.0755e-05	6285	3.20651	1.681	up	0.000544802	3.62265	1.85704	up	0.000325686	-1.12978	-0.176041	down	-	5.2874e-65	20	97.43	-	KCD20_HUMANRecName: Full=BTB/POZ domain-containing protein KCTD20; AltName: Full=Potassium channel tetramerization domain containing 20	8.6e-65	fibrillar center;protein binding;cytoplasm;positive regulation of phosphorylation;type B pancreatic cell proliferation;negative regulation of neuron death	Cellular Component;Molecular Function;Cellular Component;Biological Process;Biological Process;Biological Process	.
C148R103	Methylosome protein 50	WDR77	5.23914e-08	6285	3.19868	1.67748	up	0.000190315	4.09552	2.03405	up	0.000190277	-1.28038	-0.35657	down	-	0	20	92.51	F:protein binding	MEP50_XENLARecName: Full=Methylosome protein 50; Short=MEP-50; AltName: Full=WD repeat-containing protein 77	3.7e-113	histone acetyltransferase complex;Golgi apparatus;cytosol;regulation of transcription by RNA polymerase II;protein methylation;nervous system development;positive regulation of cell population proliferation;methyl-CpG binding;RNA splicing;H4 histone acetyltransferase activity;protein-arginine N-methyltransferase activity;nuclear receptor transcription coactivator activity;methylosome;histone meth…	Cellular Component;Cellular Component;Cellular Component;Biological Process;Biological Process;Biological Process;Biological Process;Molecular Function;Biological Process;Molecular Function;Molecular Function;Molecular Function;Cellular Component;Cellular Component;Molecular Function;Biological Process;Biological Process;Biological Process;Biological Process;Biological Process;Biological Process;…	.
C032R086	aminopeptidase N-like	ANPEP	3.0449e-06	6285	3.18181	1.66985	up	0.000191134	2.4711	1.30515	up	0.000225719	1.28761	0.364695	up	-	0	20	87.58	F:aminopeptidase activity; P:proteolysis; F:metallopeptidase activity; F:zinc ion binding; C:integral component of membrane	AMPN_BOVINRecName: Full=Aminopeptidase N; Short=AP-N; Short=bAPN; AltName: Full=Alanyl aminopeptidase; AltName: Full=Aminopeptidase M; Short=AP-M; AltName: Full=Microsomal aminopeptidase; AltName: CD_antigen=CD13	2e-120	endoplasmic reticulum-Golgi intermediate compartment;proteolysis;zinc ion binding;external side of plasma membrane;integral component of membrane;viral process;secretory granule membrane;brush border membrane;negative regulation of renal sodium excretion;peptide binding;peptide catabolic process;system development;metalloaminopeptidase activity;extracellular exosome	Cellular Component;Biological Process;Molecular Function;Cellular Component;Cellular Component;Biological Process;Cellular Component;Cellular Component;Biological Process;Molecular Function;Biological Process;Biological Process;Molecular Function;Cellular Component	.
C162R033	protein NLRC5-like	NLRC5	0.000293825	6285	3.17904	1.66859	up	0.00127838	3.59154	1.8446	up	0.000645916	-1.12976	-0.176012	down	-	1.9656e-102	20	88.62	F:protein binding; F:ATP binding	NLRC5_ICTPURecName: Full=Protein NLRC5	4.4e-43	positive regulation of cytokine-mediated signaling pathway;protein binding;cytoplasm;regulation of transcription, DNA-templated;positive regulation of macromolecule biosynthetic process;intracellular organelle;positive regulation of innate immune response;negative regulation of biological process;response to other organism;regulation of type I interferon-mediated signaling pathway;regulation of m…	Biological Process;Molecular Function;Cellular Component;Biological Process;Biological Process;Cellular Component;Biological Process;Biological Process;Biological Process;Biological Process;Biological Process;Molecular Function;Molecular Function	.
C055R011	protein canopy-1-like	CNPY2	0.000555384	6285	3.17735	1.66783	up	0.00527095	4.65843	2.21984	up	0.000708897	-1.46614	-0.552018	down	-	2.71944e-132	20	93.81	C:integral component of membrane	CNPY1_DANRERecName: Full=Protein canopy-1; AltName: Full=Protein D121; Flags: Precursor	3e-93	protein binding;endoplasmic reticulum;determination of left/right symmetry;negative regulation of gene expression;regulation of low-density lipoprotein particle clearance;midbrain-hindbrain boundary development;regulation of fibroblast growth factor receptor signaling pathway;positive regulation of low-density lipoprotein particle receptor biosynthetic process;Kupffer's vesicle development	Molecular Function;Cellular Component;Biological Process;Biological Process;Biological Process;Biological Process;Biological Process;Biological Process;Biological Process	.
C019R066	basic leucine zipper transcriptional factor ATF-like 3	BATF3	7.16429e-05	6285	3.17594	1.66718	up	0.000255867	2.46034	1.29886	up	0.00088196	1.29085	0.368324	up	-	2.51709e-71	20	87.62	F:DNA binding; F:DNA-binding transcription factor activity; C:nucleus; P:regulation of transcription by RNA polymerase II	BATF3_HUMANRecName: Full=Basic leucine zipper transcriptional factor ATF-like 3; Short=B-ATF-3; AltName: Full=21 kDa small nuclear factor isolated from T-cells; AltName: Full=Jun dimerization protein p21SNFT	7.4e-22	negative regulation of transcription by RNA polymerase II;RNA polymerase II proximal promoter sequence-specific DNA binding;DNA-binding transcription repressor activity, RNA polymerase II-specific;DNA-binding transcription activator activity, RNA polymerase II-specific;cytokine production;lymphoid progenitor cell differentiation;transcription corepressor activity;nucleoplasm;cytoplasm;response to…	Biological Process;Molecular Function;Molecular Function;Molecular Function;Biological Process;Biological Process;Molecular Function;Cellular Component;Cellular Component;Biological Process;Biological Process;Biological Process;Biological Process;Biological Process;Biological Process;Biological Process;Biological Process;Molecular Function;Biological Process;Biological Process	.
C174R057	nuclear fragile X mental retardation-interacting protein 1-like	NUFIP1	0.000225151	6285	3.17325	1.66596	up	0.00510036	5.6571	2.50006	up	0.000350446	-1.78275	-0.834105	down	-	1.30548e-133	20	80.84	F:RNA binding	NUFP1_MOUSERecName: Full=Nuclear fragile X mental retardation-interacting protein 1; AltName: Full=Nuclear FMRP-interacting protein 1	1.9e-46	box C/D snoRNP assembly;fibrillar center;DNA binding;perichromatin fibrils;RNA processing;transcription elongation factor complex;nuclear matrix;cytosolic ribosome;snoRNA binding;protein binding, bridging;identical protein binding;positive regulation of transcription by RNA polymerase II;presynaptic active zone;ATPase binding;protein complex oligomerization;pre-snoRNP complex	Biological Process;Cellular Component;Molecular Function;Cellular Component;Biological Process;Cellular Component;Cellular Component;Cellular Component;Molecular Function;Molecular Function;Molecular Function;Biological Process;Cellular Component;Molecular Function;Biological Process;Cellular Component	.
C247R080	multimerin-2-like	LOC106606107	0.00236047	289	3.17122	1.66504	up	0.00207427	1.49701	0.582081	up	-	2.11837	1.08296	up	-	2.18412e-91	20	92.35	F:protein binding	---NA---	-	-	-	.
C063R127	probable ATP-dependent RNA helicase DDX58	DDX58	1.19871e-06	6285	3.16965	1.66432	up	0.000191066	3.08822	1.62678	up	0.000191427	1.02637	0.0375448	up	-	5.90811e-81	20	79.44	F:DNA binding; F:ATP binding; C:nucleus; C:cytosol; P:regulation of transcription, DNA-templated; P:I-kappaB kinase/NF-kappaB signaling; F:hydrolase activity; P:RIG-I signaling pathway; F:protein heterodimerization activity; P:type I interferon signaling pathway	DDX58_MOUSERecName: Full=Probable ATP-dependent RNA helicase DDX58; AltName: Full=DEAD box protein 58; AltName: Full=RIG-I-like receptor 1; Short=RLR-1; AltName: Full=Retinoic acid-inducible gene 1 protein; Short=RIG-1; AltName: Full=Retinoic acid-inducible gene I protein; Short=RIG-I	9e-22	positive regulation of defense response to virus by host;positive regulation of myeloid dendritic cell cytokine production;double-stranded DNA binding;double-stranded RNA binding;single-stranded RNA binding;cytosol;bicellular tight junction;zinc ion binding;detection of virus;actin cytoskeleton;regulation of cell migration;ubiquitin protein ligase binding;ruffle membrane;positive regulation of gr…	Biological Process;Biological Process;Molecular Function;Molecular Function;Molecular Function;Cellular Component;Cellular Component;Molecular Function;Biological Process;Cellular Component;Biological Process;Molecular Function;Cellular Component;Biological Process;Biological Process;Biological Process;Biological Process;Molecular Function;Biological Process;Biological Process;Biological Process;…	.
C236R139	TNFAIP3-interacting protein 2-like	TNIP2	7.79399e-06	6285	3.15861	1.65929	up	0.000248476	4.04494	2.01612	up	0.000194613	-1.28061	-0.356829	down	-	5.49716e-128	20	89.65	F:K63-linked polyubiquitin modification-dependent protein binding	TNIP2_MOUSERecName: Full=TNFAIP3-interacting protein 2; AltName: Full=A20-binding inhibitor of NF-kappa-B activation 2; Short=ABIN-2	7.5e-12	nucleoplasm;cytosol;cellular protein modification process;protein kinase binding;CD40 signaling pathway;polyubiquitin modification-dependent protein binding;toll-like receptor 2 signaling pathway;toll-like receptor 3 signaling pathway;toll-like receptor 9 signaling pathway;positive regulation of macrophage activation;positive regulation of I-kappaB kinase/NF-kappaB signaling;positive regulation o…	Cellular Component;Cellular Component;Biological Process;Molecular Function;Biological Process;Molecular Function;Biological Process;Biological Process;Biological Process;Biological Process;Biological Process;Biological Process;Biological Process;Biological Process;Biological Process;Biological Process;Biological Process	.
C229R131	5-aminolevulinate synthase, nonspecific, mitochondrial	ALAS1	5.49663e-08	6285	3.15407	1.65722	up	0.000190297	3.76203	1.91151	up	0.000190277	-1.19275	-0.254296	down	-	6.11538e-173	20	95.99	F:5-aminolevulinate synthase activity; C:mitochondrial matrix; P:protoporphyrinogen IX biosynthetic process; F:pyridoxal phosphate binding	HEM1_OPSTARecName: Full=5-aminolevulinate synthase, nonspecific, mitochondrial; Short=ALAS-H; AltName: Full=5-aminolevulinic acid synthase 1; AltName: Full=Delta-ALA synthase 1; AltName: Full=Delta-aminolevulinate synthase 1; Flags: Precursor	5.8e-148	response to hypoxia;5-aminolevulinate synthase activity;nucleoplasm;mitochondrial inner membrane;mitochondrial matrix;cytosol;protoporphyrinogen IX biosynthetic process;cellular iron ion homeostasis;mitochondrion organization;lactation;response to herbicide;response to nickel cation;response to lead ion;glycine binding;regulation of lipid metabolic process;pyridoxal phosphate binding;response to …	Biological Process;Molecular Function;Cellular Component;Cellular Component;Cellular Component;Cellular Component;Biological Process;Biological Process;Biological Process;Biological Process;Biological Process;Biological Process;Biological Process;Molecular Function;Biological Process;Molecular Function;Biological Process;Biological Process;Biological Process;Biological Process;Biological Process;…	.
C098R057	VANGL planar cell polarity protein 2	VANGL2	1.2468e-06	6285	3.15069	1.65567	up	0.000191972	3.38648	1.75979	up	0.0001909	-1.07484	-0.104119	down	-	-	-	-	-	---NA---	-	-	-	.
C047R124	mesencephalic astrocyte-derived neurotrophic factor-like	MANF	1.27775e-06	6285	3.13859	1.65012	up	0.000190591	2.6336	1.39704	up	0.000194873	1.19175	0.253081	up	-	9.2957e-87	20	95.23	P:dopaminergic neuron differentiation	MANF_BOVINRecName: Full=Mesencephalic astrocyte-derived neurotrophic factor; AltName: Full=Arginine-rich protein; AltName: Full=Protein ARMET; Flags: Precursor	7.7e-68	vasoconstriction of artery involved in ischemic response to lowering of systemic arterial blood pressure;platelet degranulation;extracellular space;cytosol;response to unfolded protein;growth factor activity;regulation of signaling receptor activity;neuron projection development;sarcoplasmic reticulum lumen;perinuclear region of cytoplasm;developmental growth;neuron cellular homeostasis;dopaminer…	Biological Process;Biological Process;Cellular Component;Cellular Component;Biological Process;Molecular Function;Biological Process;Biological Process;Cellular Component;Cellular Component;Biological Process;Biological Process;Biological Process;Molecular Function;Biological Process;Biological Process	.
C012R010	neurotrophin receptor-interacting factor homolog	B2M	0.000605626	6285	3.13799	1.64984	up	0.0010602	2.75028	1.45958	up	0.00255869	1.14097	0.190261	up	-	0	20	88.54	F:nucleic acid binding	B2MG_ICTPURecName: Full=Beta-2-microglobulin; Flags: Precursor	8.7e-49	negative regulation of transcription by RNA polymerase II;RNA polymerase II proximal promoter sequence-specific DNA binding;DNA-binding transcription repressor activity, RNA polymerase II-specific;antigen processing and presentation of peptide antigen via MHC class I;RNA binding;protein binding;extracellular region;nucleus;immune response;MHC class I protein complex;metal ion binding	Biological Process;Molecular Function;Molecular Function;Biological Process;Molecular Function;Molecular Function;Cellular Component;Cellular Component;Biological Process;Cellular Component;Molecular Function	.
C127R164	nuclear factor 7, brain-like	BTN3A3	0.00113448	6285	3.13467	1.64831	up	0.00189794	2.79187	1.48123	up	0.00406189	1.12278	0.167078	up	-	5.05658e-132	20	82.74	F:ubiquitin-protein transferase activity; F:protein binding; C:intracellular; F:zinc ion binding; P:protein ubiquitination	NF7O_XENLARecName: Full=Nuclear factor 7, ovary; Short=xNF7-O	1.7e-32	negative regulation of transcription by RNA polymerase II;protein polyubiquitination;T cell mediated immunity;nucleoplasm;mitochondrion;cytosol;plasma membrane;endomembrane system;cytoplasmic vesicle;negative regulation of viral transcription;identical protein binding;intracellular non-membrane-bounded organelle;membrane part;innate immune response;dynein heavy chain binding;dynein intermediate c…	Biological Process;Biological Process;Biological Process;Cellular Component;Cellular Component;Cellular Component;Cellular Component;Cellular Component;Cellular Component;Biological Process;Molecular Function;Cellular Component;Cellular Component;Biological Process;Molecular Function;Molecular Function;Biological Process;Biological Process;Biological Process;Biological Process;Molecular Function;…	.
C226R094	dnaJ homolog subfamily B member 11	DNAJB11	4.15562e-07	6285	3.13424	1.64811	up	0.000190543	3.31276	1.72803	up	0.000190383	-1.05696	-0.0799175	down	-	5.08974e-137	20	97.66	P:protein folding; F:unfolded protein binding	DJB11_HUMANRecName: Full=DnaJ homolog subfamily B member 11; AltName: Full=APOBEC1-binding protein 2; Short=ABBP-2; AltName: Full=DnaJ protein homolog 9; AltName: Full=ER-associated DNAJ; AltName: Full=ER-associated Hsp40 co-chaperone; AltName: Full=Endoplasmic reticulum DNA J domain-containing protein 3; Short=ER-resident protein ERdj3; Short=ERdj3; Short=ERj3p; AltName: Full=HEDJ; AltName: Full…	2.6e-123	integrin binding;extracellular space;nucleus;endoplasmic reticulum lumen;plasma membrane;protein folding;cell adhesion;response to abiotic stimulus;mRNA modification;reproductive process;neuromuscular junction;positive regulation of ATPase activity;endoplasmic reticulum chaperone complex;male germ-line stem cell population maintenance;IRE1-mediated unfolded protein response;intracellular non-memb…	Molecular Function;Cellular Component;Cellular Component;Cellular Component;Cellular Component;Biological Process;Biological Process;Biological Process;Biological Process;Biological Process;Cellular Component;Biological Process;Cellular Component;Biological Process;Biological Process;Cellular Component;Biological Process;Molecular Function;Biological Process;Biological Process;Biological Process;…	.
C160R162	regulator of G-protein signaling 21-like	RGS1	5.77898e-07	6285	3.12953	1.64595	up	0.000190465	2.96076	1.56597	up	0.000190747	1.057	0.0799779	up	-	1.96743e-120	20	94.89	-	RGS1_HORSERecName: Full=Regulator of G-protein signaling 1; Short=RGS1	2.5e-47	inactivation of MAPK activity;G-protein alpha-subunit binding;response to amphetamine;GTPase activator activity;calmodulin binding;nucleus;cytosol;regulation of translation;immune response;G protein-coupled acetylcholine receptor signaling pathway;gamete generation;brain development;response to bacterium;positive regulation of heart rate;negative regulation of phospholipase activity;response to o…	Biological Process;Molecular Function;Biological Process;Molecular Function;Molecular Function;Cellular Component;Cellular Component;Biological Process;Biological Process;Biological Process;Biological Process;Biological Process;Biological Process;Biological Process;Biological Process;Biological Process;Cellular Component;Cellular Component;Cellular Component;Cellular Component;Biological Process;…	.
C050R020	dentin sialophosphoprotein-like	DSPP	0.00139759	69	3.12533	1.64401	up	0.00309812	1.01313	0.0188159	up	-	3.08483	1.62519	up	0.00335779	5.4159e-87	20	89.19	P:ossification; P:cell adhesion	---NA---	-	-	-	.
C233R109	sterile alpha motif domain-containing protein 9-like	SEPT8	0.000509436	6285	3.12431	1.64354	up	0.00117475	2.98401	1.57725	up	0.00157116	1.04702	0.0662848	up	-	0	20	88.33	F:protein binding	SAM9L_MOUSERecName: Full=Sterile alpha motif domain-containing protein 9-like; Short=SAM domain-containing protein 9-like	1.5e-58	protein binding;cellular process;membrane-bounded organelle;intracellular organelle;cytoplasmic part	Molecular Function;Biological Process;Cellular Component;Cellular Component;Cellular Component	.
C086R116	peroxisomal membrane protein 11A-like	PEX11A	4.76147e-05	6285	3.12259	1.64275	up	0.000266615	2.86382	1.51794	up	0.00035492	1.09036	0.124803	up	-	1.24928e-49	20	80.73	C:integral component of peroxisomal membrane; P:peroxisome fission; P:regulation of peroxisome size	PX11A_HUMANRecName: Full=Peroxisomal membrane protein 11A; Short=HsPEX11p; AltName: Full=28 kDa peroxisomal integral membrane protein; Short=PMP28; AltName: Full=Peroxin-11A; AltName: Full=Peroxisomal biogenesis factor 11A; AltName: Full=Protein PEX11 homolog alpha; Short=PEX11-alpha	5.3e-08	integral component of peroxisomal membrane;signal transduction;peroxisome membrane biogenesis;peroxisome fission;protein-containing complex;protein homodimerization activity;regulation of peroxisome size;brown fat cell differentiation	Cellular Component;Biological Process;Biological Process;Biological Process;Cellular Component;Molecular Function;Biological Process;Biological Process	.
C209R085	tripartite motif-containing protein 16-like	TRIM16	7.35178e-05	6285	3.12179	1.64237	up	0.000293568	2.76179	1.4656	up	0.000497727	1.13035	0.17677	up	-	0	20	75.92	F:protein binding; F:ligase activity; F:metal ion binding	TRI16_MOUSERecName: Full=Tripartite motif-containing protein 16; AltName: Full=Estrogen-responsive B box protein	1.3e-30	DNA binding;ubiquitin-protein transferase activity;cytosol;plasma membrane;ubiquitin-dependent protein catabolic process;negative regulation of macromolecule metabolic process;protein ubiquitination;PML body;interleukin-1 binding;negative regulation of cellular metabolic process;NACHT domain binding;regulation of type I interferon production;response to retinoic acid;protein-containing complex;ce…	Molecular Function;Molecular Function;Cellular Component;Cellular Component;Biological Process;Biological Process;Biological Process;Cellular Component;Molecular Function;Biological Process;Molecular Function;Biological Process;Biological Process;Cellular Component;Biological Process;Biological Process;Biological Process;Biological Process;Biological Process;Biological Process;Biological Process;…	.
C160R035	78 kDa glucose-regulated protein	HSPA5	3.01751e-07	6285	3.12178	1.64237	up	0.000190325	2.89493	1.53353	up	0.000190469	1.07836	0.108839	up	-	0	20	98.64	P:response to hypoxia; P:response to yeast; F:ATP binding; C:extracellular exosome; P:cellular response to interferon-gamma	BIP_CHICKRecName: Full=Endoplasmic reticulum chaperone BiP; AltName: Full=78 kDa glucose-regulated protein; Short=GRP-78; AltName: Full=Binding-immunoglobulin protein; Short=BiP; AltName: Full=Heat shock protein 70 family protein 5; Short=HSP70 family protein 5; AltName: Full=Heat shock protein family A member 5; AltName: Full=Immunoglobulin heavy chain-binding protein; Flags: Precursor	0	RNA polymerase II transcription factor binding;luteolysis;ATP binding;extracellular space;mitochondrion;endoplasmic reticulum lumen;smooth endoplasmic reticulum;endoplasmic reticulum-Golgi intermediate compartment;cytosol;plasma membrane;ER overload response;COP9 signalosome;cell surface;positive regulation of neuron projection development;RNA interference;protein domain specific binding;cerebell…	Molecular Function;Biological Process;Molecular Function;Cellular Component;Cellular Component;Cellular Component;Cellular Component;Cellular Component;Cellular Component;Cellular Component;Biological Process;Cellular Component;Cellular Component;Biological Process;Biological Process;Molecular Function;Biological Process;Biological Process;Cellular Component;Biological Process;Biological Process;…	.
C057R039	cytochrome c	CYC	7.40533e-05	6285	3.12003	1.64156	up	0.000267697	2.53476	1.34185	up	0.000718203	1.2309	0.299708	up	-	4.95283e-67	20	97.32	C:mitochondrion; F:electron transfer activity; F:heme binding; P:electron transport chain; F:metal ion binding; C:respirasome	CYC_DANRERecName: Full=Cytochrome c	1.5e-64	response to ischemia;nucleus;mitochondrial intermembrane space;mitochondrial electron transport, ubiquinol to cytochrome c;mitochondrial electron transport, cytochrome c to oxygen;response to oxidative stress;activation of cysteine-type endopeptidase activity involved in apoptotic process by cytochrome c;response to gravity;negative regulation of hydrogen peroxide biosynthetic process;enzyme bind…	Biological Process;Cellular Component;Cellular Component;Biological Process;Biological Process;Biological Process;Biological Process;Biological Process;Biological Process;Molecular Function;Molecular Function;Biological Process;Biological Process;Cellular Component;Molecular Function;Biological Process;Molecular Function;Biological Process;Cellular Component;Biological Process	.
C256R066	protein transport protein Sec61 subunit alpha-like 1	SEC61AA	5.02538e-09	6285	3.11868	1.64094	up	0.000190277	3.24255	1.69713	up	0.000190277	-1.03972	-0.0561905	down	-	4.63932e-23	20	99.17	C:mitochondrion; P:SRP-dependent cotranslational protein targeting to membrane; P:posttranslational protein targeting to endoplasmic reticulum membrane; P:endoplasmic reticulum organization; C:integral component of endoplasmic reticulum membrane; P:pronephric nephron development; F:ribosome binding	S61A1_DANRERecName: Full=Protein transport protein Sec61 subunit alpha-like 1	1.4e-23	signal sequence binding;protein binding;Sec61 translocon complex;cytosol;SRP-dependent cotranslational protein targeting to membrane, translocation;endoplasmic reticulum organization;P-P-bond-hydrolysis-driven protein transmembrane transporter activity;habenula development;integral component of endoplasmic reticulum membrane;ubiquitin-dependent ERAD pathway;phagocytic vesicle membrane;retrograde …	Molecular Function;Molecular Function;Cellular Component;Cellular Component;Biological Process;Biological Process;Molecular Function;Biological Process;Cellular Component;Biological Process;Cellular Component;Biological Process;Biological Process;Biological Process;Biological Process;Molecular Function;Biological Process;Biological Process	.
C142R063	antigen peptide transporter 2-like	ABCB9	4.46885e-05	6285	3.11262	1.63813	up	0.00024964	2.71558	1.44126	up	0.000395593	1.14621	0.19687	up	-	0	20	97.79	F:ATP binding; C:integral component of membrane; F:ATPase activity, coupled to transmembrane movement of substances; P:transmembrane transport	ABCB9_MOUSERecName: Full=ATP-binding cassette sub-family B member 9; AltName: Full=ATP-binding cassette transporter 9; Short=ABC transporter 9 protein; Short=mABCB9; AltName: Full=TAP-like protein; Short=TAPL	4.4e-102	Golgi membrane;response to hypoxia;placenta development;positive regulation of T cell mediated cytotoxicity;antigen processing and presentation of exogenous peptide antigen via MHC class I, TAP-dependent;antigen processing and presentation of exogenous protein antigen via MHC class Ib, TAP-dependent;antigen processing and presentation of endogenous peptide antigen via MHC class I via ER pathway, …	Cellular Component;Biological Process;Biological Process;Biological Process;Biological Process;Biological Process;Biological Process;Biological Process;Biological Process;Molecular Function;Cellular Component;Cellular Component;Cellular Component;Biological Process;Biological Process;Biological Process;Biological Process;Biological Process;Cellular Component;Biological Process;Biological Process;…	.
C120R108	septin-8-A	SEPT8	5.30953e-06	6285	3.10724	1.63563	up	0.000205285	3.46953	1.79474	up	0.000194585	-1.1166	-0.159106	down	-	0	20	99.2	P:mitotic cytokinesis; P:septin ring assembly; F:GTPase activity; F:GTP binding; C:septin ring; C:microtubule cytoskeleton; C:septin complex; C:septin filament array; F:protein-containing complex scaffold activity; P:cilium assembly	SEP8A_DANRERecName: Full=Septin-8-A	1.4e-157	SNARE binding;mitotic cytokinesis;condensed chromosome kinetochore;stress fiber;GTPase activity;GTP binding;spindle;septin ring;spermatogenesis;viral process;cell junction;cell differentiation;midbody;synaptic vesicle membrane;septin complex;regulation of protein stability;cleavage furrow;septin collar;protein-containing complex scaffold activity;regulation of intracellular protein transport;regu…	Molecular Function;Biological Process;Cellular Component;Cellular Component;Molecular Function;Molecular Function;Cellular Component;Cellular Component;Biological Process;Biological Process;Cellular Component;Biological Process;Cellular Component;Cellular Component;Cellular Component;Biological Process;Cellular Component;Cellular Component;Molecular Function;Biological Process;Biological Process;…	.
C149R018	40S ribosomal protein S27-like	RPS27	0.000446274	6285	3.10531	1.63474	up	0.000677351	2.49156	1.31705	up	0.0030934	1.24633	0.317691	up	-	2.70732e-43	20	94.29	F:structural constituent of ribosome; C:ribosome; P:translation	RS27_HUMANRecName: Full=40S ribosomal protein S27; AltName: Full=Metallopan-stimulin 1; Short=MPS-1; AltName: Full=Small ribosomal subunit protein eS27	2.5e-11	ribosomal small subunit assembly;cytoplasmic translation;structural constituent of ribosome;cell wall;nucleus;rRNA processing;activation of cysteine-type endopeptidase activity involved in apoptotic process;DNA damage response, signal transduction by p53 class mediator resulting in transcription of p21 class mediator;translation activator activity;cysteine-type endopeptidase activator activity in…	Biological Process;Biological Process;Molecular Function;Cellular Component;Cellular Component;Biological Process;Biological Process;Biological Process;Molecular Function;Molecular Function;Cellular Component;Cellular Component;Biological Process;Biological Process;Cellular Component;Biological Process;Molecular Function	.
C056R167	leukotriene B4 receptor 1-like	LTB4R	7.10407e-06	6285	3.10017	1.63235	up	0.000200341	3.04183	1.60494	up	0.000202823	1.01918	0.0274101	up	-	1.7503e-71	20	86.51	F:leukotriene B4 receptor activity; F:galanin receptor activity; C:integral component of plasma membrane; P:neuropeptide signaling pathway; C:cell surface; P:epiboly involved in gastrulation with mouth forming second; P:leukotriene signaling pathway	LT4R1_HUMANRecName: Full=Leukotriene B4 receptor 1; Short=LTB4-R 1; Short=LTB4-R1; AltName: Full=Chemoattractant receptor-like 1; AltName: Full=G-protein coupled receptor 16; AltName: Full=P2Y purinoceptor 7; Short=P2Y7	2.2e-17	nucleotide binding;leukotriene B4 receptor activity;protein binding;integral component of plasma membrane;muscle contraction;inflammatory response;immune response;phospholipase C-activating G protein-coupled receptor signaling pathway;G protein-coupled peptide receptor activity;positive regulation by virus of host cell division;membrane raft;keratinocyte migration	Molecular Function;Molecular Function;Molecular Function;Cellular Component;Biological Process;Biological Process;Biological Process;Biological Process;Molecular Function;Biological Process;Cellular Component;Biological Process	.
C173R048	probable polyketide synthase 1	FASN	0.00213891	289	3.09968	1.63212	up	0.00105332	1.57156	0.6522	up	-	1.97236	0.97992	up	-	2.18716e-130	20	91.13	F:transferase activity	MSL3_MYCTURecName: Full=Mycolipanoate synthase; AltName: Full=Mycocerosic acid synthase-like polyketide synthase; Short=MAS-like PKS; AltName: Full=Mycolipanoic/mycolipenic acids synthase-like polyketide synthase; Flags: Precursor	5.6e-24	myeloid leukocyte differentiation;fatty acid synthase activity;acetyl-CoA metabolic process;drug binding;tissue development;membrane;oxidoreductase activity;hydrolase activity, acting on ester bonds;polyketide synthase complex;protein homodimerization activity;membrane-bounded organelle;cell development;multi-organism process;NADPH binding;Actinobacterium-type cell wall biogenesis;cell periphery;…	Biological Process;Molecular Function;Biological Process;Molecular Function;Biological Process;Cellular Component;Molecular Function;Molecular Function;Cellular Component;Molecular Function;Cellular Component;Biological Process;Biological Process;Molecular Function;Biological Process;Cellular Component;Biological Process	.
C209R117	retinol dehydrogenase 10-A-like	RDH10	0.000151555	69	3.09769	1.63119	up	0.000290038	1.50387	0.588677	up	-	2.05982	1.04252	up	0.00486033	1.69956e-50	20	92.74	P:retinoic acid biosynthetic process; P:retinol metabolic process; F:NADP-retinol dehydrogenase activity; P:oxidation-reduction process	RD10A_DANRERecName: Full=Retinol dehydrogenase 10-A	1.9e-46	metanephros development;in utero embryonic development;retinol dehydrogenase activity;nucleus;endoplasmic reticulum membrane;lipid droplet;visual perception;gonad development;neural crest cell development;integral component of membrane;embryonic camera-type eye development;organelle membrane;embryonic forelimb morphogenesis;retinol metabolic process;retinal metabolic process;ear development;nose …	Biological Process;Biological Process;Molecular Function;Cellular Component;Cellular Component;Cellular Component;Biological Process;Biological Process;Biological Process;Cellular Component;Biological Process;Cellular Component;Biological Process;Biological Process;Biological Process;Biological Process;Biological Process;Cellular Component;Biological Process;Molecular Function;Biological Process;…	.
C023R125	sushi, nidogen and EGF-like domain-containing protein 1	SNED1	0.000649456	6285	3.089	1.62714	up	0.000771985	2.28733	1.19367	up	0.00675002	1.35048	0.433472	up	-	0	20	85.88	P:cell-matrix adhesion; C:integral component of membrane	SNED1_HUMANRecName: Full=Sushi, nidogen and EGF-like domain-containing protein 1; AltName: Full=Insulin-responsive sequence DNA-binding protein 1; Short=IRE-BP1; Flags: Precursor	7.2e-42	extracellular matrix structural constituent;protein binding;plasma membrane;cell-matrix adhesion;extracellular matrix;multicellular organismal process;biological regulation	Molecular Function;Molecular Function;Cellular Component;Biological Process;Cellular Component;Biological Process;Biological Process	.
C157R121	vesicle transport protein GOT1B-like	GOLT1B	9.92006e-07	6285	3.08177	1.62376	up	0.000191605	3.34884	1.74366	up	0.000190674	-1.08666	-0.119903	down	-	2.50086e-40	20	96.31	C:Golgi membrane; C:endoplasmic reticulum; P:protein transport; C:integral component of membrane; P:vesicle-mediated transport; C:protein-containing complex	GOT1B_MOUSERecName: Full=Vesicle transport protein GOT1B; AltName: Full=Golgi transport 1 homolog B	2.4e-38	Golgi cis cisterna;Golgi membrane;nuclear envelope;endoplasmic reticulum;trans-Golgi network;endoplasmic reticulum to Golgi vesicle-mediated transport;protein transport;integral component of membrane;protein-containing complex	Cellular Component;Cellular Component;Cellular Component;Cellular Component;Cellular Component;Biological Process;Biological Process;Cellular Component;Cellular Component	.
C228R026	bifunctional 3'-phosphoadenosine 5'-phosphosulfate synthase 1	PAPSS1	0.000187282	6285	3.07565	1.62089	up	0.00172998	4.16796	2.05934	up	0.000373095	-1.35515	-0.43845	down	-	6.72156e-137	20	97.91	P:sulfate assimilation; F:adenylylsulfate kinase activity; F:sulfate adenylyltransferase (ATP) activity; F:ATP binding; P:phosphorylation; P:3'-phosphoadenosine 5'-phosphosulfate biosynthetic process; P:hydrogen sulfide biosynthetic process	PAPS1_HUMANRecName: Full=Bifunctional 3'-phosphoadenosine 5'-phosphosulfate synthase 1; Short=PAPS synthase 1; Short=PAPSS 1; AltName: Full=Sulfurylase kinase 1; Short=SK 1; Short=SK1; Includes: RecName: Full=Sulfate adenylyltransferase; AltName: Full=ATP-sulfurylase; AltName: Full=Sulfate adenylate transferase; Short=SAT; Includes: RecName: Full=Adenylyl-sulfate kinase; AltName: Full=3'-phosphoa…	1.1e-119	sulfur amino acid biosynthetic process;adenylylsulfate kinase activity;sulfate adenylyltransferase (ATP) activity;ATP binding;cytosol;cysteine metabolic process;blood coagulation;sulfate adenylyltransferase complex (ATP);chloroplast;phosphorylation;sulfate assimilation, phosphoadenylyl sulfate reduction by phosphoadenylyl-sulfate reductase (thioredoxin);protein homodimerization activity;3'-phosph…	Biological Process;Molecular Function;Molecular Function;Molecular Function;Cellular Component;Biological Process;Biological Process;Cellular Component;Cellular Component;Biological Process;Biological Process;Molecular Function;Biological Process;Biological Process;Molecular Function;Biological Process	.
C010R067	unnamed protein product	-	3.1504e-09	6285	3.06706	1.61686	up	0.000190277	2.74422	1.4564	up	0.000190277	1.11764	0.160461	up	-	1.68901e-14	1	68.42	-	---NA---	-	-	-	.
C256R113	transmembrane protein 81	-	2.22921e-05	6285	3.06217	1.61455	up	0.000324165	3.76032	1.91085	up	0.000217775	-1.22799	-0.296301	down	-	2.13225e-05	3	87.08	C:membrane; C:integral component of membrane	---NA---	-	-	-	.
C257R107	magnesium transporter protein 1	MAGT1	4.85709e-06	6285	3.05628	1.61177	up	0.000195182	2.88946	1.5308	up	0.000200186	1.05773	0.0809772	up	-	0	20	97.37	F:dolichyl-diphosphooligosaccharide-protein glycotransferase activity; C:oligosaccharyltransferase complex; C:integral component of membrane; P:protein N-linked glycosylation via asparagine	MAGT1_DANRERecName: Full=Magnesium transporter protein 1; Short=MagT1; Flags: Precursor	0	dolichyl-diphosphooligosaccharide-protein glycotransferase activity;mitochondrion;integral component of plasma membrane;oligosaccharyltransferase complex;magnesium ion transmembrane transporter activity;protein N-linked glycosylation via asparagine;azurophil granule membrane;cognition;oligosaccharyltransferase complex binding;magnesium ion transmembrane transport	Molecular Function;Cellular Component;Cellular Component;Cellular Component;Molecular Function;Biological Process;Cellular Component;Biological Process;Molecular Function;Biological Process	.
C160R067	tudor domain-containing protein 7B-like	TDRD7	6.87349e-05	6285	3.04915	1.60841	up	0.000276952	2.6278	1.39385	up	0.000537841	1.16035	0.214556	up	-	2.06377e-69	20	90.15	-	TRD7B_DANRERecName: Full=Tudor domain-containing protein 7B	1.2e-44	lens morphogenesis in camera-type eye;mRNA binding;mitochondrial matrix;spermatogenesis;posttranscriptional regulation of gene expression;P granule organization;chromatoid body;P granule;protein N-terminus binding;lens fiber cell differentiation	Biological Process;Molecular Function;Cellular Component;Biological Process;Biological Process;Biological Process;Cellular Component;Cellular Component;Molecular Function;Biological Process	.
C229R047	DnaJ heat shock protein family (Hsp40) member B11	DNAJB11	1.66047e-06	6285	3.04651	1.60716	up	0.000191962	3.08221	1.62397	up	0.000191707	-1.01172	-0.0168103	down	-	-	-	-	-	---NA---	-	-	-	.
C057R096	PREDICTED: uncharacterized protein LOC106571435	LOC106571435	3.95703e-06	6285	3.0417	1.60488	up	0.000202877	3.49083	1.80357	up	0.000192757	-1.14766	-0.19869	down	-	2.56925e-124	20	90.44	-	---NA---	-	-	-	.
C133R020	cytochrome c	CYC	0.000211078	6285	3.04059	1.60435	up	0.000404602	2.42641	1.27882	up	0.00178024	1.25312	0.325528	up	-	4.37173e-67	20	97.32	C:mitochondrion; F:electron transfer activity; F:heme binding; P:electron transport chain; F:metal ion binding; C:respirasome	CYC_DANRERecName: Full=Cytochrome c	1.3e-64	response to ischemia;nucleus;mitochondrial intermembrane space;mitochondrial electron transport, ubiquinol to cytochrome c;mitochondrial electron transport, cytochrome c to oxygen;response to oxidative stress;activation of cysteine-type endopeptidase activity involved in apoptotic process by cytochrome c;response to gravity;negative regulation of hydrogen peroxide biosynthetic process;enzyme bind…	Biological Process;Cellular Component;Cellular Component;Biological Process;Biological Process;Biological Process;Biological Process;Biological Process;Biological Process;Molecular Function;Molecular Function;Biological Process;Biological Process;Cellular Component;Molecular Function;Biological Process;Molecular Function;Biological Process;Cellular Component;Biological Process	.
C030R107	metalloreductase STEAP4-like	STEAP4	4.04541e-06	6285	3.03967	1.60392	up	0.000192319	2.58525	1.3703	up	0.000216587	1.17578	0.233612	up	-	7.56162e-59	20	75.82	C:membrane	STEA4_RATRecName: Full=Metalloreductase STEAP4; AltName: Full=Six-transmembrane epithelial antigen of prostate 4	2.5e-30	Golgi membrane;transporter activity;protein binding;early endosome;plasma membrane;exocytosis;cupric reductase activity;electron transfer activity;protein transport;copper ion import;integral component of membrane;heme binding;positive regulation of apoptotic process;fat cell differentiation;ferric-chelate reductase (NADPH) activity;oxidation-reduction process;protein homotrimerization;FAD bindin…	Cellular Component;Molecular Function;Molecular Function;Cellular Component;Cellular Component;Biological Process;Molecular Function;Molecular Function;Biological Process;Biological Process;Cellular Component;Molecular Function;Biological Process;Biological Process;Molecular Function;Biological Process;Biological Process;Molecular Function;Biological Process	.
C007R092	Solute carrier family 35 member B1	SLC35B1	3.40825e-06	6285	3.0383	1.60327	up	0.000191424	2.9461	1.55881	up	0.000192324	1.0313	0.044458	up	-	0	20	95.75	C:integral component of membrane; P:transmembrane transport	S35B1_DANRERecName: Full=Solute carrier family 35 member B1	6.8e-176	UDP-galactose transmembrane transporter activity;UDP-glucose transmembrane transporter activity;protein N-linked glycosylation;axon guidance;carbohydrate transport;UDP-glucose transmembrane transport;integral component of Golgi membrane;integral component of endoplasmic reticulum membrane;response to endoplasmic reticulum stress;3'-phosphoadenosine 5'-phosphosulfate transport;gametophyte developm…	Molecular Function;Molecular Function;Biological Process;Biological Process;Biological Process;Biological Process;Cellular Component;Cellular Component;Biological Process;Biological Process;Biological Process;Biological Process;Biological Process;Biological Process	.
C084R129	tripartite motif-containing protein 16-like	TRIM16	7.62967e-05	6285	3.03593	1.60214	up	0.000303788	2.73362	1.45081	up	0.000483775	1.11059	0.151327	up	-	0	20	75.92	F:protein binding; F:ligase activity; F:metal ion binding	TRI16_MOUSERecName: Full=Tripartite motif-containing protein 16; AltName: Full=Estrogen-responsive B box protein	1.3e-30	DNA binding;ubiquitin-protein transferase activity;cytosol;plasma membrane;ubiquitin-dependent protein catabolic process;negative regulation of macromolecule metabolic process;protein ubiquitination;PML body;interleukin-1 binding;negative regulation of cellular metabolic process;NACHT domain binding;regulation of type I interferon production;response to retinoic acid;protein-containing complex;ce…	Molecular Function;Molecular Function;Cellular Component;Cellular Component;Biological Process;Biological Process;Biological Process;Cellular Component;Molecular Function;Biological Process;Molecular Function;Biological Process;Biological Process;Cellular Component;Biological Process;Biological Process;Biological Process;Biological Process;Biological Process;Biological Process;Biological Process;…	.
C192R036	PREDICTED: uncharacterized protein LOC106605301	LOC106605301	0.000269579	289	3.03541	1.60189	up	0.00683124	2.49647	1.31989	up	-	1.21588	0.282003	up	-	0	20	95.94	-	---NA---	-	-	-	.
C229R133	dnaJ homolog subfamily B member 11	DNAJB11	9.74838e-07	6285	3.03337	1.60092	up	0.000193796	3.75706	1.9096	up	0.000190462	-1.23858	-0.308684	down	-	5.70551e-109	20	96.93	P:protein folding; F:unfolded protein binding	DJB11_HUMANRecName: Full=DnaJ homolog subfamily B member 11; AltName: Full=APOBEC1-binding protein 2; Short=ABBP-2; AltName: Full=DnaJ protein homolog 9; AltName: Full=ER-associated DNAJ; AltName: Full=ER-associated Hsp40 co-chaperone; AltName: Full=Endoplasmic reticulum DNA J domain-containing protein 3; Short=ER-resident protein ERdj3; Short=ERdj3; Short=ERj3p; AltName: Full=HEDJ; AltName: Full…	2.7e-82	negative regulation of transcription by RNA polymerase II;ATPase activator activity;negative regulation of protein phosphorylation;integrin binding;ATP binding;extracellular space;nucleus;mitochondrial matrix;endoplasmic reticulum lumen;cytosol;actin filament;DNA replication;activation-induced cell death of T cells;mitochondrion organization;neuromuscular junction development;cell aging;transcrip…	Biological Process;Molecular Function;Biological Process;Molecular Function;Molecular Function;Cellular Component;Cellular Component;Cellular Component;Cellular Component;Cellular Component;Cellular Component;Biological Process;Biological Process;Biological Process;Biological Process;Biological Process;Molecular Function;Molecular Function;Biological Process;Biological Process;Molecular Function;…	.
C109R131	guanine nucleotide exchange factor VAV3-like	VAV3	4.13963e-08	6285	3.03235	1.60044	up	0.000190281	3.32653	1.73402	up	0.000190277	-1.09701	-0.133582	down	-	2.80966e-107	20	95.04	P:angiogenesis; F:SH3/SH2 adaptor activity; F:GTPase activator activity; F:epidermal growth factor receptor binding; C:cytosol; C:plasma membrane; P:vesicle fusion; P:cellular response to DNA damage stimulus; P:G protein-coupled receptor signaling pathway; P:integrin-mediated signaling pathway; P:regulation of cell size; P:positive regulation of signal transduction; P:lamellipodium assembly; P:pl…	VAV3_MOUSERecName: Full=Guanine nucleotide exchange factor VAV3; Short=VAV-3	9.5e-60	angiogenesis;compound eye morphogenesis;phosphotyrosine residue binding;SH3/SH2 adaptor activity;GTPase activator activity;epidermal growth factor receptor binding;cytosol;plasma membrane;cell-cell junction;vesicle fusion;cellular response to DNA damage stimulus;G protein-coupled receptor signaling pathway;integrin-mediated signaling pathway;border follicle cell migration;dorsal closure;central n…	Biological Process;Biological Process;Molecular Function;Molecular Function;Molecular Function;Molecular Function;Cellular Component;Cellular Component;Cellular Component;Biological Process;Biological Process;Biological Process;Biological Process;Biological Process;Biological Process;Biological Process;Biological Process;Biological Process;Biological Process;Biological Process;Biological Process;…	.
C029R088	CD9 antigen	CD9	1.80942e-05	6285	3.03111	1.59985	up	0.000245459	3.21909	1.68665	up	0.000224153	-1.06202	-0.0868073	down	-	1.65576e-146	20	81.53	C:integral component of membrane	CD9_RATRecName: Full=CD9 antigen; AltName: CD_antigen=CD9	8.1e-27	signaling receptor binding;extracellular region;response to stress;single fertilization;central nervous system development;cell surface;positive regulation of macromolecule metabolic process;integral component of membrane;positive regulation of cellular metabolic process;vesicle;regulation of cell population proliferation;response to chemical;intracellular part;protein-containing complex binding;…	Molecular Function;Cellular Component;Biological Process;Biological Process;Biological Process;Cellular Component;Biological Process;Cellular Component;Biological Process;Cellular Component;Biological Process;Biological Process;Cellular Component;Molecular Function;Biological Process;Biological Process;Biological Process;Biological Process;Biological Process;Cellular Component	.
C126R081	hypoxia up-regulated protein 1-like	HYOU1	5.18261e-09	6285	3.02901	1.59885	up	0.000190277	2.63813	1.39951	up	0.000190277	1.14817	0.199331	up	-	8.44686e-150	20	87.11	F:ATP binding	HYOU1_DANRERecName: Full=Hypoxia up-regulated protein 1; Flags: Precursor	4.2e-94	response to ischemia;ATP binding;extracellular region;endoplasmic reticulum lumen;smooth endoplasmic reticulum;endoplasmic reticulum to Golgi vesicle-mediated transport;receptor-mediated endocytosis;endoplasmic reticulum chaperone complex;IRE1-mediated unfolded protein response;chaperone binding;endocytic vesicle lumen;negative regulation of hypoxia-induced intrinsic apoptotic signaling pathway;n…	Biological Process;Molecular Function;Cellular Component;Cellular Component;Cellular Component;Biological Process;Biological Process;Cellular Component;Biological Process;Molecular Function;Cellular Component;Biological Process;Biological Process	.
C264R057	DNA damage-inducible transcript 4-like protein	DDIT4L	9.43163e-08	6285	3.02783	1.59829	up	0.000190279	2.6745	1.41927	up	0.000190319	1.13211	0.179019	up	-	1.2513e-130	20	85.36	C:cytoplasm; P:negative regulation of signal transduction	DDT4L_ONCMYRecName: Full=DNA damage-inducible transcript 4-like protein	1.7e-125	response to hypoxia;negative regulation of protein phosphorylation;cytosol;apoptotic process;troponin T binding;negative regulation of TOR signaling;intracellular organelle;generation of neurons;defense response to virus;cellular response to organic substance	Biological Process;Biological Process;Cellular Component;Biological Process;Molecular Function;Biological Process;Cellular Component;Biological Process;Biological Process;Biological Process	.
C265R023	yrdC domain-containing protein, mitochondrial	YRDC	4.15951e-07	6285	3.02559	1.59722	up	0.000190683	3.35116	1.74466	up	0.000190351	-1.1076	-0.147443	down	-	0	20	88.26	F:double-stranded RNA binding	YRDC_RATRecName: Full=YrdC domain-containing protein, mitochondrial; AltName: Full=Ischemia/reperfusion-inducible protein homolog; Flags: Precursor	3.6e-86	tRNA binding;tRNA threonylcarbamoyladenosine modification;double-stranded RNA binding;protein binding;ATP binding;cytoplasm;regulation of translational fidelity;membrane;nucleotidyltransferase activity;negative regulation of transport	Molecular Function;Biological Process;Molecular Function;Molecular Function;Molecular Function;Cellular Component;Biological Process;Cellular Component;Molecular Function;Biological Process	.
C134R031	rho guanine nucleotide exchange factor 39-like	ARHGEF39	0.000760468	6285	3.02447	1.59668	up	0.000936889	2.33508	1.22347	up	0.0061207	1.29523	0.373207	up	-	1.09961e-154	20	74.73	F:Rho guanyl-nucleotide exchange factor activity; P:regulation of Rho protein signal transduction	ARG39_BOVINRecName: Full=Rho guanine nucleotide exchange factor 39	2e-57	Rho guanyl-nucleotide exchange factor activity;plasma membrane;positive regulation of cell migration;regulation of Rho protein signal transduction	Molecular Function;Cellular Component;Biological Process;Biological Process	.
C256R147	ubiquitin carboxyl-terminal hydrolase 47-like	USP47	0.000203662	6285	3.01951	1.59431	up	0.000492753	2.70003	1.43298	up	0.000982711	1.11832	0.161338	up	-	0	20	85.55	P:ubiquitin-dependent protein catabolic process; P:protein deubiquitination; F:thiol-dependent ubiquitinyl hydrolase activity	UBP21_SCHPORecName: Full=Ubiquitin carboxyl-terminal hydrolase 21; AltName: Full=Deubiquitinating enzyme 21; AltName: Full=Ubiquitin thioesterase 21; AltName: Full=Ubiquitin-specific-processing protease 21	9.6e-28	protein binding;nucleus;regulation of transcription, DNA-templated;ubiquitin-dependent protein catabolic process;cellular response to DNA damage stimulus;regulation of signal transduction;negative regulation of macromolecule metabolic process;protein deubiquitination;regulation of proteolysis;negative regulation of cellular metabolic process;regulation of cellular protein metabolic process;thiol-…	Molecular Function;Cellular Component;Biological Process;Biological Process;Biological Process;Biological Process;Biological Process;Biological Process;Biological Process;Biological Process;Biological Process;Molecular Function;Biological Process;Cellular Component;Cellular Component;Biological Process;Biological Process;Biological Process;Biological Process;Biological Process	.
C260R144	ubiquitin carboxyl-terminal hydrolase 17-like protein E	LOC106608837	0.000764484	6285	3.01899	1.59407	up	0.000951562	2.3448	1.22946	up	0.0059497	1.28753	0.364604	up	-	0	13	72.07	P:ubiquitin-dependent protein catabolic process; P:protein deubiquitination; F:thiol-dependent ubiquitinyl hydrolase activity	---NA---	-	-	-	.
C151R090	RNA-directed DNA polymerase from mobile element jockey	LOC106609031	1.25192e-05	6285	3.01869	1.59392	up	0.000226354	3.14227	1.65181	up	0.000216837	-1.04094	-0.0578861	down	-	1.83875e-13	5	67.45	F:DNA binding; F:mechanosensitive ion channel activity; C:membrane; C:integral component of membrane; P:transmembrane transport	---NA---	-	-	-	.
C135R129	A disintegrin and metalloproteinase with thrombospondin motifs 8-like	ADAMTS1	3.01529e-06	6285	3.01784	1.59352	up	0.000190744	2.06124	1.04351	up	0.000327411	1.46409	0.550004	up	-	7.09029e-37	20	95.2	F:metalloendopeptidase activity; P:proteolysis; P:integrin-mediated signaling pathway; F:zinc ion binding; C:collagen-containing extracellular matrix	ATS1_RATRecName: Full=A disintegrin and metalloproteinase with thrombospondin motifs 1; Short=ADAM-TS 1; Short=ADAM-TS1; Short=ADAMTS-1; Flags: Precursor	8e-14	ovulation from ovarian follicle;kidney development;metalloendopeptidase activity;protein binding;basement membrane;extracellular space;integrin-mediated signaling pathway;heparin binding;negative regulation of cell population proliferation;cell surface;positive regulation of neuron projection development;cytoplasmic vesicle;tooth eruption;extracellular matrix binding;heart trabecula formation;cel…	Biological Process;Biological Process;Molecular Function;Molecular Function;Cellular Component;Cellular Component;Biological Process;Molecular Function;Biological Process;Cellular Component;Biological Process;Cellular Component;Biological Process;Molecular Function;Biological Process;Biological Process;Biological Process;Biological Process;Biological Process;Biological Process;Biological Process	.
C234R016	glutaminase b	LOC106586143	6.69333e-05	6285	3.01454	1.59194	up	0.000304036	2.80971	1.49042	up	0.000405132	1.0729	0.101517	up	-	-	-	-	-	---NA---	-	-	-	.
C160R027	signal transducer and activator of transcription 1-alpha/beta-like	STAT1	5.26824e-05	6285	3.01363	1.5915	up	0.000232132	2.23637	1.16116	up	0.000999023	1.34756	0.430346	up	-	0	20	93.03	F:DNA binding; F:DNA-binding transcription factor activity; C:nucleus; C:cytoplasm; P:regulation of transcription, DNA-templated; P:signal transduction; F:SOCS family protein binding	STAT1_PIGRecName: Full=Signal transducer and activator of transcription 1	3.3e-108	negative regulation of transcription by RNA polymerase II;nuclear chromatin;RNA polymerase II proximal promoter sequence-specific DNA binding;RNA polymerase II core promoter sequence-specific DNA binding;RNA polymerase II repressing transcription factor binding;DNA-binding transcription activator activity, RNA polymerase II-specific;temperature homeostasis;mesoderm formation;eye photoreceptor cel…	Biological Process;Cellular Component;Molecular Function;Molecular Function;Molecular Function;Molecular Function;Biological Process;Biological Process;Biological Process;Biological Process;Biological Process;Biological Process;Biological Process;Molecular Function;Molecular Function;Cellular Component;Cellular Component;Cellular Component;Cellular Component;Cellular Component;Biological Process;…	.
C045R128	interferon regulatory factor 3	IRF3	1.04323e-05	6285	3.01196	1.5907	up	0.000287176	4.00049	2.00018	up	0.000195887	-1.3282	-0.409474	down	-	0	20	89.56	F:DNA-binding transcription factor activity; C:nucleus; P:regulation of transcription, DNA-templated; P:positive regulation of gene expression; F:transcription regulatory region DNA binding; C:perinuclear region of cytoplasm; F:TIR domain binding	IRF3_PIGRecName: Full=Interferon regulatory factor 3; Short=IRF-3	2.8e-33	negative regulation of transcription by RNA polymerase II;nuclear nucleosome;RNA polymerase II proximal promoter sequence-specific DNA binding;DNA-binding transcription repressor activity, RNA polymerase II-specific;DNA-binding transcription activator activity, RNA polymerase II-specific;transcription coregulator activity;nucleoplasm;cytosol;protein methylation;phagocytosis;cellular response to D…	Biological Process;Cellular Component;Molecular Function;Molecular Function;Molecular Function;Molecular Function;Cellular Component;Cellular Component;Biological Process;Biological Process;Biological Process;Biological Process;Biological Process;Biological Process;Molecular Function;Molecular Function;Cellular Component;Biological Process;Biological Process;Biological Process;Biological Process;…	.
C175R087	tripartite motif-containing protein 16-like	TRIM16	0.000140958	6285	3.011	1.59024	up	0.000387226	2.65683	1.40971	up	0.000793156	1.1333	0.180534	up	-	0	20	75.92	F:protein binding; F:ligase activity; F:metal ion binding	TRI16_MOUSERecName: Full=Tripartite motif-containing protein 16; AltName: Full=Estrogen-responsive B box protein	1.3e-30	DNA binding;ubiquitin-protein transferase activity;cytosol;plasma membrane;ubiquitin-dependent protein catabolic process;negative regulation of macromolecule metabolic process;protein ubiquitination;PML body;interleukin-1 binding;negative regulation of cellular metabolic process;NACHT domain binding;regulation of type I interferon production;response to retinoic acid;protein-containing complex;ce…	Molecular Function;Molecular Function;Cellular Component;Cellular Component;Biological Process;Biological Process;Biological Process;Cellular Component;Molecular Function;Biological Process;Molecular Function;Biological Process;Biological Process;Cellular Component;Biological Process;Biological Process;Biological Process;Biological Process;Biological Process;Biological Process;Biological Process;…	.
C257R128	protein arginine N-methyltransferase 5-like	PRMT5	2.60739e-05	6285	3.00875	1.58917	up	0.000397393	3.90096	1.96383	up	0.000218259	-1.29654	-0.374665	down	-	0	20	98.08	C:nucleus; C:cytosol; F:histone-arginine N-methyltransferase activity; P:histone arginine methylation; P:peptidyl-arginine N-methylation; P:regulation of skeletal muscle fiber development	ANM5_BOVINRecName: Full=Protein arginine N-methyltransferase 5; AltName: Full=Histone-arginine N-methyltransferase PRMT5; AltName: Full=Shk1 kinase-binding protein 1 homolog; Short=SKB1 homolog	0	negative regulation of transcription by RNA polymerase II;spliceosomal snRNP assembly;chromatin binding;transcription corepressor activity;Golgi apparatus;cytosol;cellular bud neck;DNA-templated transcription, termination;apoptotic process;cellular response to DNA damage stimulus;regulation of mitotic nuclear division;pole plasm protein localization;cell population proliferation;intracellular mRN…	Biological Process;Biological Process;Molecular Function;Molecular Function;Cellular Component;Cellular Component;Cellular Component;Biological Process;Biological Process;Biological Process;Biological Process;Biological Process;Biological Process;Biological Process;Molecular Function;Biological Process;Biological Process;Biological Process;Biological Process;Biological Process;Biological Process;…	.
C207R108	poly [ADP-ribose] polymerase 15-like	LOC106581934	4.66213e-05	6285	2.994	1.58207	up	0.000241975	2.49427	1.31862	up	0.000488649	1.20035	0.263457	up	-	1.58397e-92	20	74.44	F:transferase activity	---NA---	-	-	-	.
C211R082	long-chain-fatty-acid--CoA ligase ACSBG2-like	LOC106584374	1.8937e-07	6285	2.98906	1.57969	up	0.00019034	3.14046	1.65098	up	0.000190301	-1.05065	-0.0712864	down	-	-	-	-	-	---NA---	-	-	-	.
C022R103	ubl carboxyl-terminal hydrolase 18-like	USP18	1.48666e-05	6285	2.98676	1.57858	up	0.000251732	3.37503	1.7549	up	0.000205704	-1.13	-0.17632	down	-	3.48662e-174	20	92.33	P:ubiquitin-dependent protein catabolic process; P:protein deubiquitination; F:thiol-dependent ubiquitinyl hydrolase activity	UBP18_MOUSERecName: Full=Ubl carboxyl-terminal hydrolase 18; AltName: Full=43 kDa ISG15-specific protease; AltName: Full=ISG15-specific-processing protease; AltName: Full=Ubl thioesterase 18	3.1e-45	protein binding;nucleus;microtubule organizing center;cytosol;ubiquitin-dependent protein catabolic process;movement of cell or subcellular component;nervous system development;response to bacterium;anatomical structure morphogenesis;regulation of signal transduction;cellular component organization;protein deubiquitination;ISG15-specific protease activity;regulation of cellular metabolic process;…	Molecular Function;Cellular Component;Cellular Component;Cellular Component;Biological Process;Biological Process;Biological Process;Biological Process;Biological Process;Biological Process;Biological Process;Biological Process;Molecular Function;Biological Process;Biological Process;Biological Process;Biological Process;Molecular Function;Biological Process;Biological Process;Molecular Function;…	.
C234R042	hypothetical protein	NLRC3	0.000789889	6285	2.98475	1.57761	up	0.00283216	3.32405	1.73294	up	0.00143987	-1.11368	-0.155333	down	-	4.68171e-66	20	87.84	F:anaphase-promoting complex binding; F:ubiquitin-protein transferase activator activity; P:positive regulation of ubiquitin protein ligase activity	NLRC3_MOUSERecName: Full=Protein NLRC3	5.7e-10	ATP binding;microtubule organizing center;cytosol;negative regulation of phosphatidylinositol 3-kinase signaling;regulation of protein ubiquitination;negative regulation of NF-kappaB transcription factor activity;response to lipopolysaccharide;negative regulation of interferon-alpha production;negative regulation of interferon-beta production;negative regulation of interleukin-1 beta production;n…	Molecular Function;Cellular Component;Cellular Component;Biological Process;Biological Process;Biological Process;Biological Process;Biological Process;Biological Process;Biological Process;Biological Process;Biological Process;Biological Process;Molecular Function;Biological Process;Biological Process;Biological Process;Biological Process;Cellular Component;Biological Process;Biological Process;…	.
C096R108	Natterin-like protein	NATTL	6.04995e-08	123	2.98189	1.57623	up	0.00019103	4.92987	2.30155	up	0.000190277	-1.65327	-0.725322	down	0.00382892	0	20	95.69	P:pathogenesis; C:extracellular exosome	AEP1_DANRERecName: Full=Aerolysin-like protein; AltName: Full=Jacalin-type lectin domain-containing protein 5	1.5e-102	cytokine production;mannose binding;extracellular region;pathogenesis;defense response to bacterium;protein homodimerization activity;pore complex;disaccharide binding;protein homooligomerization	Biological Process;Molecular Function;Cellular Component;Biological Process;Biological Process;Molecular Function;Cellular Component;Molecular Function;Biological Process	.
C009R140	Metalloreductase STEAP4	STEAP4	7.38678e-05	6285	2.98107	1.57583	up	0.000286936	2.60148	1.37933	up	0.000541563	1.14591	0.196494	up	-	0	20	94.24	C:integral component of membrane	STEA4_HUMANRecName: Full=Metalloreductase STEAP4; AltName: Full=Six-transmembrane epithelial antigen of prostate 4; AltName: Full=SixTransMembrane protein of prostate 2; AltName: Full=Tumor necrosis factor, alpha-induced protein 9	9.5e-173	ferric-chelate reductase activity;protein binding;early endosome;multivesicular body;cytosol;integral component of plasma membrane;cell-cell junction;Golgi to plasma membrane transport;endocytosis;cupric reductase activity;electron transfer activity;protein secretion;response to hormone;endosome membrane;channel activity;copper ion import;heme binding;trans-Golgi network transport vesicle;integra…	Molecular Function;Molecular Function;Cellular Component;Cellular Component;Cellular Component;Cellular Component;Cellular Component;Biological Process;Biological Process;Molecular Function;Molecular Function;Biological Process;Biological Process;Cellular Component;Molecular Function;Biological Process;Molecular Function;Cellular Component;Cellular Component;Biological Process;Biological Process;…	.
C217R057	nuclear factor 7, brain-like	TRIM35	1.92574e-08	6285	2.97836	1.57452	up	0.00019028	3.61678	1.85471	up	0.000190277	-1.21435	-0.280186	down	-	2.64926e-159	20	85.4	F:ubiquitin-protein transferase activity; C:intracellular; F:zinc ion binding; P:protein ubiquitination	TRI35_PONABRecName: Full=Tripartite motif-containing protein 35	5e-27	protein polyubiquitination;regulation of cytokine production;ubiquitin-protein transferase activity;protein binding;nucleoplasm;zinc ion binding;endomembrane system;membrane;cellular component organization;regulation of cellular catabolic process;negative regulation of protein modification process;cytoplasmic vesicle;protein-containing complex;response to interferon-gamma;positive regulation of a…	Biological Process;Biological Process;Molecular Function;Molecular Function;Cellular Component;Molecular Function;Cellular Component;Cellular Component;Biological Process;Biological Process;Biological Process;Cellular Component;Cellular Component;Biological Process;Biological Process;Cellular Component;Biological Process;Biological Process;Biological Process;Biological Process;Biological Process;…	.
C034R079	cystathionine beta-synthase-like	CBS	1.78163e-05	6285	2.9719	1.57139	up	0.000263007	3.35288	1.7454	up	0.000217966	-1.12819	-0.174012	down	-	1.50458e-168	20	82.91	F:cystathionine beta-synthase activity; C:cytoplasm; P:cysteine biosynthetic process from serine; C:integral component of membrane; P:cysteine biosynthetic process via cystathionine	CBS_MOUSERecName: Full=Cystathionine beta-synthase; AltName: Full=Beta-thionase; AltName: Full=Serine sulfhydrase	1.7e-84	endochondral ossification;blood vessel remodeling;cystathionine beta-synthase activity;cysteine synthase activity;nucleus;cytosol;cysteine biosynthetic process from serine;L-serine catabolic process;superoxide metabolic process;traversing start control point of mitotic cell cycle;transcription factor binding;positive regulation of cell population proliferation;methionine catabolic process;regulat…	Biological Process;Biological Process;Molecular Function;Molecular Function;Cellular Component;Cellular Component;Biological Process;Biological Process;Biological Process;Biological Process;Molecular Function;Biological Process;Biological Process;Biological Process;Biological Process;Biological Process;Biological Process;Molecular Function;Molecular Function;Biological Process;Molecular Function;…	.
C092R088	intercellular adhesion molecule 2-like	LOC106607215	0.000137439	6285	2.96862	1.56979	up	0.000297862	2.18702	1.12896	up	0.00224533	1.35738	0.440829	up	-	-	-	-	-	---NA---	-	-	-	.
C220R061	fatty acid synthase	FASN	0.000132018	6285	2.96489	1.56798	up	0.000372686	2.61447	1.38652	up	0.000764754	1.13403	0.181463	up	-	-	-	-	-	---NA---	-	-	-	.
C191R060	vang-like protein 2	VANGL2	3.81347e-05	6285	2.95961	1.56541	up	0.000434	3.66918	1.87546	up	0.000233089	-1.23975	-0.310049	down	-	3.32467e-55	20	96.83	P:establishment of mitotic spindle orientation; P:somitogenesis; P:neural plate morphogenesis; P:neural tube formation; F:protein binding; C:plasma membrane; P:actin filament organization; P:muscle cell migration; C:integral component of membrane; P:cell migration in hindbrain; P:extracellular matrix organization; P:anterior/posterior axon guidance; P:cloaca development; P:photoreceptor cell oute…	VANG2_DANRERecName: Full=Vang-like protein 2; AltName: Full=Protein strabismus; AltName: Full=Protein trilobite; AltName: Full=Van Gogh-like protein 2	1.1e-52	establishment of mitotic spindle orientation;branching involved in blood vessel morphogenesis;stress fiber;somitogenesis;hair follicle development;heart looping;outflow tract septum morphogenesis;membranous septum morphogenesis;muscular septum morphogenesis;epicardial cell to mesenchymal cell transition;planar cell polarity pathway involved in axis elongation;protein binding;cell-cell junction;ac…	Biological Process;Biological Process;Cellular Component;Biological Process;Biological Process;Biological Process;Biological Process;Biological Process;Biological Process;Biological Process;Biological Process;Molecular Function;Cellular Component;Biological Process;Biological Process;Biological Process;Biological Process;Cellular Component;Cellular Component;Cellular Component;Cellular Component;…	.
C219R022	XIAP-associated factor 1-like	XAF1	4.18465e-06	6285	2.94842	1.55994	up	0.000201338	3.26908	1.70889	up	0.000193401	-1.10876	-0.148944	down	-	1.09607e-164	20	84.6	P:apoptotic process; F:zinc ion binding	XAF1_HUMANRecName: Full=XIAP-associated factor 1; AltName: Full=BIRC4-binding protein	1.3e-27	protein binding;nucleus;mitochondrion;cytosol;apoptotic process;zinc ion binding;response to interferon-beta;negative regulation of innate immune response;type I interferon signaling pathway	Molecular Function;Cellular Component;Cellular Component;Cellular Component;Biological Process;Molecular Function;Biological Process;Biological Process;Biological Process	.
C041R115	CD166 antigen homolog	ALCAM	1.2747e-06	6285	2.94535	1.55844	up	0.00019142	2.98098	1.57578	up	0.00019123	-1.0121	-0.0173462	down	-	4.89538e-161	20	87.26	-	C166A_DANRERecName: Full=CD166 antigen homolog A; AltName: Full=Activated leukocyte cell adhesion molecule A; AltName: Full=DM-GRASP homolog; AltName: Full=Neurolin; AltName: CD_antigen=CD166; Flags: Precursor	2.4e-96	immunological synapse;heart looping;adaptive immune response;extracellular region;integral component of plasma membrane;homophilic cell adhesion via plasma membrane adhesion molecules;heterophilic cell-cell adhesion via plasma membrane cell adhesion molecules;motor neuron axon guidance;external side of plasma membrane;positive regulation of gene expression;positive regulation of cell morphogenesi…	Cellular Component;Biological Process;Biological Process;Cellular Component;Cellular Component;Biological Process;Biological Process;Biological Process;Cellular Component;Biological Process;Biological Process;Biological Process;Cellular Component;Cellular Component;Biological Process;Cellular Component;Molecular Function;Cellular Component;Biological Process;Biological Process;Biological Process;…	.
C111R068	interleukin-1 receptor type 2	IL1R2	4.3594e-06	123	2.94533	1.55843	up	0.00019098	1.87258	0.905029	up	0.000722163	1.57287	0.6534	up	0.00701186	0	20	76.94	C:integral component of membrane	IL1R2_MOUSERecName: Full=Interleukin-1 receptor type 2; Short=IL-1R-2; Short=IL-1RT-2; Short=IL-1RT2; AltName: Full=CD121 antigen-like family member B; AltName: Full=IL-1 type II receptor; AltName: Full=Interleukin-1 receptor beta; Short=IL-1R-beta; AltName: Full=Interleukin-1 receptor type II; AltName: CD_antigen=CD121b; Contains: RecName: Full=Interleukin-1 receptor type 2, membrane form; Short…	1.8e-26	positive regulation of cytokine production;cytokine receptor activity;signaling receptor binding;response to stress;cell surface receptor signaling pathway;regulation of localization;cell projection;synapse part;plasma membrane part;regulation of cell differentiation;positive regulation of cellular process;negative regulation of cellular process;regulation of response to stimulus;generation of ne…	Biological Process;Molecular Function;Molecular Function;Biological Process;Biological Process;Biological Process;Cellular Component;Cellular Component;Cellular Component;Biological Process;Biological Process;Biological Process;Biological Process;Biological Process;Biological Process;Biological Process;Biological Process;Biological Process;Cellular Component	.
C176R148	nucleophosmin-like	NPM1	4.86364e-09	6285	2.94279	1.55718	up	0.000190277	3.22521	1.68939	up	0.000190277	-1.09597	-0.132208	down	-	0	20	89.27	F:nucleic acid binding	NPM_CHICKRecName: Full=Nucleophosmin; Short=NPM; AltName: Full=Nucleolar phosphoprotein B23; AltName: Full=Nucleolar protein NO38; AltName: Full=Numatrin	1.5e-58	ribosomal large subunit export from nucleus;ribosomal small subunit export from nucleus;cleavage in ITS2 between 5.8S rRNA and LSU-rRNA of tricistronic rRNA transcript (SSU-rRNA, 5.8S rRNA, LSU-rRNA);cytoplasmic chromatin;nuclear chromatin;core promoter binding;regulation of cell growth;granular component;blastocyst development;p53 binding;cardiac muscle hypertrophy;ATP binding;phosphatidylinosit…	Biological Process;Biological Process;Biological Process;Cellular Component;Cellular Component;Molecular Function;Biological Process;Cellular Component;Biological Process;Molecular Function;Biological Process;Molecular Function;Molecular Function;Cellular Component;Cellular Component;Biological Process;Biological Process;Biological Process;Biological Process;Biological Process;Biological Process;…	.
C187R046	mesothelin-like protein	MSLNL	0.000172235	6285	2.94241	1.557	up	0.00039822	3.14756	1.65423	up	0.000265699	-1.06972	-0.0972328	down	-	0	20	84.06	C:integral component of membrane	MSLNL_MOUSERecName: Full=Mesothelin-like protein; AltName: Full=Pre-pro-megakaryocyte-potentiating-factor-like; Flags: Precursor	2e-35	membrane;cell part	Cellular Component;Cellular Component	.
C212R040	stress-induced-phosphoprotein 1	STIP1	0.00206362	289	2.94011	1.55587	up	0.00163861	1.71683	0.779746	up	-	1.71253	0.776125	up	-	0	20	97.08	F:Hsp90 protein binding	STIP1_MACFARecName: Full=Stress-induced-phosphoprotein 1; Short=STI1; AltName: Full=Hsc70/Hsp90-organizing protein; Short=Hop	0	reproduction;mRNA binding;nucleus;Golgi apparatus;cytosol;plasma membrane;protein folding;protein targeting to mitochondrion;response to unfolded protein;protein C-terminus binding;determination of adult lifespan;response to wounding;response to high light intensity;heat acclimation;transferase activity;Hsp70 protein binding;negative regulation of ATPase activity;cellular response to heat;ATPase …	Biological Process;Molecular Function;Cellular Component;Cellular Component;Cellular Component;Cellular Component;Biological Process;Biological Process;Biological Process;Molecular Function;Biological Process;Biological Process;Biological Process;Biological Process;Molecular Function;Molecular Function;Biological Process;Biological Process;Molecular Function;Biological Process;Biological Process;…	.
C171R110	reticulon-1-A	LOC106613064	1.24407e-05	6285	2.93619	1.55394	up	0.000236578	3.23186	1.69237	up	0.000203998	-1.1007	-0.138422	down	-	0.000402492	1	55	-	---NA---	-	-	-	.
C196R135	poly [ADP-ribose] polymerase 14-like	PARP14	1.85711e-05	6285	2.93391	1.55283	up	0.000255634	3.20681	1.68114	up	0.000221609	-1.09302	-0.128314	down	-	0	20	89.55	F:nucleic acid binding; F:NAD+ ADP-ribosyltransferase activity	PAR14_HUMANRecName: Full=Poly	2.7e-44	negative regulation of transcription by RNA polymerase II;transcription corepressor activity;NAD+ ADP-ribosyltransferase activity;nucleus;cytosol;enzyme binding;positive regulation of tyrosine phosphorylation of STAT protein;negative regulation of tyrosine phosphorylation of STAT protein;negative regulation of interferon-gamma-mediated signaling pathway;protein poly-ADP-ribosylation;NAD+ binding;…	Biological Process;Molecular Function;Molecular Function;Cellular Component;Cellular Component;Molecular Function;Biological Process;Biological Process;Biological Process;Biological Process;Molecular Function;Biological Process;Biological Process;Molecular Function	.
C173R120	sterile alpha motif domain-containing protein 9-like	SAMD9	0.00111068	289	2.93366	1.5527	up	0.00120004	2.19405	1.13359	up	-	1.3371	0.41911	up	-	0	20	89.86	-	SAMD9_HUMANRecName: Full=Sterile alpha motif domain-containing protein 9; Short=SAM domain-containing protein 9	1.3e-65	hematopoietic progenitor cell differentiation;protein binding;early endosome;cytosol;stem cell division;endosomal vesicle fusion;common myeloid progenitor cell proliferation;regulation of protein catabolic process;intracellular membrane-bounded organelle;spleen development	Biological Process;Molecular Function;Cellular Component;Cellular Component;Biological Process;Biological Process;Biological Process;Biological Process;Cellular Component;Biological Process	.
C150R082	metalloreductase STEAP4	STEAP4	5.93528e-05	6285	2.92504	1.54846	up	0.000239198	2.22346	1.15281	up	0.000975373	1.31554	0.395652	up	-	2.90101e-75	20	92.25	C:integral component of membrane	STEA4_HUMANRecName: Full=Metalloreductase STEAP4; AltName: Full=Six-transmembrane epithelial antigen of prostate 4; AltName: Full=SixTransMembrane protein of prostate 2; AltName: Full=Tumor necrosis factor, alpha-induced protein 9	3.7e-41	ferric-chelate reductase activity;protein binding;multivesicular body;cytosol;integral component of plasma membrane;cell-cell junction;Golgi to plasma membrane transport;endocytosis;cupric reductase activity;electron transfer activity;protein secretion;response to hormone;channel activity;copper ion import;heme binding;electron transport chain;trans-Golgi network transport vesicle;integral compon…	Molecular Function;Molecular Function;Cellular Component;Cellular Component;Cellular Component;Cellular Component;Biological Process;Biological Process;Molecular Function;Molecular Function;Biological Process;Biological Process;Molecular Function;Biological Process;Molecular Function;Biological Process;Cellular Component;Cellular Component;Cellular Component;Biological Process;Biological Process;…	.
C200R092	ras GTPase-activating protein-binding protein 1	G3BP1	3.37399e-09	6285	2.92444	1.54816	up	0.000190277	3.52613	1.81809	up	0.000190277	-1.20575	-0.269926	down	-	2.6656e-175	20	89.91	F:RNA binding	G3BP1_BOVINRecName: Full=Ras GTPase-activating protein-binding protein 1; Short=G3BP-1; AltName: Full=ATP-dependent DNA/RNA helicase G3BP	2.9e-64	nucleotide binding;mRNA 3'-UTR binding;ATP-dependent DNA helicase activity;ATP-dependent RNA helicase activity;nuclease activity;protein binding;nucleus;cytosol;small GTPase mediated signal transduction;translation activator activity;cytoplasmic stress granule;multicellular organismal process;developmental process;stress granule assembly;sequence-specific DNA binding;negative regulation of gene s…	Molecular Function;Molecular Function;Molecular Function;Molecular Function;Molecular Function;Molecular Function;Cellular Component;Cellular Component;Biological Process;Molecular Function;Cellular Component;Biological Process;Biological Process;Biological Process;Molecular Function;Biological Process;Biological Process;Biological Process	.
C134R050	cytochrome c	CYC	0.000338822	6285	2.92444	1.54816	up	0.000603607	2.46334	1.30062	up	0.00200154	1.18718	0.24754	up	-	4.95283e-67	20	97.32	C:mitochondrion; F:electron transfer activity; F:heme binding; P:electron transport chain; F:metal ion binding; C:respirasome	CYC_DANRERecName: Full=Cytochrome c	1.5e-64	response to ischemia;nucleus;mitochondrial intermembrane space;mitochondrial electron transport, ubiquinol to cytochrome c;mitochondrial electron transport, cytochrome c to oxygen;response to oxidative stress;activation of cysteine-type endopeptidase activity involved in apoptotic process by cytochrome c;response to gravity;negative regulation of hydrogen peroxide biosynthetic process;enzyme bind…	Biological Process;Cellular Component;Cellular Component;Biological Process;Biological Process;Biological Process;Biological Process;Biological Process;Biological Process;Molecular Function;Molecular Function;Biological Process;Biological Process;Cellular Component;Molecular Function;Biological Process;Molecular Function;Biological Process;Cellular Component;Biological Process	.
C069R033	actin-related protein 2-like	ACTR2	0.00116429	289	2.92196	1.54694	up	0.0012016	2.14032	1.09783	up	-	1.3652	0.449109	up	-	5.47448e-88	20	96.09	F:ATP binding; C:Arp2/3 protein complex; P:Arp2/3 complex-mediated actin nucleation	ARP2_PONABRecName: Full=Actin-related protein 2; AltName: Full=Actin-like protein 2	4.8e-78	mitochondrion inheritance;actin cortical patch assembly;structural constituent of cytoskeleton;ATP binding;nucleus;mitochondrion;cytosol;actin filament;Arp2/3 protein complex;clathrin-coated pit;exocytosis;endocytosis;hyperosmotic response;establishment or maintenance of cell polarity;gastrulation;associative learning;asymmetric cell division;polyphosphate kinase activity;multidimensional cell gr…	Biological Process;Biological Process;Molecular Function;Molecular Function;Cellular Component;Cellular Component;Cellular Component;Cellular Component;Cellular Component;Cellular Component;Biological Process;Biological Process;Biological Process;Biological Process;Biological Process;Biological Process;Biological Process;Molecular Function;Biological Process;Biological Process;Biological Process;…	.
C131R042	monocarboxylate transporter 2-like	SLC16A7	7.58604e-06	6285	2.92156	1.54674	up	0.000222046	3.25715	1.70361	up	0.0001971	-1.11487	-0.156871	down	-	7.29789e-140	20	91.87	C:integral component of plasma membrane; F:monocarboxylic acid transmembrane transporter activity; P:monocarboxylic acid transport; P:transmembrane transport	MOT2_HUMANRecName: Full=Monocarboxylate transporter 2; Short=MCT 2; AltName: Full=Solute carrier family 16 member 7	9.2e-89	pyruvate secondary active transmembrane transporter activity;cytoplasm;centrosome;pyruvate metabolic process;lipid metabolic process;centrosome cycle;basal plasma membrane;lactate transmembrane transporter activity;symporter activity;cell junction;response to food;plasma membrane lactate transport;glucose homeostasis;protein homodimerization activity;intracellular membrane-bounded organelle;regul…	Molecular Function;Cellular Component;Cellular Component;Biological Process;Biological Process;Biological Process;Cellular Component;Molecular Function;Molecular Function;Cellular Component;Biological Process;Biological Process;Biological Process;Molecular Function;Cellular Component;Biological Process;Biological Process;Biological Process;Biological Process;Molecular Function;Cellular Component;…	.
C241R154	Hemagglutinin/amebocyte aggregation factor precursor	OPTN	3.45873e-06	6285	2.92142	1.54667	up	0.000201164	3.34616	1.7425	up	0.000192287	-1.14539	-0.195836	down	-	1.12163e-119	20	89.38	C:integral component of membrane; P:collagen fibril organization	HAAF_LIMPORecName: Full=Hemagglutinin/amebocyte aggregation factor; AltName: Full=18K-LAF; Flags: Precursor	2e-35	-	-	.
C023R156	Transcription initiation factor IIB	GTF2B	2.24701e-05	6285	2.91755	1.54476	up	0.000218473	2.48599	1.31382	up	0.000319632	1.1736	0.230941	up	-	0	20	99.31	F:translation initiation factor activity; P:regulation of transcription, DNA-templated; P:translational initiation; F:TBP-class protein binding; F:metal ion binding; P:transcription preinitiation complex assembly	TF2B_HUMANRecName: Full=Transcription initiation factor IIB; AltName: Full=General transcription factor TFIIB; AltName: Full=S300-II	0	RNA polymerase II core promoter sequence-specific DNA binding;RNA polymerase II complex recruiting activity;transcriptional start site selection at RNA polymerase II promoter;histone acetyltransferase activity;transcription factor TFIID complex;chromosome;cytoplasm;zinc ion binding;endosperm development;pollen tube guidance;RNA polymerase II general transcription initiation factor activity;histon…	Molecular Function;Molecular Function;Biological Process;Molecular Function;Cellular Component;Cellular Component;Cellular Component;Molecular Function;Biological Process;Biological Process;Molecular Function;Biological Process;Cellular Component;Molecular Function;Biological Process;Biological Process;Molecular Function;Biological Process;Biological Process;Biological Process;Cellular Component;…	.
C019R099	heterogeneous nuclear ribonucleoprotein Q-like	SYNCRIP	2.45761e-06	6285	2.91668	1.54433	up	0.000202107	3.59827	1.8473	up	0.000191129	-1.23368	-0.302974	down	-	0	20	98.9	F:RNA binding	HNRPQ_RATRecName: Full=Heterogeneous nuclear ribonucleoprotein Q; Short=hnRNP Q; AltName: Full=Liver regeneration-related protein LRRG077; AltName: Full=Synaptotagmin-binding, cytoplasmic RNA-interacting protein	3.8e-170	mRNA splicing, via spliceosome;trophectodermal cell differentiation;hematopoietic progenitor cell differentiation;chromatin binding;double-stranded RNA binding;mRNA 3'-UTR binding;protein binding;nucleoplasm;nuclear heterochromatin;nucleolus;endoplasmic reticulum;cytosol;embryo implantation;circadian rhythm;poly(A) binding;regulation of flower development;regulation of glucosinolate biosynthetic …	Biological Process;Biological Process;Biological Process;Molecular Function;Molecular Function;Molecular Function;Molecular Function;Cellular Component;Cellular Component;Cellular Component;Cellular Component;Cellular Component;Biological Process;Biological Process;Molecular Function;Biological Process;Biological Process;Biological Process;Cellular Component;Biological Process;Molecular Function;…	.
C253R139	tissue factor-like	F3	1.64125e-06	6285	2.91571	1.54385	up	0.0001927	3.10334	1.63382	up	0.000191268	-1.06435	-0.0899748	down	-	0	20	85.2	F:protein binding; P:blood coagulation; C:integral component of membrane	TF_BOVINRecName: Full=Tissue factor; Short=TF; AltName: Full=Coagulation factor III; AltName: CD_antigen=CD142; Flags: Precursor	2e-36	acute inflammatory response;protein binding;blood coagulation;response to external stimulus;response to abiotic stimulus;response to endogenous stimulus;positive regulation of signal transduction;cell surface;integral component of membrane;protein processing;positive regulation of cell migration;extracellular matrix;response to lipid;positive regulation of multicellular organismal process;cellula…	Biological Process;Molecular Function;Biological Process;Biological Process;Biological Process;Biological Process;Biological Process;Cellular Component;Cellular Component;Biological Process;Biological Process;Cellular Component;Biological Process;Biological Process;Biological Process;Biological Process	.
C112R056	angiotensinogen	AGT	7.65545e-05	6285	2.91366	1.54283	up	0.000307165	2.65057	1.4063	up	0.000474204	1.09926	0.136533	up	-	0	20	88.62	P:regulation of systemic arterial blood pressure by renin-angiotensin; C:extracellular space	ANGT_RATRecName: Full=Angiotensinogen; AltName: Full=Serpin A8; Contains: RecName: Full=Angiotensin-1; AltName: Full=Angiotensin 1-10; AltName: Full=Angiotensin I; Short=Ang I; Contains: RecName: Full=Angiotensin-2; AltName: Full=Angiotensin 1-8; AltName: Full=Angiotensin II; Short=Ang II; Contains: RecName: Full=Angiotensin-3; AltName: Full=Angiotensin 2-8; AltName: Full=Angiotensin III; Short=A…	8.4e-53	MAPK cascade;regulation of cell growth;brain renin-angiotensin system;renal system process involved in regulation of systemic arterial blood pressure;extracellular space;cellular metal ion homeostasis;smooth muscle contraction;response to stress;G protein-coupled receptor signaling pathway;learning;regulation of heart contraction;positive regulation of cell population proliferation;response to ex…	Biological Process;Biological Process;Biological Process;Biological Process;Cellular Component;Biological Process;Biological Process;Biological Process;Biological Process;Biological Process;Biological Process;Biological Process;Biological Process;Biological Process;Biological Process;Biological Process;Biological Process;Biological Process;Biological Process;Biological Process;Biological Process;…	.
[truncated: 7,689 more rows]
