# Supplementary material for: Transcriptomic Profiling of the Adaptive and Innate Immune Responses of Atlantic Salmon to Renibacterium salmoninarum Infection
Source: Front Immunol. 2020 Oct 28;11:567838. doi: 10.3389/fimmu.2020.567838 (PMC7656060; doi:10.3389/fimmu.2020.567838)
Supplement: Supplementary file 4 [file Table_3.XLSX]

## Sheet: Supplemental Table S3A
Supplemental Table S3A.
The pathway enrichment analyses of R. salmoninarum infection-responsive transcripts shared by both BKD groups.
GO ID	GO Term 1	Theme2	GO grouping3	Term p-value4	Group p-value4	GO Levels 5	% Associated Genes 6	Number of Genes7	Associated Genes 8
GO:0000054	ribosomal subunit export from nucleus	cellular process, localisation, and structure	0	0.0379512	0.00768555	[4, 5, 6, 7, 8, 9, 10, 11, 12]	56.25	9	[BCCIP, EIF6, NPM1, NUP88, RAN, RIOK2, RRS1, XPO1, ZNF593]	.
GO:0007005	mitochondrion organization	cellular process, localisation, and structure	1	0.0042159	0.00101155	[4]	30.7978	166	[AFG3L2, AGK, ALAS1, ALKBH7, ARRB2, ATAD3A, ATF4, ATG12, ATG13, ATG3, ATG9A, ATP5IF1, ATP5PF, BAX, BECN1, BMF, BNIP3, BNIP3L, CALM1, CALM2, CAMKMT, CASP8, CDK5, CHCHD4, CHCHD6, CHMP1B, CISD2, CLUH, CNP, COL4A3BP, COX10, COX16, COX7A2, CYCS, DDHD2, DENR, DHODH, DNAJA3, DNAJC11, ECSIT, EIF4A2, EIF4E, EIF4G1, EPM2A, FAM162A, FANCG, FUNDC1, FXN, GABARAP, GABARAPL1, GABARAPL2, GPX1, GRPEL1, HCFC1, HEB…	.
GO:0007033	vacuole organization	cellular process, localisation, and structure	2	0.0125901	0.00280036	[4]	35.2201	56	[ACP2, AKTIP, AP3B1, ARF1, ATG101, ATG12, ATG13, ATG3, ATG4B, ATG4C, ATG9A, BECN1, CACYBP, CHMP4B, CLN6, CORO1A, EPM2A, GAA, GABARAP, GABARAPL1, GABARAPL2, GNPTAB, GRN, HPS1, IFT20, IFT88, MAP1LC3C, MTMR3, NPRL2, NSFL1C, NUPR1, PIKFYVE, PPP5C, RAB14, RAB1A, RAB23, RAB3GAP1, RAB3GAP2, RAB5A, RAB7A, SCFD1, SEC22B, STX12, TALDO1, TBC1D8, TFEB, TMEM41B, TP53INP1, TP53INP2, TPP1, UBQLN1, ULK1, VMP1, V…	.
GO:0007249	I-kappaB kinase/NF-kappaB signaling	immune response	3	0.0017579	0.000480409	[4, 5, 6]	34.3066	94	[ADIPOQ, AGFG1, ARL4C, BCL10, BCL3, CAPN3, CARD16, CARD8, CARD9, CASP1, CASP8, CCDC22, CCL19, CCR7, CD4, CD40, CD74, CFLAR, CLEC6A, CPNE1, CTH, CX3CR1, DDX56, EEF1D, FADD, FKBP1A, FYN, GOLT1B, GPR89A, HIP1R, IFIT5, IL1B, IL1R1, IRAK1BP1, IRF3, JMJD8, LGALS1, LGALS9, LITAF, MALT1, MAP3K20, MAPKBP1, MIB2, MRTFA, MTDH, MTTP, MUL1, MYD88, NCKAP1, NDFIP1, NEK6, NFKBIA, NLRC3, NLRP12, NOD1, OPTN, PER1,…	.
GO:0009113	purine nucleobase biosynthetic process	metabolic process	4	0.0300014	0.00624044	[4, 6, 7, 8]	61.5385	8	[ADA, APRT, GPAM, HPRT1, MTHFD1, MTHFD1L, PAICS, SHMT1]	.
GO:0009225	nucleotide-sugar metabolic process	metabolic process	5	0.0491689	0.00966266	[4, 5, 6]	41.3043	19	[AMDHD2, DPM1, FCSK, GFPT1, GMDS, GMPPB, GNPNAT1, GPI, GUK1, MPI, NAGK, NANS, PGM3, SLC35A3, SLC6A9, UAP1, UGDH, UGGT1, UGT1A1]	.
GO:0032365	intracellular lipid transport	metabolic process	6	0.0392542	0.00775962	[4, 5, 6]	42.2222	19	[ABCD3, ABCG1, ACACA, ACACB, ARV1, CA2, COL4A3BP, CPT2, CTDSP2, LDLR, NPC1, NUS1, PLEKHA3, PRKAA1, PRKAB1, PRKAB2, PRKAG2, SCP2, STARD4]	.
GO:0034340	response to type I interferon	immune response	7	0.00129087	0.000365724	[4, 5]	46.7742	29	[ADAR, AMBP, CNOT8, CPOX, FADD, HIF1A, HLA-H, HSP90AB1, IFI35, IFIT1, IFITM3, IRF3, IRF6, IRF7, IRF8, JAK1, MUL1, MX1, MX2, MYD88, NLRC5, PSMB8, PTPN6, RNASEL, RSAD2, SCRIB, STAT1, USP18, XAF1]	.
GO:0034341	response to interferon-gamma	adaptive immune response	8	0.000486812	0.000148485	[4, 5]	39.1026	61	[ACOD1, ACTR3, ANGPTL2, ARG1, B2M, CALM1, CAMK2D, CAMK2G, CASP1, CCL13, CCL14, CCL19, CCL25, CCL4, CCL4L1, CD40, CLDN1, CUL9, EPRS, FCGR1A, GAPDH, GBP1, GLUL, GNAO1, GSN, HCK, HELLS, HLA-DPA1, HLA-H, HSP90AB1, ICAM1, IFI30, IFITM3, IFNG, IFNGR1, IRF3, IRF6, IRF7, IRF8, JAK1, KIF5B, LGALS9, MEFV, MYO1C, NLRC5, NMI, NOS2, NUB1, NXF1, PARP14, PARP9, PML, RPS6KB1, SOCS1, SOCS3, STAT1, STX4, STXBP3, S…	.
GO:0042026	protein refolding	cellular process, localisation, and structure	9	0.028626	0.00595868	[3]	48.2759	14	[B2M, DNAJA2, FKBP1A, HSP90AA1, HSPA13, HSPA14, HSPA5, HSPA8, HSPA9, HSPD1, PPIE, PPIF, PPIG, PPIH]	.
GO:0002369	T cell cytokine production	adaptive immune response	10	0.0229696	0.00518081	[4, 6]	47.0588	16	[ARG1, B2M, CCR2, DLG1, GATA3, HELLS, IL1B, IL1R1, MALT1, MAP3K20, PPHLN1, RSAD2, TANK, TBX21, TRAF2, TRAF6]	.
GO:0042273	ribosomal large subunit biogenesis	cellular process, localisation, and structure	11	0.00307543	0.000786474	[4, 5]	43.662	31	[AAMP, BOP1, BRIX1, DHX30, EBNA1BP2, EIF6, HEATR3, LTO1, MDN1, MRPL1, MRTO4, NHP2, NLE1, NOP16, NOP2, NOP53, NPM1, NVL, PAK1IP1, RPF2, RPL10A, RPL3, RPL7L1, RRS1, RSL1D1, SNU13, SURF6, WDR12, WDR74, ZNF622, ZNHIT6]	.
GO:0042274	ribosomal small subunit biogenesis	cellular process, localisation, and structure	12	0.00307543	0.000786474	[4, 5]	43.662	31	[ABT1, BYSL, DCAF13, EMG1, HEATR1, KRI1, MRPS7, NAT10, NGDN, NOP14, NPM1, RCL1, RIOK2, RIOK3, RPS17, RPS27, RPS27L, RPS5, RPS6, RPSA, RRP7A, RRS1, SURF6, TSR1, UTP20, UTP23, UTP25, UTP3, UTP4, UTP6, WDR46]	.
GO:0042769	DNA damage response, detection of DNA damage	response to stress	13	0.00837009	0.00191098	[3, 5]	46.6667	21	[DNAJA1, MRPS26, MRPS35, PAMR1, PARP1, PCNA, POLD4, POLDIP2, POLR1A, POLR1B, RIT1, RPA1, RPA2, RPA3, RPS27A, SOX4, TNFSF13B, UBA52, UBB, UBE2B, WDR48]	.
GO:0043038	amino acid activation	metabolic process	14	0.000107142	3.59183e-05	[4, 5, 7]	52.7273	29	[AARS, AIMP1, DTD1, EARS2, EEF1E1, EPRS, FARSA, FARSB, GLUL, HARS, KARS, LARS, LARS2, MARS, MARS2, NARS, PPA1, PPA2, QRSL1, RARS, SARS, SARS2, SRSF5, TARS, UBE2I, VARS2, WARS, YARS, YARS2]	.
GO:0002385	mucosal immune response	immune response	15	0.0494245	0.00958093	[4]	57.1429	8	[APOA4, CHAMP1, DEF6, FAU, MARS, NOS2, PIGR, SAMD11]	.
GO:0044093	positive regulation of molecular function	cellular process, localisation, and structure	16	0.0309927	0.00638351	[3]	27.1197	451	[ABI1, ABR, ADAM8, ADAP2, ADIPOQ, ADNP, ADPRH, AGFG1, AGT, AHSA1, AKIRIN2, AKT2, AKTIP, ALOX5AP, ANAPC2, ANK3, ANPEP, ANTXR1, APH1B, APOA4, AR, ARF1, ARF4, ARF6, ARFGAP1, ARFGAP3, ARHGAP1, ARHGAP39, ARHGDIA, ARHGEF7, ARL1, ARL6IP5, ARRDC3, ASAP2, ATF4, ATG13, ATP6V0A4, AURKB, B2M, BAX, BCL10, BMP2, BRCA2, BRD8, CAB39, CACNB2, CALM1, CALM2, CAPN3, CARD16, CARD8, CARM1, CASP1, CASP8, CASP9, CAT, CC…	.
GO:0045351	type I interferon biosynthetic process	immune response	17	0.03902	0.00785298	[4, 6, 7]	63.6364	7	[IRF3, IRF7, MYD88, MYO1C, NMI, TLR8, TLR9]	.
GO:0045454	cell redox homeostasis	response to stress	18	0.0260869	0.0057308	[3, 4, 5]	38.2716	31	[CYBA, ERP44, GLRX2, GPX1, GSR, HELLS, KMT2A, MAT2B, NCF1, NCF2, NCF4, NFE2L2, NHLRC2, NNT, NOS2, P4HB, PDIA3, PDIA4, PDIA5, PDIA6, PRDX1, PRDX2, PRDX3, PRDX5, PTGES2, QSOX1, RAC2, TMX1, TXN, TXNL1, TXNRD3]	.
GO:0045947	negative regulation of translational initiation	metabolic process	19	0.0326189	0.00671455	[4, 5, 6, 7, 8, 9, 10]	52.381	11	[AGO2, ATF4, EIF2AK1, EIF2AK2, EIF2S1, EIF4EBP2, EIF4EBP3, FMR1, LARP1, PAIP2, RBM4]	.
GO:0010870	positive regulation of receptor biosynthetic process	metabolic process	20	0.03902	0.00785298	[4, 5, 6, 7, 8]	63.6364	7	[CNPY2, HDAC2, HIF1A, HNRNPK, HOXA5, MTAP, SH2D2A]	.
GO:0048102	autophagic cell death	cellular process, localisation, and structure	21	0.049231	0.00959514	[4]	66.6667	6	[BNIP3, CACYBP, CDKN1B, CDKN2D, CIB1, TP53INP1]	.
GO:0048305	immunoglobulin secretion	adaptive immune response	22	0.00674987	0.00149893	[4, 6, 7, 8, 9]	60	12	[CD40, GPI, STX4, TANK, TDRD7, TMBIM6, TNF, TNFSF13B, TRAF2, TRAF3IP2, TRAF6, XBP1]	.
GO:0050854	regulation of antigen receptor-mediated signaling pathway	adaptive immune response	23	0.0328909	0.0067061	[4, 5, 6, 7, 8, 9, 10]	39.6825	25	[ADA, AMBP, BCL10, BGLAP, CBFB, CCR7, CEACAM1, CMTM3, CPOX, CYLD, DUSP22, EZR, FOXP1, GBP1, GPS2, LCK, LGALS3, MALT1, MAP3K20, PHPT1, PLCL2, PRDX2, PRKCH, PTPN6, SLC39A10]	.
GO:0051083	de novo' cotranslational protein folding	cellular process, localisation, and structure	24	0.0232886	0.00520854	[4]	100	4	[DNAJC2, HSPA14, HSPD1, PMPCB]	.
GO:0016458	gene silencing	cellular process, localisation, and structure	25	0.0147293	0.0032689	[2, 5, 6, 7]	32.7935	81	[ADAR, AGFG1, AGO2, AKR1A1, ATAD2, BEND3, CABIN1, CCR4, CHRAC1, CNOT11, CNOT3, CNOT8, CTBP1, DDX17, DDX4, DDX5, DGCR8, DICER1, EIF4A2, EIF4E, EIF4G1, EIF6, ELAVL1, EZH2, FAM172A, FMR1, H1F0, H1FX, H3F3B, HAT1, HDAC2, HELLS, HEXIM1, HIST1H1D, HMGA1, HMGB1, KTN1, LIN28B, MAP2K2, MBD2, MOV10, MRPL44, NAA10, NCOR1, NUP35, NUP54, NUP58, NUP88, NUP98, PCM1, POLR2E, POLR2F, POLR2G, POLR2H, POLR2J, POLR2…	.
GO:0051092	positive regulation of NF-kappaB transcription factor activity	immune response	26	0.000302926	9.49661e-05	[3, 4, 5, 8, 9, 10, 11, 12, 13, 14]	39.2638	64	[ADAM8, AGFG1, AGT, AKIRIN2, AR, ATP6V0A4, BCL10, CAPN3, CARD16, CARM1, CAT, CD40, CD5, CFLAR, CIB1, CRAT, CREBRF, CTH, CX3CR1, DHX33, EIF2AK2, FER, FLOT1, ICAM1, IL1B, IL1RAP, LGALS9, MALT1, MAP3K20, MIF, MRTFA, MTDH, MYD88, NFKB1, NFKB2, NOD1, NPM1, POLR2E, PRDX3, PRKCH, PSMA6, RABGEF1, RIPK4, RNF25, RPS27A, RTKN2, STAT3, SYMPK, TAB2, TANK, TDRD7, TLR9, TNF, TNFSF11, TPM3, TRAF2, TRAF6, TRIM13,…	.
GO:0051187	cofactor catabolic process	metabolic process	27	0.0225825	0.00515481	[4]	41.3793	24	[ACOT7, AMBP, APOA4, BLVRB, CAT, CPOX, CRAT, GPX1, HBA1, HBB, HBE1, HBZ, NNT, NUDT12, NUDT17, PDXP, PRDX1, PRDX2, PRDX3, PRDX5, PTPN6, UGGT1, UGT1A1, VCP]	.
GO:0051205	protein insertion into membrane	cellular process, localisation, and structure	28	0.0328909	0.0067061	[4, 5, 6, 7]	39.6825	25	[AGK, ARSA, BAX, BMF, CASP8, GET4, HSP90AA1, HSPA4, MRTFA, NMT1, OXA1L, PPP1R13B, REXO2, RTP3, SAMM50, SUGT1, TIMM10, TIMM22, TOMM22, TP53, UBL4A, WRB, YWHAB, YWHAE, YWHAZ]	.
GO:0051410	detoxification of nitrogen compound	response to stress	29	0.0232886	0.00520854	[2, 4, 5]	100	4	[GSPT1, GSTM2, GSTM3, MARC1]	.
GO:0051651	maintenance of location in cell	cellular process, localisation, and structure	30	0.0391722	0.00781268	[2, 3, 4]	36	36	[ANK3, BCL3, CD4, CDK5, DBN1, EZR, FTH1, GAA, GPSM2, GSN, HK1, HK2, HNRNPU, HSPA5, IER3, KDELR2, KMT2A, NXF1, PAFAH1B1, PARK7, PML, POLR2M, RANGAP1, RER1, RNF7, SKP1, SRI, SYNE1, SYNE3, TAF8, TMSB4X, TSPO, TWF1, TXN, VPS13D, YWHAE]	.
GO:0051702	interaction with symbiont	immune response	31	0.0283834	0.00615894	[3, 4]	37.5	33	[APCS, AQP1, ARG1, BLMH, CALM1, CALM2, CCL4, CCL4L1, CHAMP1, CHD1, CTSG, CXCL6, FMR1, FN1, GAPDH, GOLGA4, GPX1, GTF2B, HSPD1, INPP5K, IRF6, JUN, MARS, NUCKS1, PC, PSMC3, RRP1B, SAMD11, SUGT1, TARDBP, TNFRSF1A, TUSC2, VAPA]	.
GO:0016722	oxidoreductase activity, oxidizing metal ions	response to stress	32	0.0379512	0.00768555	[4]	56.25	9	[CP, CYBRD1, ETFDH, FRRS1, FTH1, FXN, MTRR, STEAP3, STEAP4]	.
GO:0051881	regulation of mitochondrial membrane potential	cellular process, localisation, and structure	33	0.0163048	0.00372015	[4]	40.2778	29	[AKT2, ARL6IP5, ATP5IF1, BAX, BNIP3, BNIP3L, CLIC1, GOLT1B, HEBP2, KDR, MTTP, MUL1, NNT, PARK7, PARP1, PID1, PPA2, PRDX3, PYCR1, RNF122, SLC25A27, SLC25A33, SOD1, STOML2, TSPO, TUSC2, UBB, UCP2, VCP]	.
GO:0061024	membrane organization	cellular process, localisation, and structure	34	0.0497361	0.00949119	[3]	28.0532	232	[ACTB, ACTR3, AFG3L2, AGFG1, AGK, AKT2, ALKBH7, ANGPTL2, ANK3, ANKLE2, ANO4, ANO6, ANPEP, ANXA1, AP2A2, AP2B1, AP2S1, AP3B1, APPL2, AR, ARF1, ARFGAP1, ARFGAP3, ARL4D, ARPC1A, ARRB2, ARSA, ARV1, ATAD1, ATF4, ATP2A2, ATP5IF1, ATP5PF, AURKB, BANF1, BAX, BCL11B, BECN1, BIN3, BMF, BNIP1, BNIP3, BNIP3L, CALM1, CALM2, CALR, CASP8, CD4, CD5, CD59, CD9, CDC42, CDK7, CDKN1A, CHCHD6, CHMP1B, CHMP4B, CHMP7, …	.
GO:0070265	necrotic cell death	cellular process, localisation, and structure	35	0.0112161	0.00248991	[3]	41.791	28	[AGFG1, ALKBH7, BAX, BNIP3, CASP8, CFLAR, CYLD, DENR, FADD, FASN, FTH1, HEBP2, IPMK, IRF3, ITPK1, LYPLA1, NPM3, NUPR1, OPRL1, PDSS2, PGAM5, POLR2E, PPIF, TANK, TNF, TRAF2, TSPO, UTRN]	.
GO:0071496	cellular response to external stimulus	response to stress	36	0.0448991	0.00889962	[3]	30.226	107	[ADNP, AGT, AQP1, ARHGDIA, ATF3, ATF4, BCL10, BECN1, BGLAP, BNIP3, CACYBP, CASP1, CASP8, CASTOR2, CBS, CD40, CD68, CDKN1A, CDKN1C, CYBA, DAPL1, DBNL, DENR, DEPDC5, EIF2AK2, EIF2S1, EIF4A2, EIF4E, EIF4G1, EIF4G2, FADD, FASN, FES, FOS, FSTL1, FYN, GABARAP, GABARAPL1, GABARAPL2, GADD45A, GAS6, GCN1, GLRX2, GLUL, GOLT1B, HABP4, HIGD1A, HSF1, HSP90B1, HSPA5, HSPA8, ICAM1, IL1B, IMPACT, INPP5K, IREB2, …	.
GO:0019430	removal of superoxide radicals	response to stress	37	0.0473545	0.00941186	[4, 5, 7, 8]	50	11	[APOA4, CCS, DHFR, FANCC, NFE2L2, PARK7, PRDX1, PRDX2, SOD1, SOD3, TNF]	.
GO:0072610	interleukin-12 secretion	adaptive immune response	38	0.049231	0.00959514	[4, 5, 7, 8, 9, 10]	66.6667	6	[CCL19, CCR7, FOXP1, HNRNPK, LGALS9, TLR8]	.
GO:0090150	establishment of protein localization to membrane	cellular process, localisation, and structure	39	0.00147798	0.000409912	[4, 5, 6]	33.3333	114	[AGK, AKT2, ANK3, ANPEP, ARFRP1, ARL4D, ARSA, ATG3, ATG4B, ATG4C, BAX, BMF, CALM1, CALM2, CASP8, CDK5, CHMP4B, CIB1, CLIP1, DMTN, FAU, FYN, GET4, GGA2, GOLGA4, HSP90AA1, HSPA4, HSPA5, HSPA8, ICMT, INPP5K, IRF6, LYPLA1, MACF1, MRTFA, MYO1C, NCF1, NMT1, NPC1, NR2F2, OPTN, OXA1L, POLR2E, PPFIBP1, PPP1R13B, PRDX2, RAB11A, RAB31, RAB3GAP1, RAB3GAP2, RAB8A, RABGEF1, REXO2, RILPL1, RPL10A, RPL18, RPL18A…	.
GO:0090407	organophosphate biosynthetic process	metabolic process	40	0.0479433	0.00947474	[4, 5]	28.4286	199	[ACACA, ACACB, ACHE, ACOD1, ACOT7, ACP6, ACSBG2, ACSS2, ADA, ADIPOQ, ADSL, AGK, AGPAT5, AK3, AK6, AKIRIN2, AKR1A1, APRT, ARF1, ATIC, ATP5PF, CABIN1, CAD, CAPN2, CBR4, CCNI, CCT2, CKM, CMPK1, CMPK2, CPNE1, CPT2, CREBRF, CRLS1, CSNK2A1, CTPS1, DCK, DCXR, DDHD2, DHDDS, DHODH, DHX8, DLG1, DPM1, DPM2, DPM3, DTD1, DUSP23, EIF6, ELOVL1, ENO2, ENO3, ETNK1, FASN, FCSK, FES, FITM1, FITM2, GAPDH, GGPS1, GK5…	.
GO:0097167	circadian regulation of translation	metabolic process	41	0.0232886	0.00520854	[2, 3, 6, 7, 8, 9]	100	4	[HNRNPD, PER1, PER2, RBM4]	.
GO:0097199	cysteine-type endopeptidase activity involved in apoptotic signaling pathway	cellular process, localisation, and structure	42	0.00674987	0.00149893	[4, 5, 6, 10, 11]	60	12	[BAX, CAAP1, CASP1, CASP8, CASP9, FASN, GSN, LGALS9, LYPLA1, MMP9, NLE1, PARK7]	.
GO:0002753	cytoplasmic pattern recognition receptor signaling pathway	immune response	43	0.0285492	0.00600323	[4, 5, 6, 7, 8, 9, 10, 11]	41.0714	23	[ARL4C, C1QBP, CASP8, CISD2, CYLD, DDX58, HSP90AA1, IFIH1, IRF3, IRF7, NFKBIA, NOD1, NOP53, RIOK3, RPS27A, TAB2, TRAF6, UBA52, UBB, UBE2N, UBE2V1, UFD1, XIAP]	.
GO:0098634	cell-matrix adhesion mediator activity	immune response	44	0.0232886	0.00520854	[4, 5]	100	4	[EMILIN1, ITGA10, ITGA2, ITGB1]	.
GO:1900182	positive regulation of protein localization to nucleus	cellular process, localisation, and structure	45	0.0497644	0.00957162	[3, 4, 5, 6, 7, 8]	36.4706	31	[CCT2, CCT3, CCT4, CCT5, CCT6A, CDH1, CDKN1A, DKC1, DTX3L, EEF1A2, FYN, FZR1, HDAC3, HNRNPK, IFNG, IPO5, KAT7, PARK7, PARP1, PARP9, PCYT1A, PLK1, RAN, RBM22, STK11, TARDBP, TBC1D8, TCP1, UBR5, YWHAB, ZPR1]	.
GO:1900225	regulation of NLRP3 inflammasome complex assembly	immune response	46	0.0242028	0.00540333	[4, 5, 6, 7]	75	6	[CNOT8, DHX33, EIF2AK2, MEFV, NLRC3, SIRT2]	.
GO:1901685	glutathione derivative metabolic process	response to stress	47	0.00845021	0.00190015	[4]	56.5217	13	[AKR1A1, CHST2, ESD, GSPT1, GSTA3, GSTA4, GSTK1, GSTM2, GSTM3, HPGDS, MGST1, MGST3, PTGDS]	.
GO:1903008	organelle disassembly	cellular process, localisation, and structure	48	0.0443857	0.00887481	[4]	35.1351	39	[ATG12, ATG13, ATG3, ATG9A, ATP5IF1, BECN1, BNIP3, BNIP3L, CDKN1A, CISD2, DENR, FUNDC1, GABARAP, GABARAPL1, GABARAPL2, GFM2, GOLGA2, HIF1A, HK2, KIF5B, KLC1, MAP1LC3C, MCAT, MRRF, MUL1, OPTN, PARK7, PDSS2, PELO, PTGES2, RETREG1, SLC16A1, STX5, TSPO, UTRN, VCP, VDAC1, VPS13D, WDR45]	.
GO:0030522	intracellular receptor signaling pathway	cellular process, localisation, and structure	49	0.00270541	0.00072735	[3, 4, 5]	33.4437	101	[AHR, AKIRIN2, AKR1A1, ALOXE3, AR, ARL4C, ARNTL, ARRB2, BAG1, BRD8, C1QBP, CACYBP, CALR, CARM1, CASP8, CBFB, CCNH, CDK7, CHN1, CISD2, CITED2, CREBRF, CREM, CYLD, DAB2, DDX17, DDX5, DDX54, DDX58, DHRS3, DNAJA1, EZH2, FOXP1, FSTL1, GPAM, GPS2, HSP90AA1, IFIH1, INPP5K, IRF3, IRF7, LONP1, MARS, MEIS2, MPP1, NCOA4, NCOR1, NFKBIA, NOD1, NOP53, NR2F1, NR2F2, NR4A1, PARK7, PARP1, PER1, PHB, PIM1, PLPP1, …	.
GO:2000234	positive regulation of rRNA processing	metabolic process	50	0.049231	0.00959514	[4, 5, 6, 7, 8, 9, 10, 11]	66.6667	6	[BUD23, DIMT1, HEATR1, RIOK2, TRMT112, WDR43]	.
GO:0002819	regulation of adaptive immune response	adaptive immune response	51	0.02862	0.00608043	[4, 5]	34.8148	47	[ADA, AMBP, ANXA1, ARG1, B2M, BGLAP, CCL19, CCR2, CD28, CD4, CD40, CD5, CEACAM1, CPOX, DUSP22, EXOSC3, EXOSC6, FADD, FAM49B, GATA3, HELLS, HLA-H, HLX, HMGB1, HSPD1, IL1B, IL1R1, IRF7, MALT1, MAP3K20, MEF2C, MYDGF, NDFIP1, NFKBIZ, PARP2, PARP3, PTPN6, RIF1, RSAD2, SAMSN1, TANK, TBX21, TNF, TNFSF13B, TRAF2, TRAF6, UTP3]	.
GO:0002829	negative regulation of type 2 immune response	adaptive immune response	52	0.0494245	0.00958093	[4, 5, 6]	57.1429	8	[ANXA1, ARG1, ARG2, CCR2, HLX, NDFIP1, TBX21, UTP3]	.
GO:0002831	regulation of response to biotic stimulus	immune response	53	0.0257427	0.00570048	[3, 4]	35.4839	44	[ACOD1, ARG1, ARG2, BGLAP, C1QBP, CARD16, CARD8, CEACAM1, CGAS, CISD2, CXCL6, CYBA, DDX58, DTX3L, FOXP1, GOLGA4, GRN, HERC5, HMGB1, HSPD1, IFIT1, IL1B, MAPKBP1, MIF, MUL1, MYDGF, NOD1, NOP53, OPTN, PARP9, PCBP2, PPHLN1, PPP2CB, PQBP1, PRDX2, RIOK3, SIN3A, SIRT2, STAT1, TALDO1, TRAF3IP2, TRAF6, UFD1, ZMPSTE24]	.
GO:0006450	regulation of translational fidelity	metabolic process	54	0.0146341	0.00327952	[3]	57.8947	11	[AARS, CDK5RAP1, DTD1, DTD2, HSPA14, HSPD1, LARS, LARS2, RPS5, VARS2, YRDC]	.
GO:0006457	protein folding	cellular process, localisation, and structure	55	5.39688e-08	1.72347e-08	[2]	42.8571	96	[APCS, B2M, BAG1, CALR, CCT2, CCT3, CCT4, CCT5, CCT6A, CD74, CHCHD4, CRYAB, CSNK2A1, DNAJA1, DNAJA2, DNAJA3, DNAJB1, DNAJB11, DNAJB14, DNAJC1, DNAJC2, DNAJC21, DNAJC25, DNAJC3, DNAJC5, DNAJC7, EMC1, EMC3, EMC4, ERP44, FKBP1A, FUT10, GNAI1, GNAI3, GNAO1, GNAZ, GNB1, GRN, GRPEL1, HM13, HSP90AA1, HSP90AB1, HSP90B1, HSPA13, HSPA14, HSPA4L, HSPA5, HSPA8, HSPA9, HSPD1, HSPE1, LMAN1, LMAN2L, LTBP4, MESD…	.
GO:0006839	mitochondrial transport	cellular process, localisation, and structure	56	0.00189871	0.000504828	[4]	34.4828	90	[ABCB10, ACACA, ACACB, AFG3L2, AGK, ALKBH7, ANAPC2, ATF4, ATG13, ATP5IF1, ATP5PF, BAX, BMF, BNIP3, BNIP3L, CA2, CASP8, CCNI, CHCHD4, CNP, CPT2, CYLD, GRPEL1, HEBP2, HIP1R, HK2, HSP90AA1, HSPA4, HSPD1, KIF1BP, LMAN1, MGARP, MICALL2, MIPEP, MPC2, MUL1, NMT1, NPEPPS, OPRL1, ORC1, OXA1L, PARL, PITRM1, PMPCA, PMPCB, PNPT1, PPIF, PPP1R13B, PRKAA1, PRKAB1, PRKAB2, PRKAG2, PSEN2, RAC2, REXO2, RHOT2, SAMM…	.
GO:0006997	nucleus organization	cellular process, localisation, and structure	57	0.0129639	0.00286612	[4]	36.4341	47	[AGFG1, AHCTF1, ANKLE2, ANPEP, BANF1, CDKN1A, CHMP1B, CHMP4B, CHMP7, CNEP1R1, CTDSPL, DCTN1, EMG1, ETS1, HABP4, HMGB2, HSPA8, MFSD14A, NEK6, NEK9, NFE2L1, NOL12, NSFL1C, NUP35, NUP54, NUP98, PAFAH1B1, PARP11, PITPNB, PLK1, PML, POLR1B, PPP2CA, PPP2R2A, PSME4, REEP3, RNF8, SERBP1, SRPK1, SYNE1, TARDBP, TMEM43, VPS4B, WRB, YWHAE, ZMPSTE24, ZPR1]	.
GO:0006998	nuclear envelope organization	cellular process, localisation, and structure	57	0.0116006	0.00286612	[4, 5]	44.898	22	[ANKLE2, ANPEP, BANF1, CDKN1A, CHMP4B, CHMP7, CNEP1R1, DCTN1, HSPA8, NEK6, NEK9, NSFL1C, PAFAH1B1, PARP11, PLK1, PPP2CA, PPP2R2A, REEP3, TARDBP, TMEM43, YWHAE, ZMPSTE24]	.
GO:0032606	type I interferon production	immune response	58	0.00282258	0.000745837	[3]	38.4615	50	[ACOD1, CGAS, CISD2, CYLD, DDX3X, DDX41, DDX58, DHX33, EIF4E, FLOT1, HERC5, HIF1A, HMGB1, HMGB2, HSPD1, IFIH1, IRF3, IRF7, MRTFA, MYD88, MYO1C, NCKAP1, NFKB1, NFKB2, NLRC3, NLRC5, NMI, PAN2, PCBP2, PLCG2, POLR1D, POLR2E, POLR2F, POLR2H, POLR2K, POLR3E, POLR3GL, PPP2CB, PQBP1, PTPRS, RDH14, RIOK3, RNF135, STAT1, TAX1BP1, TLR8, TLR9, TRIM25, UFD1, ZBTB20]	.
GO:0032481	positive regulation of type I interferon production	immune response	58	0.00237168	0.000745837	[4, 5, 6]	43.4211	33	[CGAS, CISD2, DDX3X, DDX41, DDX58, DHX33, EIF4E, FLOT1, HIF1A, HMGB1, HMGB2, HSPD1, IFIH1, IRF3, IRF7, MYD88, NFKB1, NFKB2, PLCG2, POLR1D, POLR2E, POLR2F, POLR2H, POLR2K, POLR3E, POLR3GL, PQBP1, RIOK3, RNF135, STAT1, TLR8, TLR9, ZBTB20]	.
GO:0032735	positive regulation of interleukin-12 production	adaptive immune response	59	0.0391537	0.00140469	[4, 5, 6]	46.6667	14	[CCL19, CCR7, CD40, HMGB1, HNRNPK, HSPD1, IFNG, IRF8, LGALS9, MRTFA, TDRD7, TLR9, TRAF2, TRAF6]	.
GO:0032655	regulation of interleukin-12 production	adaptive immune response	59	0.00612669	0.00140469	[4, 5]	47.7273	21	[ARRB2, C1QBP, CCL19, CCR7, CD40, FOXP1, HMGB1, HNRNPK, HSPD1, IFNG, IRF8, LGALS9, MEFV, MRTFA, NFKB1, TDRD7, THBS1, TLR8, TLR9, TRAF2, TRAF6]	.
GO:0032984	protein-containing complex disassembly	cellular process, localisation, and structure	60	0.0019315	2.19402e-05	[4]	33.5463	105	[ANAPC2, AVIL, BNIP3, CD46, CFL2, CHCHD1, CHMP1B, CHMP7, CIB1, CKAP2, DENR, DHX8, DMTN, ETF1, FRAT2, FZD2, GABARAP, GABARAPL1, GABARAPL2, GFM2, GPR137, GRWD1, GSN, GSPT1, HDGFL2, HMGA1, HSPA8, JMJD4, KIF5B, KLC1, LIMA1, LMOD1, MAP1LC3C, MCAT, MCOLN1, METAP1, MRPL1, MRPL12, MRPL15, MRPL17, MRPL2, MRPL21, MRPL22, MRPL24, MRPL3, MRPL32, MRPL33, MRPL37, MRPL38, MRPL39, MRPL4, MRPL40, MRPL44, MRPL46, …	.
GO:0022411	cellular component disassembly	cellular process, localisation, and structure	60	6.26038e-05	2.19402e-05	[3]	33.0841	177	[A2M, ACOD1, ADAM10, ADAM8, ANAPC2, ATG12, ATG13, ATG3, ATG9A, ATP5IF1, AVIL, BAX, BECN1, BLCAP, BNIP3, BNIP3L, C1QB, C1QC, CAD, CAPN1, CAPN2, CCNH, CD46, CDK5, CDK7, CDKN1A, CECR2, CFL2, CHCHD1, CHMP1B, CHMP7, CIB1, CISD2, CKAP2, CNEP1R1, CTRB1, CTSG, CX3CR1, DCTN1, DEDD2, DENR, DHX8, DICER1, DMTN, DNASE2, ETF1, ETS1, EXOG, FLOT1, FRAT2, FUNDC1, FZD2, GABARAP, GABARAPL1, GABARAPL2, GFM2, GLMN, G…	.
GO:0002262	myeloid cell homeostasis	immune response	61	0.04974	0.00964352	[2, 5]	33.121	52	[AKIRIN2, ANXA1, ATP5IF1, B2M, BAX, CCR2, CITED2, CREBRF, DMTN, DNASE2, EEF1A2, ETF1, ETS1, FANCC, GATA3, GPI, HBZ, HIF1A, HMGB1, HMGB2, HNRNPK, HOXA5, HSPA9, IREB2, ITPKB, KLF2, LYAR, MAEA, MAFB, MTHFD1, NCKAP1L, NFE2L1, PIK3CD, PKNOX1, PRDX1, RHAG, RPS17, SCLY, SOD1, SOS1, SPI1, STAT1, STAT3, TGFBR3, TMEM14C, TMOD3, TRIM10, UBL4A, UNC45A, YWHAB, ZBTB7A, ZFP36L1]	.
GO:0034101	erythrocyte homeostasis	immune response	61	0.0461525	0.00964352	[3, 6]	34.4	43	[AKIRIN2, ATP5IF1, B2M, CITED2, CREBRF, DMTN, DNASE2, EEF1A2, ETF1, ETS1, GATA3, GPI, HBZ, HIF1A, HMGB2, HNRNPK, HOXA5, HSPA9, IREB2, KLF2, LYAR, MAEA, MAFB, NCKAP1L, NFE2L1, PKNOX1, PRDX1, RHAG, RPS17, SCLY, SOS1, SPI1, STAT1, STAT3, TGFBR3, TMEM14C, TMOD3, TRIM10, UBL4A, UNC45A, YWHAB, ZBTB7A, ZFP36L1]	.
GO:0035964	COPI-coated vesicle budding	cellular process, localisation, and structure	62	0.0242028	0.00540333	[4, 6, 7, 8]	75	6	[ARFGAP1, ARFGAP3, PTGES2, TMED10, TMED2, TMED9]	.
GO:0048200	Golgi transport vesicle coating	cellular process, localisation, and structure	62	0.0242028	0.00540333	[4, 6, 7, 8]	75	6	[ARFGAP1, ARFGAP3, PTGES2, TMED10, TMED2, TMED9]	.
GO:0001961	positive regulation of cytokine-mediated signaling pathway	immune response	63	0.0298005	0.00418614	[4, 5, 6, 7, 8]	42	21	[AGFG1, C1QTNF4, CASP1, CD300LF, CD74, CPNE1, CREBRF, FADD, GAS6, HIF1A, IL1R1, IRF3, IRF7, NLRC5, PAFAH1B1, PARP14, PARP9, RBM5, TANK, TRAF2, YWHAE]	.
GO:0060760	positive regulation of response to cytokine stimulus	immune response	63	0.0184711	0.00418614	[3, 4, 5, 6]	42.5926	23	[AGFG1, C1QTNF4, CASP1, CD300LF, CD74, CPNE1, CREBRF, DDX58, FADD, GAS6, HIF1A, IFIH1, IL1R1, IRF3, IRF7, NLRC5, PAFAH1B1, PARP14, PARP9, RBM5, TANK, TRAF2, YWHAE]	.
GO:0071478	cellular response to radiation	response to stress	64	0.00798914	0.000951751	[4, 5]	34.5	69	[AKT2, ANTXR1, AQP1, ATF4, AURKB, BAX, BMF, CACYBP, CALM1, CALM2, CAMKMT, CARD16, CASP9, CCL4, CCL4L1, CDK7, CDKN1A, COPS9, CRIP1, CRYAB, CRYBG1, CYBA, EEF1D, EIF2S1, EIF4E, ERCC4, FMR1, FNTA, FSTL1, GADD45A, GATA3, GNB1, HNRNPK, HSF1, HSPA5, IMPACT, INTS7, MAP3K20, MAPRE2, MDM2, METAP1, METAP2, MYC, NAMPT, NET1, NMT1, NPM1, NUCKS1, PARP1, PCNA, PTPRK, RAB11FIP1, RHBDD1, RNF7, RUVBL2, SFRP1, SFRP…	.
GO:0071214	cellular response to abiotic stimulus	response to stress	64	0.00372541	0.000951751	[3, 4]	32.6471	111	[AGT, AKR1A1, AKT2, ANAPC2, ANTXR1, AQP1, ARHGDIA, ATF4, AURKB, BAX, BCL10, BMF, BNIP3, CAB39, CACYBP, CALM1, CALM2, CAMKMT, CAPN3, CARD16, CASP1, CASP8, CASP9, CCL4, CCL4L1, CD40, CDK7, CDKN1A, COPS9, CRIP1, CRYAB, CRYBG1, CYBA, DDX3X, EEF1D, EFHD1, EIF2S1, EIF4E, EIF4G2, ERCC4, ETF1, FADD, FASN, FMR1, FNTA, FSTL1, GADD45A, GATA3, GNB1, GOLT1B, HABP4, HNRNPK, HSF1, HSPA5, IL1B, IMPACT, INTS7, IT…	.
GO:0048247	lymphocyte chemotaxis	adaptive immune response	65	0.0114888	0.00233021	[4, 6, 7]	45.6522	21	[ADAM10, ADAM8, CCL13, CCL14, CCL19, CCL25, CCL4, CCL4L1, CCR2, CH25H, CUL9, CXCL10, CXCL11, CXCR3, GAS6, MARS, OXSR1, PIK3CD, SAA2, SAMD11, STK39]	.
GO:0072676	lymphocyte migration	adaptive immune response	65	0.0103874	0.00233021	[3, 5, 6]	38.9474	37	[ADAM10, ADAM8, ATP6V0A4, CCL13, CCL14, CCL19, CCL25, CCL4, CCL4L1, CCR2, CCR7, CH25H, CUL9, CXCL10, CXCL11, CXCR3, DOCK8, FADD, GAS6, GATA3, HEXIM1, ICAM1, MARS, MEOX2, MSN, MYO1G, OXSR1, PIK3CD, RHOA, RIPOR2, S1PR1, SAA2, SAMD11, STK39, TBX21, UTP3, WASL]	.
GO:0032675	regulation of interleukin-6 production	adaptive immune response	66	0.0405997	0.00777763	[4, 5]	34.6774	43	[AKIRIN2, AMBP, ARRB2, ATP6V0A4, BPI, C1QTNF4, CAPN2, CARD9, CEBPB, CPOX, CYBA, DDX58, GAS6, HMGB1, HSPD1, IFIH1, IL1B, IL1R1, IL1RAP, KLF2, LCP1, LGALS9, MEOX2, MRTFA, MYD88, NCKAP1L, NLRC3, NLRP12, NOD1, PTPN6, RPSA, SOS1, SPON2, STAT3, TLR1, TLR8, TLR9, TNF, TRAF6, TYROBP, UTP3, XBP1, ZBTB20]	.
GO:1903555	regulation of tumor necrosis factor superfamily cytokine production	immune response	66	0.0494559	0.00777763	[4, 5]	33.8235	46	[ADAM8, ADIPOQ, AGFG1, AMBP, ARG2, ARRB2, ATP6V0A4, BCL3, BPI, C1QTNF4, CARD9, CCL19, CCR2, CPOX, CX3CR1, CYBA, DDX58, DICER1, FADD, FOXP1, GAS6, GPNMB, HDAC2, HMGB1, HSF1, IFIH1, IFNG, IGBP1, LCP1, LGALS9, MIF, MRTFA, MYD88, NLRC3, NOD1, PTPN6, RPL36A, RPSA, SPON2, THBS1, TLR1, TLR9, TSPO, TYROBP, UTP3, ZBTB20]	.
GO:0006796	phosphate-containing compound metabolic process	metabolic process	67	0.0207444	0.00379396	[4]	26.4577	785	[ABHD12, ABI1, ABR, ACACA, ACACB, ACHE, ACOD1, ACOT11, ACOT13, ACOT7, ACP1, ACP2, ACP6, ACSBG2, ACSM3, ACSS2, ACTB, ACYP1, ACYP2, ADA, ADAM10, ADAM8, ADAR, ADCK2, ADCK5, ADIPOQ, ADNP, ADSL, AGFG1, AGK, AGPAT5, AGT, AK3, AK6, AKIRIN2, AKR1A1, AKT2, AKTIP, AMBP, ANAPC2, ANKLE2, ANPEP, ANTXR1, APOA4, APRT, AR, ARF1, ARHGEF7, ARL4C, ARL6IP5, ARRB2, ATF3, ATG13, ATIC, ATP5IF1, ATP5PF, ATP6V0A4, ATP6V1…	.
GO:0006793	phosphorus metabolic process	metabolic process	67	0.0170674	0.00379396	[3]	26.502	794	[ABHD12, ABI1, ABR, ACACA, ACACB, ACHE, ACOD1, ACOT11, ACOT13, ACOT7, ACP1, ACP2, ACP6, ACSBG2, ACSM3, ACSS2, ACTB, ACYP1, ACYP2, ADA, ADAM10, ADAM8, ADAR, ADCK2, ADCK5, ADIPOQ, ADNP, ADSL, AGFG1, AGK, AGPAT5, AGT, AK3, AK6, AKIRIN2, AKR1A1, AKT2, AKTIP, AMBP, AMDHD2, ANAPC2, ANKLE2, ANPEP, ANTXR1, APOA4, APRT, AR, ARF1, ARHGEF7, ARL4C, ARL6IP5, ARRB2, ATF3, ATG13, ATIC, ATP5IF1, ATP5PF, ATP6V0A4…	.
GO:0042226	interleukin-6 biosynthetic process	immune response	68	0.0170342	0.00102007	[4, 5, 6, 7]	54.5455	12	[ATP6V0A4, BCL10, CARD9, CEBPB, IL1B, MRTFA, NLRP12, STAT3, TLR1, TNF, TRAF6, TYROBP]	.
GO:0042035	regulation of cytokine biosynthetic process	immune response	68	0.0135006	0.00102007	[4, 5, 6, 7]	38.8889	35	[ATP6V0A4, BCL10, BCL3, CARD9, CCR2, CD276, CD28, CD3E, CD4, CEBPB, CX3CR1, GATA3, GLMN, IL1B, IMP3, MRTFA, MYD88, MYDGF, MYO1C, NFKB1, NLRP12, NMI, RNF128, RPL36A, RPSA, STAT3, THBS1, TIA1, TLR1, TLR8, TLR9, TNF, TRAF6, TRIB2, TYROBP]	.
GO:0042107	cytokine metabolic process	immune response	68	0.00417241	0.00102007	[4, 5]	40	40	[ATP6V0A4, BCL10, BCL3, CARD9, CCR2, CD276, CD28, CD3E, CD4, CEBPB, CX3CR1, GATA3, GLMN, IL1B, IL1RAP, IMP3, IRF3, IRF7, MRTFA, MYD88, MYDGF, MYO1C, NFKB1, NLRP12, NMI, NOD1, RNF128, RPL36A, RPSA, STAT3, THBS1, TIA1, TLR1, TLR8, TLR9, TNF, TNFSF15, TRAF6, TRIB2, TYROBP]	.
GO:0043467	regulation of generation of precursor metabolites and energy	metabolic process	69	0.0199126	0.00112567	[4, 5]	34.6154	54	[AKIRIN2, AKT2, ANAPC2, BNIP3, CABIN1, CDKN1A, CHCHD4, COX7A2, CREBRF, EIF6, HIF1A, IGBP1, INPP5K, IRF6, JMJD8, KTN1, NCOR1, NKX1-1, NOA1, NOP53, NOS2, NUP35, NUP54, NUP58, NUP88, NUP98, NUPR1, PARK7, PFKFB2, PFKFB3, PGAM1, PGK1, PNPT1, PPIF, PRKAA1, PRKAB1, PRKAG1, PRKAG2, PRXL2C, PTRH2, RAB14, RAE1, RANBP2, RHOA, SEC13, SEM1, SLC25A23, SLC25A33, STAT3, STK39, TRAP1, VCP, ZBTB20, ZBTB7A]	.
GO:0006140	regulation of nucleotide metabolic process	metabolic process	69	0.0134609	0.00112567	[4, 5, 6, 7, 8]	35.6164	52	[AKIRIN2, ANAPC2, ATP5IF1, BEND3, CABIN1, CDKN1A, COX7A2, CREBRF, DENR, EIF6, HIF1A, IGBP1, JMJD8, KTN1, ME1, NCOR1, NOS2, NUP35, NUP54, NUP58, NUP88, NUP98, NUPR1, PARK7, PARP1, PDSS2, PFKFB2, PFKFB3, PGAM1, PGK1, PID1, PPIF, PRKAA1, PRKAB1, PRKAG1, PRKAG2, PRXL2C, RAB14, RAE1, RANBP2, RHOA, SEC13, SEM1, SLC25A23, SLC25A33, STAT3, TMSB4X, TSPO, UTRN, VCP, ZBTB20, ZBTB7A]	.
GO:0034404	nucleobase-containing small molecule biosynthetic process	metabolic process	69	0.00826114	0.00112567	[4, 5, 6]	33.9367	75	[ACOD1, ACOT7, ADA, AKIRIN2, AMD1, APRT, CABIN1, CAD, CMPK1, CNP, CNPY2, CREBRF, DCK, DHODH, EIF6, ENO2, ENO3, ENPP3, GAPDH, GPI, GPX1, GUK1, HIF1A, HK1, HK2, HPRT1, IGBP1, IMPDH1, JMJD8, KTN1, MTAP, NCOR1, NEIL1, NME2, NT5C1A, NT5C2, NUDT12, NUDT17, NUDT3, NUP35, NUP54, NUP58, NUP88, NUP98, NUPR1, PFKFB2, PFKFB3, PFKP, PGAM1, PGK1, PNP, PRKAA1, PRKAB1, PRKAG1, PRKAG2, PRKAG3, PRXL2C, RAB14, RAE1…	.
GO:0002698	negative regulation of immune effector process	immune response	70	0.0434485	0.00611577	[3, 4, 5]	36.1702	34	[A2M, ABR, AMBP, ANXA1, APPL1, ARG1, ARRB2, BGLAP, C1QBP, CCR2, CD59, CEACAM1, CPOX, DUSP22, ENPP3, FER, GRN, HLX, IL13RA2, LGALS3, LGALS9, MUL1, NDFIP1, PARP2, PARP3, PCBP2, PPHLN1, PPP2CB, PTPN6, RIOK3, TBX21, TMBIM6, TNF, UFD1]	.
GO:0002683	negative regulation of immune system process	immune response	70	0.0284863	0.00611577	[2, 3, 4]	30.273	122	[A2M, ABR, ACOD1, ADA, ADIPOQ, AMBP, ANXA1, APCS, APPL1, ARG1, ARG2, ARRB2, BCL10, BGLAP, BPI, C1QBP, C1QC, CBFB, CCL25, CCL4, CCR2, CD300LF, CD5, CD59, CD68, CD74, CEACAM1, CEBPB, CIB1, CITED2, CNOT8, CPOX, DLG1, DUSP12, DUSP22, EIF4E, EMILIN1, ENPP3, ETF1, EZR, FADD, FER, FSTL1, GATD3A, GBP1, GLMN, GPAM, GPNMB, GPS2, GPX1, GRN, HLX, HMGB1, HMGCL, HOXA5, HSP90AA1, HSPA9, IL13RA2, ITPKB, LDLR, LE…	.
GO:0050777	negative regulation of immune response	immune response	70	0.0148109	0.00611577	[3, 4, 5]	36.6667	44	[A2M, ABR, ACOD1, AMBP, ANXA1, ARG1, ARG2, ARRB2, BGLAP, CCR2, CD5, CD59, CEACAM1, CNOT8, CPOX, DUSP22, ENPP3, FER, GPX1, GRN, HLX, IL13RA2, LGALS3, LGALS9, MUL1, MYO1C, NDFIP1, NLRC3, NLRC5, NMI, PARP14, PARP2, PARP3, PPHLN1, PSMA1, PSMA2, PSMB4, PTPN6, SAMSN1, SCRIB, TBX21, TNF, TRAFD1, UTP3]	.
GO:0051101	regulation of DNA binding	cellular process, localisation, and structure	71	0.0147886	0.000481922	[4]	36.1538	47	[ADIPOQ, AKIRIN2, BCL3, CALM1, CALM2, CPNE1, CREBRF, CTNNBIP1, ERCC4, GATA3, GATD3A, GTF2B, GZMA, H1F0, HABP4, HDAC2, HMGB1, HMGB2, HMGCL, ID3, IFNG, IGBP1, ITGA2, JUN, KMT2A, MMP9, NFKBIA, PAK1IP1, PARK7, PARP1, PER2, SIN3A, SIRT2, SOS1, SRI, SUMO2, SUMO3, TBC1D8, TMSB4X, TNKS, TPP1, TRAF6, TXN, WAPL, ZBTB7A, ZMPSTE24, ZNF593]	.
GO:0051099	positive regulation of binding	cellular process, localisation, and structure	71	0.00808321	0.000481922	[4]	34.2995	71	[AKTIP, ARF6, ARHGEF7, ATP6V0A4, B2M, BMP2, CALM1, CALM2, CDK5, CISD2, CLIC2, CRBN, DPH3, DTX3L, EIF2S1, EIF4A2, EIF4E, EIF4G1, EPB41, FKBP1A, FLOT1, FMR1, GATA3, GATD3A, GTF2B, H1F0, HIP1R, HMGB1, HMGB2, HMGCL, HSF1, IFNG, IGBP1, ITGA2, KMT2A, LARP6, LGALS3, MAPRE1, MAPRE3, MARK3, MBD2, MED9, MEF2C, MMP9, MRTFA, MTTP, NVL, OPTN, PAK1IP1, PARK7, PARP1, PARP9, PLCL2, PLK2, PLXND1, PPP2CA, PPP2CB, …	.
GO:0051098	regulation of binding	cellular process, localisation, and structure	71	0.00177858	0.000481922	[3]	32.57	128	[ACTB, ADIPOQ, ADNP, AKIRIN2, AKTIP, ARF6, ARHGEF7, ARRB2, ATP6V0A4, AURKB, B2M, BAX, BCL3, BMP2, CALM1, CALM2, CARD16, CARM1, CCPG1, CDK5, CDK7, CISD2, CLIC2, CPNE1, CRBN, CREBRF, CRYBG1, CTNNBIP1, CTSZ, CYLD, DAB2, DPH3, DTNBP1, DTX3L, EIF2S1, EIF4A2, EIF4A3, EIF4E, EIF4G1, EPB41, ERCC4, FKBP1A, FLOT1, FMR1, GATA3, GATD3A, GOLGA2, GTF2B, GZMA, H1F0, HABP4, HDAC2, HIP1R, HMGB1, HMGB2, HMGCL, HSF…	.
GO:0006732	coenzyme metabolic process	metabolic process	72	0.0263077	7.3003e-05	[4]	30.1887	128	[AASDHPPT, ACACA, ACACB, ACOT11, ACOT13, ACOT7, ACSBG2, ACSM3, ACSS2, AKIRIN2, AKR1A1, AMD1, ATIC, BTD, CABIN1, CAT, CBR4, COQ2, COQ3, COQ6, COQ8B, CRAT, CREBRF, CYB5A, CYLD, DCXR, DGAT1, DHFR, EIF2B5, EIF6, ELOVL1, ENO2, ENO3, FASN, FLOT1, GAPDH, GGH, GLUD1, GPAM, GPI, HAAO, HACD1, HACD2, HIF1A, HK1, HK2, HMGCL, HMGCS1, HSD17B12, IGBP1, JMJD8, KTN1, MAP3K8, MAT2A, MAT2B, MCCC1, ME1, METTL16, MPC…	.
GO:0051188	cofactor biosynthetic process	metabolic process	72	0.024084	7.3003e-05	[4]	30.9249	107	[ACACA, ACACB, ACOT7, ACSBG2, ACSS2, AKIRIN2, AKR1A1, ALAD, ALAS1, ATIC, ATP5IF1, CABIN1, CBR4, CHST2, COQ2, COQ3, COQ6, COQ8B, COX10, CPOX, CREBRF, CYBA, DHFR, EIF6, ELOVL1, ENO2, ENO3, FASN, FXN, FYN, GAPDH, GPI, HAAO, HACD1, HACD2, HIF1A, HK1, HK2, HMBS, HSD17B12, IGBP1, IREB2, JMJD8, KTN1, MAT2A, MAT2B, ME1, METTL16, MPC2, MTHFD1, MTHFD1L, NADK, NAMPT, NCOR1, NDUFA9, NFE2L1, NFE2L2, NMNAT1, N…	.
GO:0051186	cofactor metabolic process	metabolic process	72	0.000225859	7.3003e-05	[3]	31.877	197	[AASDHPPT, ABCD4, ACACA, ACACB, ACOT11, ACOT13, ACOT7, ACSBG2, ACSM3, ACSS2, AKIRIN2, AKR1A1, ALAD, ALAS1, AMBP, AMD1, APOA4, ATIC, ATP5IF1, BLVRB, BTD, CABIN1, CALM1, CALM2, CAT, CBR4, CHST2, CIAO2A, COQ2, COQ3, COQ6, COQ8B, COX10, CPOX, CRAT, CREBRF, CRYZL1, CTRB1, CYB5A, CYBA, CYLD, D2HGDH, DCXR, DGAT1, DHFR, EIF2AK1, EIF2AK2, EIF2B5, EIF6, ELOVL1, ENO2, ENO3, ETHE1, FASN, FLOT1, FXN, FYN, GAP…	.
GO:0071470	cellular response to osmotic stress	response to stress	73	0.0497854	0.00600323	[4, 5]	41.8605	18	[AKR1A1, ANAPC2, AQP1, CAB39, CAPN3, DDX3X, EFHD1, ETF1, MYLK, OXSR1, RPL36A, SLC12A4, SLC12A6, SLC25A23, SLC2A1, STK39, TSPO, ZFP36L1]	.
GO:0009651	response to salt stress	response to stress	73	0.0208819	0.00600323	[4]	50	14	[AKR1A1, ANAPC2, AQP1, BAX, CAPN3, CLDN1, EFHD1, ETF1, PPOX, SLC12A4, SLC12A6, SLC25A23, TNF, ZFP36L1]	.
GO:0006971	hypotonic response	response to stress	73	0.0171694	0.00600323	[4]	66.6667	8	[CAB39, ITGA2, MYLK, OXSR1, SLC12A4, SLC12A6, STK39, TSPO]	.
GO:0001819	positive regulation of cytokine production	immune response	74	0.00561943	0.000593697	[3, 4, 5]	31.6708	127	[ADAM8, ADIPOQ, AGFG1, AGT, AKIRIN2, ANXA1, APPL1, ATF4, ATP6V0A4, B2M, BCL10, BCL3, C1QBP, C1QTNF4, C3AR1, CARD8, CARD9, CASP1, CCL19, CCR2, CCR7, CD276, CD28, CD3E, CD4, CD40, CD46, CD5, CD74, CEBPB, CGAS, CHN1, CISD2, CLEC4E, CLEC6A, CYBA, CYP1B1, DDX3X, DDX41, DDX56, DDX58, DHX33, EIF2AK2, EIF4E, FADD, FAM49B, FERMT1, FLOT1, GAPDH, GATA3, GLMN, HDAC2, HELLS, HIF1A, HK1, HLA-DPA1, HMGB1, HMGB2…	.
GO:0001818	negative regulation of cytokine production	immune response	74	0.00345488	0.000593697	[3, 4, 5]	34.127	86	[ACOD1, ADIPOQ, AMBP, ANXA1, APPL2, ARG1, ARG2, ARRB2, BCL3, BGLAP, BPI, C1QBP, CARD16, CARD8, CD5, CDH3, CEACAM1, CNOT8, CPOX, CX3CR1, CYLD, DDX58, DHRS3, DICER1, EZR, FN1, GAS6, GATA3, GBP1, GPNMB, HELLS, HERC5, HMGB1, HSF1, HSP90AA1, HSP90AB1, IER3, IFIH1, IFNG, IGBP1, IL1R2, IRF3, KLF2, LGALS9, MAPKBP1, MEFV, MEOX2, MUL1, MYO1C, NAV3, NCKAP1L, NDFIP1, NDRG2, NFKB1, NLRC3, NLRC5, NLRP12, NMI, …	.
GO:0001816	cytokine production	immune response	74	0.00220285	0.000593697	[2]	30.2687	214	[ACOD1, ADAM8, ADIPOQ, AGFG1, AGT, AKIRIN2, AMBP, ANXA1, APPL1, APPL2, ARG1, ARG2, ARRB2, ATF4, ATP6V0A4, B2M, BCL10, BCL3, BGLAP, BPI, BTN3A3, C1QBP, C1QTNF4, C3AR1, CAPN2, CARD16, CARD8, CARD9, CASP1, CCL19, CCR2, CCR7, CD276, CD28, CD3E, CD4, CD40, CD46, CD5, CD74, CDH3, CEACAM1, CEBPB, CGAS, CHN1, CISD2, CLEC4E, CLEC6A, CNOT8, CPOX, CX3CR1, CXCL6, CYBA, CYLD, CYP1B1, DDX3X, DDX41, DDX56, DDX5…	.
GO:0001817	regulation of cytokine production	immune response	74	0.000166592	0.000593697	[3, 4]	31.9115	202	[ACOD1, ADAM8, ADIPOQ, AGFG1, AGT, AKIRIN2, AMBP, ANXA1, APPL1, APPL2, ARG1, ARG2, ARRB2, ATF4, ATP6V0A4, B2M, BCL10, BCL3, BGLAP, BPI, C1QBP, C1QTNF4, C3AR1, CAPN2, CARD16, CARD8, CARD9, CASP1, CCL19, CCR2, CCR7, CD276, CD28, CD3E, CD4, CD40, CD46, CD5, CD74, CDH3, CEACAM1, CEBPB, CGAS, CHN1, CISD2, CLEC4E, CLEC6A, CNOT8, CPOX, CX3CR1, CXCL6, CYBA, CYLD, CYP1B1, DDX3X, DDX41, DDX56, DDX58, DHRS3…	.
GO:0071840	cellular component organization or biogenesis	cellular process, localisation, and structure	75	0.0215674	0.00490068	[1]	25.7097	1431	[A2M, AAMP, AATF, ABCC4, ABCD3, ABCG1, ABI1, ABITRAM, ABR, ABT1, ACACA, ACACB, ACAT2, ACHE, ACOD1, ACOT13, ACP2, ACTB, ACTR3, ACTR8, ADAM10, ADAM8, ADAR, ADIPOQ, ADNP, ADSL, AEBP1, AFG3L2, AGFG1, AGK, AGO2, AGT, AHCTF1, AHNAK, AIMP1, AKIP1, AKIRIN2, AKR1A1, AKT2, AKTIP, ALAD, ALAS1, ALCAM, ALKBH1, ALKBH7, ALOX5AP, AMBP, AMIGO2, ANAPC2, ANGPTL2, ANK1, ANK3, ANKLE2, ANKRD13D, ANKS4B, ANO4, ANO6, AN…	.
GO:0044085	cellular component biogenesis	cellular process, localisation, and structure	75	0.000162839	0.00490068	[2]	27.4942	824	[AAMP, AATF, ABCC4, ABITRAM, ABT1, ACACA, ACACB, ACAT2, ACHE, ACOD1, ACOT13, ACP2, ACTB, ACTR3, ADAR, ADIPOQ, ADNP, ADSL, AGFG1, AGO2, AGT, AHCTF1, AHNAK, AIMP1, AKR1A1, ALAD, ALOX5AP, AMIGO2, ANAPC2, ANGPTL2, ANK3, ANKS4B, ANO6, ANTXR1, AP2B1, AP2S1, AP3B1, APCS, APOA4, APPL2, AR, ARF1, ARF6, ARFIP2, ARG1, ARHGEF7, ARL4D, ARMC9, ARPC1A, ARVCF, ATG101, ATG12, ATG13, ATG3, ATG4B, ATG4C, ATG9A, ATL…	.
GO:0065003	protein-containing complex assembly	cellular process, localisation, and structure	75	6.60007e-05	0.00490068	[4]	28.8419	518	[ABITRAM, ABT1, ACACA, ACACB, ACAT2, ACHE, ACOD1, ACOT13, ACP2, ACTR3, ADAR, ADIPOQ, ADSL, AGFG1, AGO2, AHCTF1, AHNAK, AIMP1, AKR1A1, ALAD, ALOX5AP, ANAPC2, ANGPTL2, ANKS4B, ANO6, ANTXR1, AP2B1, AP2S1, APCS, APOA4, APPL2, AR, ARF1, ARF6, ARG1, ARHGEF7, ARL4D, ARPC1A, ATL3, ATP5IF1, ATPAF2, AVIL, BAX, BCL10, BCL11B, BEND3, BHLHE40, BMF, BOP1, BRD8, BRIX1, BRK1, C1QBP, C1QL2, CAB39, CABIN1, CAD, CA…	.
GO:0043933	protein-containing complex subunit organization	cellular process, localisation, and structure	75	4.3581e-06	0.00490068	[3]	29.0323	603	[ABCG1, ABITRAM, ABT1, ACACA, ACACB, ACAT2, ACHE, ACOD1, ACOT13, ACP2, ACTR3, ADAR, ADIPOQ, ADSL, AEBP1, AGFG1, AGO2, AGT, AHCTF1, AHNAK, AIMP1, AKR1A1, ALAD, ALOX5AP, ANAPC2, ANGPTL2, ANKS4B, ANO6, ANTXR1, AP2B1, AP2S1, APCS, APOA4, APPL2, AR, ARF1, ARF6, ARG1, ARHGEF7, ARL4D, ARPC1A, ATL3, ATP5IF1, ATPAF2, AVIL, BAX, BCL10, BCL11B, BEND3, BHLHE40, BMF, BNIP3, BOP1, BRD8, BRIX1, BRK1, C1QBP, C1Q…	.
GO:0051704	multi-organism process	immune response	76	0.00103205	0.000290241	[1]	27.7296	607	[ABCF3, ABI1, ABR, ACOD1, ACSBG2, ADA, ADAM10, ADAM23, ADAM28, ADAMTS1, ADAR, ADIPOQ, AGFG1, AGO2, AGT, AIMP1, AKIRIN2, AKR1A1, ALAD, ALYREF, AMBP, ANPEP, AP1B1, AP1G1, AP1M1, AP1S1, AP2A2, AP2B1, AP2S1, APCS, AQP1, AR, ARF1, ARG1, ARG2, ARNTL, ARSA, ASAP2, ATP2A2, ATP6V0A4, ATP6V0C, ATP6V1C1, B2M, BANF1, BATF3, BAX, BCL10, BCL3, BECN1, BLMH, BMP2, BNIP3, BNIP3L, BPI, BRCA2, BYSL, C1QBP, CA5B, CA…	.
GO:0016032	viral process	immune response	76	1.58906e-07	0.000290241	[4]	33.1737	277	[ABI1, ADAR, AGFG1, ALYREF, AMBP, ANPEP, AP1B1, AP1G1, AP1M1, AP1S1, AP2A2, AP2B1, AP2S1, APCS, ARF1, ATP6V0C, ATP6V1C1, B2M, BANF1, BAX, BECN1, BLMH, BNIP3, BNIP3L, C1QBP, CABIN1, CAMLG, CARM1, CASP8, CCDC86, CCL4, CCL4L1, CCR2, CD28, CD4, CD46, CD74, CDC42, CDK7, CDKN1A, CFH, CFLAR, CGAS, CHD1, CHMP1B, CHMP4B, CHMP7, CISD2, CLDN1, CNOT8, COPB1, COPS6, CPOX, CPSF4, CRTC1, CTBP1, CUL2, CX3CR1, DC…	.
GO:0044403	symbiont process	immune response	76	2.32751e-08	0.000290241	[3]	33.3333	301	[ABI1, ADAR, AGFG1, ALYREF, AMBP, ANPEP, AP1B1, AP1G1, AP1M1, AP1S1, AP2A2, AP2B1, AP2S1, APCS, AQP1, ARF1, ARG1, ATP6V0C, ATP6V1C1, B2M, BANF1, BAX, BECN1, BLMH, BNIP3, BNIP3L, C1QBP, CABIN1, CALM1, CALM2, CAMLG, CARM1, CASP8, CCDC86, CCL4, CCL4L1, CCR2, CD28, CD4, CD46, CD74, CDC42, CDH1, CDK7, CDKN1A, CFH, CFLAR, CGAS, CHAMP1, CHD1, CHMP1B, CHMP4B, CHMP7, CISD2, CLDN1, CNOT8, COPB1, COPS6, CPO…	.
GO:0044419	interspecies interaction between organisms	immune response	76	1.29796e-08	0.000290241	[2]	33.3333	311	[ABI1, ADAR, AGFG1, ALYREF, AMBP, ANPEP, AP1B1, AP1G1, AP1M1, AP1S1, AP2A2, AP2B1, AP2S1, APCS, AQP1, ARF1, ARG1, ASAP2, ATP6V0C, ATP6V1C1, B2M, BANF1, BAX, BECN1, BLMH, BNIP3, BNIP3L, C1QBP, CABIN1, CALM1, CALM2, CAMLG, CARM1, CASP8, CCDC86, CCL13, CCL4, CCL4L1, CCR2, CD28, CD4, CD46, CD74, CDC42, CDH1, CDK7, CDKN1A, CFH, CFLAR, CGAS, CHAMP1, CHD1, CHMP1B, CHMP4B, CHMP7, CISD2, CLDN1, CNOT8, COP…	.
GO:0022618	ribonucleoprotein complex assembly	cellular process, localisation, and structure	77	1.24234e-05	8.41318e-18	[4, 5, 6]	37.8182	104	[ABT1, ADAR, AGO2, ANTXR1, BOP1, BRIX1, C1QBP, CCR4, CIRBP, CLNS1A, CNOT8, DDX3X, DENR, DHX30, DICER1, DIMT1, EIF2S1, EIF3J, EIF4B, EIF5, EIF6, G3BP1, GEMIN5, GEMIN6, GEMIN8, HARS, HEXIM1, HSP90AA1, HSP90AB1, LUC7L, LUC7L3, MCAT, MDN1, MPV17L2, MRPL22, MRPL40, MRPS7, MRTO4, MTERF3, NLE1, NOP2, NOP53, NPM1, NUFIP1, OPRL1, PAN2, PRKAA1, PRKAB1, PRMT5, PRMT7, PRPF19, PRPF3, PRPF31, PRPF39, PRPF8, PS…	.
GO:0071826	ribonucleoprotein complex subunit organization	cellular process, localisation, and structure	77	1.19613e-06	8.41318e-18	[4]	38.8889	112	[ABT1, ADAR, AGO2, ANTXR1, BOP1, BRIX1, C1QBP, CCR4, CIRBP, CLNS1A, CNOT8, DDX3X, DENR, DHX30, DHX8, DICER1, DIMT1, EIF2S1, EIF3J, EIF4B, EIF5, EIF6, G3BP1, GEMIN5, GEMIN6, GEMIN8, GFM2, HARS, HEXIM1, HSP90AA1, HSP90AB1, KIF5B, KLC1, LUC7L, LUC7L3, MCAT, MDN1, MPV17L2, MRPL22, MRPL40, MRPS7, MRRF, MRTO4, MTERF3, NLE1, NOP2, NOP53, NPM1, NUFIP1, OPRL1, PAN2, PELO, PRKAA1, PRKAB1, PRMT5, PRMT7, PRP…	.
GO:0042254	ribosome biogenesis	cellular process, localisation, and structure	77	1.06068e-12	8.41318e-18	[4]	45.4545	135	[AAMP, AATF, ABT1, BCCIP, BOP1, BRIX1, BUD23, BYSL, C1QBP, CEBPZ, DCAF13, DDX17, DDX27, DDX3X, DDX47, DDX51, DDX52, DDX56, DHX30, DIMT1, DKC1, EBNA1BP2, EIF2S1, EIF4A3, EIF6, EMG1, ESF1, EXOSC2, EXOSC3, EXOSC4, EXOSC6, EXOSC7, EXOSC8, FBL, FRG1, GAR1, HEATR1, HEATR3, IMP3, KRI1, KRR1, LTO1, LYAR, MDN1, METTL16, MPHOSPH10, MPHOSPH6, MPV17L2, MRM2, MRPL1, MRPL22, MRPL40, MRPS7, MRTO4, MTERF3, MYBBP…	.
GO:0022613	ribonucleoprotein complex biogenesis	cellular process, localisation, and structure	77	4.43659e-15	8.41318e-18	[3]	42.1268	206	[AAMP, AATF, ABT1, ADAR, AGO2, ANTXR1, BCCIP, BOP1, BRIX1, BUD23, BYSL, C1QBP, CCR4, CEBPZ, CIRBP, CLNS1A, CNOT8, DCAF13, DDX17, DDX27, DDX3X, DDX47, DDX51, DDX52, DDX56, DENR, DHX30, DICER1, DIMT1, DKC1, EBNA1BP2, EIF2S1, EIF3J, EIF4A3, EIF4B, EIF5, EIF6, EMG1, ESF1, EXOSC2, EXOSC3, EXOSC4, EXOSC6, EXOSC7, EXOSC8, FBL, FRG1, G3BP1, GAR1, GEMIN5, GEMIN6, GEMIN8, HARS, HEATR1, HEATR3, HEXIM1, HSP9…	.
GO:1900034	regulation of cellular response to heat	response to stress	78	0.0151207	0.00102755	[4, 5, 6]	38.2979	36	[ANTXR1, BAG1, CABIN1, CALM1, CAMK2D, CAMK2G, CRYAB, DNAJA1, DNAJB1, DNAJC2, DNAJC7, EIF4E, HSBP1, HSF1, HSP90AA1, HSP90AB1, HSPA8, KTN1, NUP35, NUP54, NUP58, NUP88, NUP98, PMPCB, POLR1A, POLR1B, PTGES3, RAE1, RANBP2, RPA1, RPA2, RPA3, RTN3, SEC13, SFRP1, YWHAE]	.
GO:0009408	response to heat	response to stress	78	0.00723086	0.00102755	[3, 4]	34.9206	66	[ANO1, ANTXR1, ATP2A2, BAG1, CABIN1, CACYBP, CALM1, CAMK2D, CAMK2G, CDKN1A, CRYAB, CXCL10, DNAJA1, DNAJA2, DNAJA3, DNAJB1, DNAJC2, DNAJC7, EIF2B1, EIF2B3, EIF2B4, EIF2B5, EIF2S1, EIF4E, HDAC2, HSBP1, HSF1, HSF2, HSP90AA1, HSP90AB1, HSPA13, HSPA14, HSPA5, HSPA8, HSPA9, HSPD1, IGBP1, KTN1, NUP35, NUP54, NUP58, NUP88, NUP98, PMPCB, POLR1A, POLR1B, PTGES3, RAE1, RANBP2, RPA1, RPA2, RPA3, RPS6KB1, RTN…	.
GO:0034605	cellular response to heat	response to stress	78	0.005895	0.00102755	[4, 5]	36.8056	53	[ANO1, ANTXR1, ATP2A2, BAG1, CABIN1, CALM1, CAMK2D, CAMK2G, CDKN1A, CRYAB, CXCL10, DNAJA1, DNAJB1, DNAJC2, DNAJC7, EIF2S1, EIF4E, HDAC2, HSBP1, HSF1, HSF2, HSP90AA1, HSP90AB1, HSPA13, HSPA14, HSPA5, HSPA8, HSPA9, HSPD1, KTN1, NUP35, NUP54, NUP58, NUP88, NUP98, PMPCB, POLR1A, POLR1B, PTGES3, RAE1, RANBP2, RPA1, RPA2, RPA3, RTN3, SEC13, SFRP1, SLC12A9, SLC19A2, TFEC, THBS1, VCP, YWHAE]	.
GO:0009266	response to temperature stimulus	response to stress	78	0.00436142	0.00102755	[3]	34.1667	82	[ACOT11, ANO1, ANTXR1, APPL2, ARRB2, ATP2A2, BAG1, CABIN1, CACYBP, CALM1, CAMK2D, CAMK2G, CASP8, CDKN1A, CIRBP, CRYAB, CXCL10, DNAJA1, DNAJA2, DNAJA3, DNAJB1, DNAJC2, DNAJC3, DNAJC7, EIF2B1, EIF2B3, EIF2B4, EIF2B5, EIF2S1, EIF4E, FOS, GLRX2, HDAC2, HSBP1, HSF1, HSF2, HSP90AA1, HSP90AB1, HSPA13, HSPA14, HSPA5, HSPA8, HSPA9, HSPD1, IGBP1, KTN1, LCP1, LXN, NFE2L1, NFKBIA, NUP35, NUP54, NUP58, NUP88,…	.
GO:0045948	positive regulation of translational initiation	metabolic process	79	0.0148684	4.81624e-07	[4, 5, 6, 7, 8, 9, 10]	51.8519	14	[CDC123, DAZ2, DDX3X, DHX29, DNAJC3, EIF2B5, HABP4, IMPACT, KHDRBS1, POLR2G, RPS6KB1, TNF, YTHDF1, YTHDF3]	.
GO:0006446	regulation of translational initiation	metabolic process	79	0.000267902	4.81624e-07	[4, 6, 7, 8, 9]	46.7532	36	[AGO2, ALKBH1, ATF4, CDC123, DAZ2, DDX3X, DHX29, DNAJC3, EIF1, EIF1B, EIF2AK1, EIF2AK2, EIF2B5, EIF2S1, EIF4A2, EIF4B, EIF4E, EIF4EBP2, EIF4EBP3, EIF4G1, EIF4G2, EIF4G3, EIF5, FMR1, HABP4, IMPACT, KHDRBS1, LARP1, NPM1, PAIP2, POLR2G, RBM4, RPS6KB1, TNF, YTHDF1, YTHDF3]	.
GO:0003743	translation initiation factor activity	metabolic process	79	8.09057e-05	4.81624e-07	[4, 7, 8, 9, 10, 11, 12]	52.6316	30	[AGO2, COPS5, DENR, DHX29, EIF1, EIF1AD, EIF1AX, EIF1B, EIF2B1, EIF2B3, EIF2B4, EIF2B5, EIF2S1, EIF2S2, EIF3J, EIF4A1, EIF4A2, EIF4B, EIF4E, EIF4E3, EIF4G1, EIF4G2, EIF4G3, EIF5, EIF6, FOXP1, MCAT, PSMC5, SLC16A1, UTRN]	.
GO:0006413	translational initiation	metabolic process	79	1.47046e-06	4.81624e-07	[3, 6, 7, 8]	41.5459	86	[AGO2, ALKBH1, ATF4, CDC123, COPS5, DAZ2, DDX3X, DENR, DHX29, DHX33, DNAJC3, EIF1, EIF1AD, EIF1AX, EIF1B, EIF2AK1, EIF2AK2, EIF2B1, EIF2B3, EIF2B4, EIF2B5, EIF2S1, EIF2S2, EIF3J, EIF4A1, EIF4A2, EIF4B, EIF4E, EIF4E3, EIF4EBP2, EIF4EBP3, EIF4G1, EIF4G2, EIF4G3, EIF5, EIF6, FAU, FMR1, FOXP1, HABP4, IMPACT, KHDRBS1, LARP1, LTO1, MCAT, MTFMT, NPM1, PAIP2, POLR2G, PSMC5, RBM4, RPL10A, RPL18, RPL18A, R…	.
GO:0034249	negative regulation of cellular amide metabolic process	metabolic process	80	0.0150205	1.54548e-12	[4, 5, 6]	34.7561	57	[AGO2, ATF4, BTG2, CALR, CAPRIN1, CBX8, CIRBP, CNOT3, CNOT8, CTSA, DDX3X, DHFR, DNAJC5, EIF2AK1, EIF2AK2, EIF2S1, EIF4A2, EIF4A3, EIF4E, EIF4EBP2, EIF4EBP3, EIF4G1, EIF6, EPRS, ETF1, FMR1, GAPDH, GLUL, HNRNPD, HNRNPR, IGBP1, ILF3, IMP3, IREB2, LARP1, METTL16, MOV10, NCL, NOS2, ORMDL2, PAIP2, PRDX2, PRKAA1, RBM4, RGS2, ROCK1, SHMT1, SPON1, SRP9, STAT3, SYNCRIP, TIA1, TOB1, XRN1, YTHDF3, ZFP36L1, Z…	.
GO:0034248	regulation of cellular amide metabolic process	metabolic process	80	1.2052e-05	1.54548e-12	[4, 5]	34.5494	161	[AARS, ABCF1, ABTB1, AGO2, AKT2, ALKBH1, ATAD1, ATF4, ATP6V0A4, BCL3, BTG2, C1QBP, CALM2, CALR, CAPRIN1, CBX8, CCR4, CD28, CDC123, CDK5RAP1, CIRBP, CNOT11, CNOT3, CNOT8, COPS5, CTSA, DAZ2, DDX3X, DENR, DHFR, DHX29, DNAJC1, DNAJC3, DNAJC5, DPH1, DPH3, DPH6, DRD3, EEF1A1, EEF1A2, EEF1B2, EEF1D, EEF2, EIF1, EIF1AD, EIF1AX, EIF1B, EIF2AK1, EIF2AK2, EIF2B1, EIF2B3, EIF2B4, EIF2B5, EIF2S1, EIF2S2, EIF3…	.
GO:0043603	cellular amide metabolic process	metabolic process	80	8.84071e-12	1.54548e-12	[4]	34.1113	380	[AARS, AASDHPPT, ABCF1, ABTB1, ACACA, ACACB, ACOT11, ACOT13, ACOT7, ACSBG2, ACSM3, ACSS2, ADAM10, ADSL, AEBP1, AGK, AGO2, AIMP1, AKT2, ALKBH1, ALOXE3, ANPEP, AP2B1, ARG1, ARG2, ARSA, ATAD1, ATF4, ATIC, ATP6V0A4, B3GALT1, B4GALT5, BCL3, BECN1, BTD, BTG2, C1QBP, CALM2, CALR, CAPRIN1, CARNMT1, CAT, CBR4, CBX8, CCL4, CCL4L1, CCR4, CD28, CDC123, CDK5RAP1, CERS2, CHCHD1, CHST2, CIRBP, CLN6, CNOT11, CNO…	.
GO:1901566	organonitrogen compound biosynthetic process	metabolic process	80	3.02171e-12	1.54548e-12	[4]	31.8857	580	[AARS, AASDHPPT, AATF, ABCC5, ABCF1, ABTB1, ACACA, ACACB, ACHE, ACOD1, ACOT7, ACSBG2, ACSS2, ADA, ADI1, ADIPOQ, ADSL, AGA, AGK, AGO2, AGPAT5, AIMP1, AK3, AK6, AKIRIN2, AKR1A1, AKT2, ALAD, ALAS1, ALDH9A1, ALG13, ALG6, ALKBH1, ALOXE3, AMD1, APRT, ARG1, ARG2, ARSA, ASPG, ATF4, ATG12, ATIC, ATP5IF1, ATP5PF, ATP6V0A4, B3GALT1, B3GNT5, B4GALT4, B4GALT5, BCAN, BCAT1, BCL10, BCL3, BHMT, BNIP1, BTG2, C1GA…	.
GO:0006518	peptide metabolic process	metabolic process	80	4.44665e-13	1.54548e-12	[4, 5]	36.5023	311	[AARS, ABCF1, ABTB1, ADAM10, AEBP1, AGO2, AIMP1, AKT2, ALKBH1, ANPEP, AP2B1, ATAD1, ATF4, ATP6V0A4, BCL3, BECN1, BTG2, C1QBP, CALM2, CALR, CAPRIN1, CARNMT1, CBX8, CCR4, CD28, CDC123, CDK5RAP1, CHCHD1, CHST2, CIRBP, CNOT11, CNOT3, CNOT8, COPS5, CPNE1, CPXM1, CTSA, CTSG, CTSZ, DAZ2, DDX3X, DENR, DHDDS, DHFR, DHX29, DHX33, DNAJC1, DNAJC3, DNAJC5, DPH1, DPH3, DPH6, DRD3, DRG1, DTD1, EARS2, EEF1A1, EE…	.
GO:0010508	positive regulation of autophagy	cellular process, localisation, and structure	81	0.014111	3.49225e-11	[4, 5, 6, 7]	37.1681	42	[ATP5IF1, BECN1, BNIP3, BNIP3L, CACYBP, EPM2A, GNAI3, HIF1A, HK2, HMGB1, IFNG, KDR, LARP1, MEFV, MTDH, MUL1, NOD1, NPRL2, OPTN, PARK7, PIM2, PLEKHF1, PLK2, PRKAA1, PRKAB1, RAB3GAP1, RAB3GAP2, ROCK1, SCOC, SESN1, SESN3, SPTLC1, SPTLC2, STK11, TALDO1, TFEB, TP53INP1, TP53INP2, TRIM13, TRIM65, ULK1, VPS13D]	.
GO:0010506	regulation of autophagy	cellular process, localisation, and structure	81	0.000655211	3.49225e-11	[4, 5, 6]	34.2767	109	[ATG101, ATG13, ATP5IF1, ATP6V0A4, ATP6V0B, ATP6V0C, ATP6V0D1, ATP6V0E1, ATP6V1A, ATP6V1C1, ATP6V1G1, BECN1, BMF, BNIP3, BNIP3L, CACYBP, CAPN1, CDK5, CHMP4B, CISD2, CTSA, DAPL1, DENR, DRAM1, EEF1A1, EEF1A2, EIF4A2, EIF4E, EIF4G1, EIF4G2, EPM2A, ERCC4, ERN1, GAPDH, GNAI3, GOLGA2, HIF1A, HK2, HMGB1, HS1BP3, IFNG, IFT20, IFT88, KDR, LAMTOR2, LARP1, LARS, MEFV, MTDH, MTMR3, MTTP, MUL1, NAMPT, NOD1, N…	.
GO:0006914	autophagy	cellular process, localisation, and structure	81	4.42912e-05	3.49225e-11	[3, 4]	33.6735	165	[ARSA, ATG101, ATG12, ATG13, ATG3, ATG4B, ATG4C, ATG4D, ATG9A, ATP5IF1, ATP6V0A4, ATP6V0B, ATP6V0C, ATP6V0D1, ATP6V0E1, ATP6V1A, ATP6V1C1, ATP6V1G1, BECN1, BMF, BNIP3, BNIP3L, CACYBP, CAPN1, CDK5, CHMP4B, CISD2, CSNK2A1, CTSA, DAPL1, DENR, DRAM1, DRD3, EEF1A1, EEF1A2, EI24, EIF4A2, EIF4E, EIF4G1, EIF4G2, EPM2A, ERCC4, ERN1, FUNDC1, GABARAP, GABARAPL1, GABARAPL2, GAPDH, GNAI3, GOLGA2, HARS, HDLBP,…	.
GO:0016236	macroautophagy	cellular process, localisation, and structure	81	9.74871e-06	3.49225e-11	[4, 5]	37.5862	109	[ATG101, ATG12, ATG13, ATG3, ATG4B, ATG4C, ATG9A, ATP6V0A4, ATP6V0B, ATP6V0C, ATP6V0D1, ATP6V0E1, ATP6V1A, ATP6V1C1, ATP6V1G1, BECN1, BNIP3, BNIP3L, CACYBP, CAPN1, CDK5, CHMP4B, CSNK2A1, EI24, EPM2A, ERN1, FUNDC1, GABARAP, GABARAPL1, GABARAPL2, GAPDH, GNAI3, HARS, HDLBP, HIF1A, IFT20, IFT88, ILRUN, KDR, LAMTOR2, LARP1, LGALS8, MAP1LC3C, MCOLN1, MTERF3, MTMR3, NBR1, NOD1, NPC1, NPRL2, NSFL1C, NUPR…	.
GO:0031329	regulation of cellular catabolic process	cellular process, localisation, and structure	81	1.15471e-09	3.49225e-11	[4, 5]	34.4111	298	[ACACB, ADAM8, AGO2, AKIRIN2, AKT2, ALAD, ANAPC2, ANKIB1, APOA4, ATG101, ATG13, ATP5IF1, ATP6V0A4, ATP6V0B, ATP6V0C, ATP6V0D1, ATP6V0E1, ATP6V1A, ATP6V1C1, ATP6V1G1, BAX, BECN1, BMF, BNIP3, BNIP3L, BTG2, CABIN1, CACYBP, CAMLG, CAPN1, CARD16, CBX8, CCDC22, CCR4, CDK5, CHMP4B, CIRBP, CISD2, CNOT8, CPT2, CREBRF, CSNK1D, CSNK2A1, CTSA, DAB2, DAPL1, DAZ2, DCP2, DENR, DERL2, DET1, DKC1, DRAM1, DTX3L, E…	.
GO:0061077	chaperone-mediated protein folding	cellular process, localisation, and structure	82	0.0328909	0.00112861	[3]	39.6825	25	[BAG1, CCT2, CD74, CSNK2A1, DNAJB1, DNAJB14, DNAJC5, DNAJC7, FKBP1A, HM13, HSPA13, HSPA14, HSPA5, HSPA8, HSPA9, HSPD1, HSPE1, PDIA4, PPFIBP1, PTGES3, RTN3, SUGT1, TRAP1, UNC45A, UNC45B]	.
GO:0051084	'de novo' posttranslational protein folding	cellular process, localisation, and structure	82	0.0183911	0.00112861	[4]	46.1538	18	[BAG1, CCT2, CD74, CHCHD4, DNAJB1, DNAJB14, DNAJC7, HSPA13, HSPA14, HSPA5, HSPA8, HSPA9, HSPD1, HSPE1, PTGES3, RTN3, UGGT1, UGT1A1]	.
GO:0051085	chaperone cofactor-dependent protein refolding	cellular process, localisation, and structure	82	0.0148684	0.00112861	[4, 5]	51.8519	14	[BAG1, CD74, DNAJB1, DNAJB14, DNAJC7, HSPA13, HSPA14, HSPA5, HSPA8, HSPA9, HSPD1, HSPE1, PTGES3, RTN3]	.
GO:0006458	'de novo' protein folding	cellular process, localisation, and structure	82	0.00612669	0.00112861	[3]	47.7273	21	[BAG1, CCT2, CD74, CHCHD4, DNAJB1, DNAJB14, DNAJC2, DNAJC7, FKBP1A, HSPA13, HSPA14, HSPA5, HSPA8, HSPA9, HSPD1, HSPE1, PMPCB, PTGES3, RTN3, UGGT1, UGT1A1]	.
GO:0044183	protein folding chaperone	cellular process, localisation, and structure	82	0.00295654	0.00112861	[3]	61.9048	13	[CALR, CCT2, CD74, HM13, HSPA13, HSPA14, HSPA5, HSPA8, HSPA9, HSPD1, PDCL3, PFDN1, PFDN2]	.
GO:0071166	ribonucleoprotein complex localization	cellular process, localisation, and structure	83	0.00260222	1.16964e-08	[3]	37.5839	56	[AGFG1, ALYREF, BCCIP, CABIN1, CHTOP, CPSF3, CPSF4, DDX19B, EIF4A2, EIF4A3, EIF4E, EIF4G1, EIF6, FGFR1OP, FYTTD1, HARS, HDLBP, HIF1A, KTN1, MAGOH, NOL6, NPM1, NUP35, NUP54, NUP58, NUP88, NUP98, NXF1, PRPF31, PSMD4, RAE1, RAN, RANBP2, RBM39, RBM8A, RIOK2, RNPS1, RPSA, RRS1, SARNP, SEC13, SEM1, SRSF1, SRSF11, SRSF2, SRSF3, SRSF5, SRSF7, SRSF9, SSB, SYMPK, THOC7, THRB, U2AF2, XPO1, ZNF593]	.
GO:0050658	RNA transport	cellular process, localisation, and structure	83	5.65411e-05	1.16964e-08	[4, 5, 7]	38.6792	82	[AGFG1, AHCTF1, ALYREF, BCCIP, CABIN1, CHTOP, CPSF3, CPSF4, DDX19A, DDX19B, EIF4A2, EIF4A3, EIF4E, EIF4G1, EIF6, ETF1, FGFR1OP, FLOT1, FMR1, FYTTD1, HARS, HDLBP, HIF1A, HNRNPU, HSF1, IMP3, KHDRBS1, KTN1, LRPPRC, MAGOH, MVP, MX2, MYO1C, NCBP3, NOL6, NPM1, NUP35, NUP54, NUP58, NUP88, NUP98, NUTF2, NXF1, PARP11, PNPT1, PSMD4, RAE1, RAN, RANBP2, RBM26, RBM27, RBM39, RBM8A, RIOK2, RNPS1, RPSA, RRS1, S…	.
GO:0051236	establishment of RNA localization	cellular process, localisation, and structure	83	5.34591e-05	1.16964e-08	[3, 4]	38.5321	84	[AGFG1, AHCTF1, ALYREF, ANTXR1, BCCIP, CABIN1, CHTOP, CPSF3, CPSF4, DDX19A, DDX19B, EIF4A2, EIF4A3, EIF4E, EIF4G1, EIF6, ETF1, FGFR1OP, FLOT1, FMR1, FYTTD1, HARS, HDLBP, HIF1A, HNRNPU, HSF1, IMP3, KHDRBS1, KTN1, LRPPRC, MAGOH, MVP, MX2, MYO1C, NCBP3, NOL6, NPM1, NUP35, NUP54, NUP58, NUP88, NUP98, NUTF2, NXF1, PARP11, PNPT1, PSMD4, RAE1, RAN, RANBP2, RBM26, RBM27, RBM39, RBM8A, RIOK2, RNPS1, RPSA,…	.
GO:0051169	nuclear transport	cellular process, localisation, and structure	83	3.44049e-05	1.16964e-08	[4, 5]	35.1852	133	[AGFG1, AGT, ALYREF, APPL1, APPL2, ARNTL, BANF1, BCCIP, CABIN1, CALR, CDH1, CDK5, CHCHD4, CHTOP, CPSF3, CPSF4, CSE1L, DDX19B, EEF1A2, EIF2AK1, EIF4A2, EIF4A3, EIF4E, EIF4G1, EIF6, FERMT1, FGFR1OP, FYTTD1, FZR1, GAS6, GEMIN5, GEMIN6, GEMIN8, HARS, HDAC3, HDLBP, HEATR3, HIF1A, HMGA1, HNRNPK, IFNG, IL1B, ING1, IPO13, IPO4, IPO5, IPO7, KHDRBS1, KMT2A, KPNA2, KPNA3, KPNA5, KTN1, LZTS2, MAGOH, MALT1, M…	.
GO:0006403	RNA localization	cellular process, localisation, and structure	83	7.18587e-07	1.16964e-08	[3]	39.924	105	[AGFG1, AHCTF1, ALYREF, ANTXR1, BCCIP, CABIN1, CCT2, CCT3, CCT4, CCT5, CCT6A, CHTOP, CPSF3, CPSF4, DCP2, DDX19A, DDX19B, DKC1, EIF4A2, EIF4A3, EIF4E, EIF4G1, EIF6, ETF1, EXOSC2, EXOSC3, FBL, FGFR1OP, FLOT1, FMR1, FYTTD1, HARS, HDLBP, HIF1A, HNRNPU, HSF1, IMP3, KHDRBS1, KTN1, LRPPRC, MAGOH, MVP, MX2, MYO1C, NBL1, NCBP3, NHP2, NOL6, NOP10, NOP58, NPM1, NUP35, NUP54, NUP58, NUP88, NUP98, NUTF2, NXF1…	.
GO:0036498	IRE1-mediated unfolded protein response	response to stress	84	0.012902	6.98647e-07	[4, 5, 6, 7, 8]	40.2597	31	[ARFGAP1, ARFGAP3, ARSA, ATP6V0D1, ATP6V1C1, BAX, COPS5, CTDSP2, CXXC1, DCTN1, DNAJB11, DNAJB9, DNAJC3, ERN1, FICD, GFPT1, GOSR2, HSPA5, HYOU1, MYDGF, PDIA5, PDIA6, SCP2, SEC31A, SERP1, SRPRA, SRPRB, SSR1, TMEM33, TPP1, XBP1]	.
GO:0030968	endoplasmic reticulum unfolded protein response	response to stress	84	0.0115967	6.98647e-07	[3, 4, 5, 6, 7]	36.8	46	[ARFGAP1, ARFGAP3, ARSA, ATF3, ATF4, ATP6V0D1, ATP6V1C1, BAX, CALR, CCL4, COPS5, CREBRF, CTDSP2, CTH, CXXC1, DCTN1, DERL2, DNAJB11, DNAJB9, DNAJC3, EIF2AK2, EIF2S1, ERN1, FICD, GFPT1, GOSR2, HSP90B1, HSPA13, HSPA5, HYOU1, IGBP1, MYDGF, NFE2L2, PDIA5, PDIA6, RNF121, SCP2, SEC31A, SERP1, SRPRA, SRPRB, SSR1, TMEM33, TPP1, VCP, XBP1]	.
GO:0035967	cellular response to topologically incorrect protein	response to stress	84	0.000800372	6.98647e-07	[4, 5]	38.1818	63	[ARFGAP1, ARFGAP3, ARSA, ATF3, ATF4, ATP6V0D1, ATP6V1C1, BAX, CALR, CCL4, COPS5, CREBRF, CTDSP2, CTH, CUL3, CXXC1, DCTN1, DERL2, DNAJB11, DNAJB14, DNAJB9, DNAJC3, EIF2AK2, EIF2S1, ERN1, FICD, GFPT1, GOSR2, HSF1, HSP90B1, HSPA13, HSPA14, HSPA5, HSPA8, HSPA9, HSPD1, HYOU1, IGBP1, MYDGF, NFE2L2, OPTN, PDIA5, PDIA6, POMT2, RHBDD1, RNF121, RNF126, SCP2, SDF2, SDF2L1, SEC31A, SERP1, SRPRA, SRPRB, SSR1,…	.
GO:0006986	response to unfolded protein	response to stress	84	0.000356853	6.98647e-07	[4, 5]	38.3333	69	[ARFGAP1, ARFGAP3, ARFRP1, ARSA, ATF3, ATF4, ATP6V0D1, ATP6V1C1, BAX, CALR, CCL4, COPS5, CREBRF, CTDSP2, CTH, CXXC1, DCTN1, DERL2, DNAJA1, DNAJB1, DNAJB11, DNAJB9, DNAJC3, EIF2AK2, EIF2S1, ERN1, ERP44, FBXO6, FICD, GFPT1, GOSR2, HSF1, HSP90AA1, HSP90AB1, HSP90B1, HSPA13, HSPA14, HSPA4, HSPA4L, HSPA5, HSPA8, HSPA9, HSPB7, HSPD1, HSPE1, HYOU1, IGBP1, MANF, MYDGF, NFE2L2, OPTN, PDIA5, PDIA6, RHBDD1,…	.
GO:0035966	response to topologically incorrect protein	response to stress	84	0.000142026	6.98647e-07	[3, 4]	38.2353	78	[ARFGAP1, ARFGAP3, ARFRP1, ARSA, ATF3, ATF4, ATP6V0D1, ATP6V1C1, BAX, CALR, CCL4, COPS5, CREBRF, CTDSP2, CTH, CUL3, CXXC1, DCTN1, DERL2, DNAJA1, DNAJB1, DNAJB11, DNAJB14, DNAJB9, DNAJC3, EIF2AK2, EIF2S1, ERN1, ERP44, FBXO6, FICD, GFPT1, GOSR2, HSF1, HSP90AA1, HSP90AB1, HSP90B1, HSPA13, HSPA14, HSPA4, HSPA4L, HSPA5, HSPA8, HSPA9, HSPB7, HSPD1, HSPE1, HYOU1, IGBP1, MANF, MYDGF, NFE2L2, OPTN, PDIA5,…	.
GO:0034976	response to endoplasmic reticulum stress	response to stress	84	2.54397e-05	6.98647e-07	[4]	37.0242	107	[ANGPTL2, ANKS4B, ARFGAP1, ARFGAP3, ARFRP1, ARSA, ATF3, ATF4, ATP2A2, ATP6V0D1, ATP6V1C1, AUP1, BAX, CALR, CCDC47, CCL4, CEBPB, COL4A3BP, COPS5, CREBRF, CTDSP2, CTH, CXXC1, DCTN1, DERL2, DNAJB11, DNAJB14, DNAJB9, DNAJC3, EEF2, EIF2AK2, EIF2B5, EIF2S1, ERLIN2, ERN1, ERP44, FBXO2, FBXO6, FICD, FLOT1, GET4, GFPT1, GOSR2, GRINA, HM13, HSP90B1, HSPA13, HSPA5, HYOU1, IGBP1, JUN, MANF, MARCH6, MYDGF, NF…	.
GO:0044283	small molecule biosynthetic process	metabolic process	85	0.00574379	0.00102145	[3]	29.4264	236	[AASDHPPT, ABCC5, ABCD3, ABCG1, ACACA, ACACB, ACAT2, ACOD1, ACOT11, ACOT7, ACSM3, ACSS2, ADA, ADI1, ADIPOQ, ADSL, AGA, AKIRIN2, AKR1A1, ALOX5AP, ALOXE3, AMD1, ANAPC2, ANXA1, APOA4, APRT, ARSA, ARV1, ASPG, ATF3, ATF4, ATIC, BCAN, BCAT1, BGLAP, BHMT, BMP2, CABIN1, CAD, CBR4, CBS, CD74, CEACAM1, CH25H, CHST2, CLCN2, CLK2, CMPK1, CNBP, CNP, CNPY2, COQ2, COQ3, COQ6, COQ8B, CREBRF, CSAD, CTDSP2, CTH, C…	.
GO:0044281	small molecule metabolic process	metabolic process	85	0.00441313	0.00102145	[2]	27.5037	552	[AARS, AASDHPPT, ABCC5, ABCD3, ABCD4, ABCG1, ABHD10, ACACA, ACACB, ACAD10, ACAT2, ACOD1, ACOT11, ACOT13, ACOT7, ACSBG2, ACSM3, ACSS2, ADA, ADI1, ADIPOQ, ADSL, AGA, AGO2, AGPAT5, AIMP1, AK3, AK6, AKIRIN2, AKR1A1, AKT2, ALDH2, ALDH9A1, ALKBH7, ALOX5AP, ALOXE3, AMD1, AMDHD2, ANAPC2, ANXA1, APOA4, APPL2, APRT, ARG1, ARG2, ARSA, ARV1, AS3MT, ASPG, ATF3, ATF4, ATIC, ATP5IF1, ATP5PF, ATP6V0A4, ATP6V1A, …	.
GO:0016053	organic acid biosynthetic process	metabolic process	85	0.00126879	0.00102145	[4]	32.2222	145	[AASDHPPT, ABCC5, ABCD3, ACACA, ACACB, ACOD1, ACOT11, ACOT7, ACSM3, ACSS2, ADI1, ADIPOQ, ADSL, AGA, AKIRIN2, AKR1A1, ALOX5AP, ALOXE3, ANAPC2, ANXA1, APOA4, ARSA, ASPG, ATIC, BCAN, BCAT1, BGLAP, BHMT, CABIN1, CAD, CBR4, CBS, CD74, CEACAM1, CH25H, CHST2, CNPY2, CREBRF, CSAD, CTDSP2, CTH, CYP46A1, DEGS1, DHFR, EIF2B5, EIF6, ELOVL1, ENO2, ENO3, ERLIN2, FASN, GAD1, GADL1, GAPDH, GLS, GLUD1, GLUL, GOLT…	.
GO:0043436	oxoacid metabolic process	metabolic process	85	0.000250538	0.00102145	[4]	29.7038	341	[AARS, AASDHPPT, ABCC5, ABCD3, ABHD10, ACACA, ACACB, ACAD10, ACAT2, ACOD1, ACOT11, ACOT7, ACSBG2, ACSM3, ACSS2, ADI1, ADIPOQ, ADSL, AGA, AGO2, AIMP1, AKIRIN2, AKR1A1, AKT2, ALDH9A1, ALKBH7, ALOX5AP, ALOXE3, AMDHD2, ANAPC2, ANXA1, APOA4, APPL2, ARG1, ARG2, ARSA, ARV1, AS3MT, ASPG, ATF4, ATIC, B4GALT4, B4GALT5, BCAN, BCAT1, BGLAP, BHMT, BLMH, BTD, CABIN1, CAD, CARNMT1, CASP1, CAT, CBR4, CBS, CD74, …	.
GO:0006082	organic acid metabolic process	metabolic process	85	0.000225512	0.00102145	[3]	29.6996	346	[AARS, AASDHPPT, ABCC5, ABCD3, ABHD10, ACACA, ACACB, ACAD10, ACAT2, ACOD1, ACOT11, ACOT7, ACSBG2, ACSM3, ACSS2, ADI1, ADIPOQ, ADSL, AGA, AGO2, AIMP1, AKIRIN2, AKR1A1, AKT2, ALDH9A1, ALKBH7, ALOX5AP, ALOXE3, AMDHD2, ANAPC2, ANXA1, APOA4, APPL2, ARG1, ARG2, ARSA, ARV1, AS3MT, ASPG, ATF4, ATIC, B4GALT4, B4GALT5, BANF1, BCAN, BCAT1, BGLAP, BHMT, BLMH, BTD, CABIN1, CAD, CARNMT1, CASP1, CAT, CBR4, CBS,…	.
GO:0006520	cellular amino acid metabolic process	metabolic process	85	1.75459e-05	0.00102145	[3, 4, 6]	35.0242	145	[AARS, AASDHPPT, ACOD1, ADI1, ADSL, AGA, AGO2, AIMP1, ALDH9A1, ARG1, ARG2, ASPG, ATF4, BCAT1, BHMT, BLMH, CAD, CARNMT1, CAT, CBS, CKM, CKMT1A, CNPY2, CPOX, CRAT, CSAD, CTH, CTPS1, CYLD, DCT, DDAH2, DTD1, EARS2, EEF1E1, EGLN1, EPRS, FARSA, FARSB, GAD1, GADL1, GCAT, GCSH, GFPT1, GLDC, GLS, GLUD1, GLUL, GOLT1B, GOT2, GPAM, GPT2, HAAO, HARS, HECA, HMGCL, HPDL, IL4I1, KARS, LARS, LARS2, MARS, MARS2, M…	.
GO:0046148	pigment biosynthetic process	metabolic process	86	0.0323221	0.00385566	[3]	37.9747	30	[ADA, ALAD, ALAS1, APPL1, APRT, ATP5IF1, AURKB, CDH3, COX10, CPOX, CRYBG1, DCT, FXN, GPAM, HMBS, HPRT1, IREB2, MTHFD1, MTHFD1L, NFE2L1, PAICS, PPOX, PRSS1, RANBP2, SHMT1, SLC25A39, TMEM14C, TSPO, UROD, UROS]	.
GO:0042440	pigment metabolic process	metabolic process	86	0.0185491	0.00385566	[2]	38.0435	35	[ADA, ALAD, ALAS1, AMBP, APPL1, APRT, ATP5IF1, AURKB, BLVRB, CDH3, COX10, CPOX, CRYBG1, DCT, FXN, GPAM, HMBS, HPRT1, IREB2, MTHFD1, MTHFD1L, NFE2L1, PAICS, PPOX, PRSS1, PTPN6, RANBP2, SHMT1, SLC25A39, TMEM14C, TSPO, UGGT1, UGT1A1, UROD, UROS]	.
GO:0006783	heme biosynthetic process	metabolic process	86	0.0115493	0.00385566	[4, 6, 7]	51.7241	15	[ALAD, ALAS1, ATP5IF1, COX10, CPOX, FXN, HMBS, IREB2, NFE2L1, PPOX, SLC25A39, TMEM14C, TSPO, UROD, UROS]	.
GO:0033013	tetrapyrrole metabolic process	metabolic process	86	0.00659217	0.00385566	[4]	41.8919	31	[ABCD4, ALAD, ALAS1, AMBP, ATP5IF1, BLVRB, COX10, CPOX, CTRB1, EIF2AK1, EIF2AK2, FXN, HMBS, IREB2, MARCKSL1, MIF, MTRR, NFE2L1, PPOX, PRDX2, PRSS1, PTPN6, RANBP2, SLC19A2, SLC25A39, TMEM14C, TSPO, UGGT1, UGT1A1, UROD, UROS]	.
GO:0042168	heme metabolic process	metabolic process	86	0.00582451	0.00385566	[3, 5, 6]	48.7805	20	[ALAD, ALAS1, AMBP, ATP5IF1, BLVRB, COX10, CPOX, FXN, HMBS, IREB2, NFE2L1, PPOX, PTPN6, SLC25A39, TMEM14C, TSPO, UGGT1, UGT1A1, UROD, UROS]	.
GO:0006778	porphyrin-containing compound metabolic process	metabolic process	86	0.00491032	0.00385566	[4, 5]	46.9388	23	[ALAD, ALAS1, AMBP, ATP5IF1, BLVRB, COX10, CPOX, EIF2AK1, EIF2AK2, FXN, HMBS, IREB2, NFE2L1, PPOX, PRDX2, PTPN6, SLC25A39, TMEM14C, TSPO, UGGT1, UGT1A1, UROD, UROS]	.
GO:1903901	negative regulation of viral life cycle	immune response	87	0.0145389	0.000243257	[4, 5, 6, 7]	41.9355	26	[APCS, BANF1, EIF2AK2, GSN, IFIT1, IFIT5, IFITM3, ILF3, INPP5K, IRF6, MX1, PARP10, PLSCR1, PML, RNASEL, RSAD2, SNX3, SRPK1, TNF, TNIP1, TRIM10, TRIM13, TRIM25, TRIM35, VAPA, ZC3HAV1]	.
GO:0048525	negative regulation of viral process	immune response	87	0.00826146	0.000243257	[3, 4, 5, 6]	41.3333	31	[APCS, BANF1, CCL4, CCL4L1, EIF2AK2, GSN, IFIT1, IFIT5, IFITM3, ILF3, INPP5K, IRF6, JUN, MX1, PARP10, PLSCR1, PML, RNASEL, RSAD2, SNX3, SRPK1, STAT1, TARDBP, TNF, TNIP1, TRIM10, TRIM13, TRIM25, TRIM35, VAPA, ZC3HAV1]	.
GO:0050792	regulation of viral process	immune response	87	0.0051343	0.000243257	[4, 5]	35.2632	67	[ADAR, APCS, BANF1, BLMH, CCL4, CCL4L1, CD28, CD4, CD74, CHD1, CHMP4B, CNOT8, DDX3X, DDX5, EIF2AK2, FMR1, GSN, GTF2B, IFIT1, IFIT5, IFITM3, ILF3, INPP5K, IRF6, JUN, KPNA2, KPNA3, LARP1, LGALS1, LGALS9, MDFIC, MX1, NUCKS1, P4HB, PARP10, PC, PKN2, PLSCR1, PML, POLR2E, POLR2F, POLR2G, POLR2H, POLR2J, POLR2K, PPIE, PPIH, PSMC3, RAB7A, RNASEL, RRP1B, RSAD2, SNX3, SRPK1, STAT1, STAU1, TARDBP, TNF, TNFR…	.
GO:0043901	negative regulation of multi-organism process	immune response	87	0.0021809	0.000243257	[2, 3, 4]	37.8378	56	[ACOD1, ADA, APCS, ARG2, BANF1, C1QBP, CALR, CARD16, CARD8, CCL4, CCL4L1, CHAMP1, CTSG, EIF2AK2, GSN, HPGDS, IFIT1, IFIT5, IFITM3, IGBP1, ILF3, INPP5K, IRF6, IRF8, JUN, MAPKBP1, MRTFA, MUL1, MX1, MYD88, NPRL2, PARP10, PCBP2, PLSCR1, PML, PPP2CB, PRDX2, PTGDS, RIOK3, RNASEL, RPSA, RSAD2, SIRT2, SNX3, SRPK1, STAT1, TARDBP, TNF, TNIP1, TRIM10, TRIM13, TRIM25, TRIM35, UFD1, VAPA, ZC3HAV1]	.
GO:0043903	regulation of symbiosis, encompassing mutualism through parasitism	immune response	87	0.00212706	0.000243257	[3, 4]	35.2941	78	[ADAR, APCS, ARG1, BANF1, BLMH, CCL4, CCL4L1, CD28, CD4, CD74, CHAMP1, CHD1, CHMP4B, CNOT8, CTSG, CXCL6, DDX3X, DDX5, EIF2AK2, EXOC2, FMR1, GAPDH, GOLGA4, GSN, GTF2B, IFIT1, IFIT5, IFITM3, ILF3, INPP5K, IRF6, IRF8, JUN, KPNA2, KPNA3, LARP1, LGALS1, LGALS9, MDFIC, MRTFA, MX1, MYD88, NUCKS1, P4HB, PARP10, PC, PKN2, PLSCR1, PML, POLR2E, POLR2F, POLR2G, POLR2H, POLR2J, POLR2K, PPIE, PPIH, PSMC3, RAB7…	.
GO:0043900	regulation of multi-organism process	immune response	87	0.000820152	0.000243257	[2, 3]	33.3333	124	[ACOD1, ADA, ADAR, AGO2, APCS, ARG1, ARG2, BANF1, BLMH, C1QBP, CALR, CARD16, CARD8, CCL4, CCL4L1, CD28, CD4, CD74, CGAS, CHAMP1, CHD1, CHMP4B, CIB1, CISD2, CNOT8, CTSG, CXCL6, CYBA, DDX3X, DDX5, DDX58, DTX3L, EIF2AK2, EXOC2, FMR1, FOXP1, GAPDH, GOLGA4, GRN, GSN, GTF2B, HDAC2, HERC5, HPGDS, IFIT1, IFIT5, IFITM3, IFNG, IGBP1, IL1B, ILF3, INPP5K, IRF6, IRF8, JUN, KPNA2, KPNA3, LARP1, LGALS1, LGALS9,…	.
GO:0002685	regulation of leukocyte migration	immune response	88	0.0491195	0.011286	[3, 4, 5, 6, 7]	32.4324	60	[ABR, ADA, ADAM10, ADAM8, ANO6, ANXA1, ATP6V0A4, C1QBP, C3AR1, CALR, CCL19, CCL25, CCL4, CCL4L1, CCR2, CCR7, CD74, CD9, CX3CR1, CXCL10, CXCR3, DOCK8, DUSP12, EMILIN1, FADD, GAS6, HMGB1, HNRNPK, ICAM1, IL1R1, ITGA2, KARS, KIF20B, LGALS3, LGALS9, MEOX2, MIF, MMP14, MPP1, MRTFA, MSN, MYD88, NBL1, NCKAP1L, OXSR1, P2RX4, PAFAH1B1, PIK3IP1, PLA2G7, RAC2, RHOA, RIPOR2, RPSA, SERPINE1, STK39, THBS1, TNF,…	.
GO:0030595	leukocyte chemotaxis	immune response	88	0.0458046	0.011286	[3, 5, 6]	32.1782	65	[ADAM10, ADAM8, ANO6, ANXA1, C1QBP, C3AR1, CALR, CCL13, CCL14, CCL19, CCL25, CCL4, CCL4L1, CCR2, CCR7, CD74, CH25H, CMPK1, CORO1A, CUL9, CXCL10, CXCL11, CXCL2, CXCL6, CXCR1, CXCR3, DHX8, DUSP12, GAS6, GOLGA4, HEXIM1, HMGB1, HNRNPK, IL1B, IL1R1, KARS, KIF20B, LGALS3, LGALS9, MARS, MIF, MPP1, MRTFA, NBL1, NCKAP1L, OXSR1, PAFAH1B1, PIK3CD, PIK3IP1, PLA2G7, PTGES2, RAC2, RIPOR2, RPSA, S1PR1, SAA2, SA…	.
GO:0097530	granulocyte migration	immune response	88	0.0453563	0.011286	[4, 6, 7]	34.7458	41	[ADAM8, ANXA1, C1QBP, C3AR1, CCL13, CCL14, CCL19, CCL25, CCL4, CCL4L1, CCR7, CD74, CMPK1, CUL9, CXCL10, CXCL11, CXCL2, CXCL6, CXCR1, DHX8, GOLGA4, HNRNPK, IL1B, IL1R1, KARS, KIF20B, LGALS3, MCOLN2, MPP1, MRTFA, MYD88, NCKAP1L, PIK3CD, PTGES2, RAC2, RIPOR2, RPSA, SAA2, THBS1, TRIM13, VAV3]	.
GO:1902622	regulation of neutrophil migration	immune response	88	0.0298184	0.011286	[4, 5, 6, 7, 8, 9]	46.875	15	[ADAM8, C1QBP, C3AR1, CCL19, CCR7, CD74, IL1R1, KIF20B, MPP1, MRTFA, MYD88, NCKAP1L, RAC2, RIPOR2, RPSA]	.
GO:0002687	positive regulation of leukocyte migration	immune response	88	0.026094	0.011286	[3, 4, 5, 6, 7, 8]	35.9649	41	[ADAM10, ADAM8, ANO6, ATP6V0A4, C1QBP, C3AR1, CALR, CCL19, CCL4, CCL4L1, CCR2, CCR7, CD74, CXCL10, DOCK8, FADD, GAS6, HMGB1, HNRNPK, ICAM1, IL1R1, ITGA2, KARS, LGALS3, LGALS9, MMP14, MRTFA, NCKAP1L, OXSR1, P2RX4, PAFAH1B1, PLA2G7, RAC2, RHOA, RIPOR2, RPSA, SERPINE1, STK39, THBS1, TNF, VEGFC]	.
GO:0071621	granulocyte chemotaxis	immune response	88	0.0225093	0.011286	[4, 5, 6, 7, 8]	36.8932	38	[ANXA1, C1QBP, C3AR1, CCL13, CCL14, CCL19, CCL25, CCL4, CCL4L1, CCR7, CD74, CMPK1, CUL9, CXCL10, CXCL11, CXCL2, CXCL6, CXCR1, DHX8, GOLGA4, HNRNPK, IL1B, IL1R1, KARS, KIF20B, LGALS3, MPP1, MRTFA, NCKAP1L, PIK3CD, PTGES2, RAC2, RIPOR2, RPSA, SAA2, THBS1, TRIM13, VAV3]	.
GO:0010033	response to organic substance	immune response	89	1.67708e-06	6.20851e-08	[3]	28.3097	819	[AATF, ABCC4, ABCD3, ABCD4, ABCG1, ABR, ACACA, ACACB, ACOD1, ACSBG2, ACTB, ACTR3, ADA, ADAM10, ADAM23, ADAR, ADIPOQ, ADNP, AFF3, AGFG1, AGT, AHR, AKIRIN2, AKR1A1, AKT2, ALAD, AMBP, ANGPTL2, ANO1, ANXA1, AP3S1, APLP1, APOA4, APPL1, APPL2, APRT, AQP1, AR, ARF1, ARF6, ARFGAP1, ARFGAP3, ARFRP1, ARG1, ARHGDIA, ARHGEF7, ARNTL, ARRB2, ARSA, ASAP2, ATF3, ATF4, ATIC, ATP2A2, ATP6V0A4, ATP6V0B, ATP6V0C, AT…	.
GO:1901701	cellular response to oxygen-containing compound	metabolic process	89	0.0434776	6.20851e-08	[4]	27.6596	299	[ACACA, ACOD1, ACSBG2, ACTB, ADIPOQ, AGFG1, AGT, AHR, AKR1A1, AKT2, ANGPTL2, ANO1, ANXA1, AP3S1, APLP1, APOA4, APPL1, APPL2, APRT, AQP1, AR, ARG1, ATF4, ATP6V0A4, ATP6V0B, ATP6V0C, ATP6V0D1, ATP6V0E1, ATP6V1A, ATP6V1C1, ATP6V1F, ATP6V1G1, BAG1, BCL10, BECN1, BGLAP, BNIP3, BTG2, CA2, CACYBP, CAPN2, CARD16, CARD8, CASP1, CASP9, CASTOR2, CBX8, CCL4, CCL4L1, CCS, CD40, CD68, CDH1, CDK5, CDKN1A, CDKN1…	.
GO:0014070	response to organic cyclic compound	metabolic process	89	0.0350512	6.20851e-08	[4]	28.0042	268	[AATF, ABCC4, ABCD3, ACACB, ACOD1, ACTB, ADA, ADIPOQ, AGT, AHR, AKIRIN2, AKR1A1, ALAD, ANGPTL2, ANXA1, APLP1, APOA4, AQP1, AR, ARG1, ARHGDIA, ARHGEF7, ARNTL, ARRB2, ATF4, ATP6V0A4, BAG1, BECN1, BGLAP, BMP2, BTG2, CA2, CACYBP, CAD, CALM1, CALM2, CALR, CARD9, CARM1, CASP7, CASP8, CASP9, CAT, CBFB, CBX8, CCL4, CCNH, CCT6A, CD4, CD40, CD46, CDH1, CDK5, CDK7, CDKN1A, CDKN1B, CDKN1C, CDKN2D, CEBPB, CFL…	.
GO:1901700	response to oxygen-containing compound	metabolic process	89	0.0146338	6.20851e-08	[3]	27.5596	428	[AATF, ABR, ACACA, ACOD1, ACSBG2, ACTB, ADA, ADIPOQ, ADNP, AGFG1, AGT, AHR, AKIRIN2, AKR1A1, AKT2, ALAD, ANGPTL2, ANO1, ANXA1, AP3S1, APLP1, APOA4, APPL1, APPL2, APRT, AQP1, AR, ARG1, ARSA, ASAP2, ATF4, ATP2A2, ATP6V0A4, ATP6V0B, ATP6V0C, ATP6V0D1, ATP6V0E1, ATP6V1A, ATP6V1C1, ATP6V1F, ATP6V1G1, BAG1, BCL10, BECN1, BGLAP, BNIP3, BTG2, CA2, CACYBP, CAD, CALM1, CALM2, CALR, CAPN2, CARD16, CARD8, CA…	.
GO:0010243	response to organonitrogen compound	metabolic process	89	0.00956953	6.20851e-08	[4]	28.6735	281	[AATF, ABCC4, ACOD1, ACTB, ADA, ADIPOQ, AGT, AHR, AKR1A1, AKT2, ALAD, ANGPTL2, ANXA1, AP3S1, APLP1, APPL1, APPL2, APRT, AQP1, ARG1, ASAP2, ATF4, ATP6V0A4, ATP6V0B, ATP6V0C, ATP6V0D1, ATP6V0E1, ATP6V1A, ATP6V1C1, ATP6V1F, ATP6V1G1, AUP1, BGLAP, BTG2, CA2, CACYBP, CAD, CALM1, CALM2, CAPN2, CARD9, CARM1, CASP7, CASTOR2, CAT, CBX8, CCDC47, CCNI, CCT6A, CD40, CD68, CD9, CDH1, CDK5, CDK7, CDKN1A, CDKN1…	.
GO:1901698	response to nitrogen compound	metabolic process	89	0.00293203	6.20851e-08	[3]	29.0353	304	[AATF, ABCC4, ACOD1, ACTB, ADA, ADIPOQ, AGT, AHR, AKR1A1, AKT2, ALAD, ANGPTL2, ANXA1, AP3S1, APLP1, APPL1, APPL2, APRT, AQP1, ARG1, ASAP2, ATF4, ATP6V0A4, ATP6V0B, ATP6V0C, ATP6V0D1, ATP6V0E1, ATP6V1A, ATP6V1C1, ATP6V1F, ATP6V1G1, AUP1, BGLAP, BTG2, CA2, CACYBP, CAD, CALM1, CALM2, CAPN2, CARD9, CARM1, CASP7, CASTOR2, CAT, CBX8, CCDC47, CCL19, CCNI, CCR7, CCT6A, CD40, CD68, CD9, CDH1, CDK5, CDK7, …	.
GO:1904816	positive regulation of protein localization to chromosome, telomeric region	cellular process, localisation, and structure	90	0.0234066	0.00024741	[3, 4, 5, 6, 7, 8, 9]	60	9	[CCT2, CCT3, CCT4, CCT5, CCT6A, DKC1, GNL3, PCYT1A, TCP1]	.
GO:1904871	positive regulation of protein localization to Cajal body	cellular process, localisation, and structure	90	0.00851691	0.00024741	[4, 5, 6, 7, 8, 9, 10, 11]	72.7273	8	[CCT2, CCT3, CCT4, CCT5, CCT6A, DKC1, PCYT1A, TCP1]	.
GO:0090672	telomerase RNA localization	cellular process, localisation, and structure	90	0.00055081	0.00024741	[4]	65.2174	15	[CCT2, CCT3, CCT4, CCT5, CCT6A, DCP2, DKC1, NBL1, NHP2, NOP10, PCYT1A, RUVBL1, RUVBL2, TCP1, TNIP1]	.
GO:0090685	RNA localization to nucleus	cellular process, localisation, and structure	90	0.00055081	0.00024741	[4]	65.2174	15	[CCT2, CCT3, CCT4, CCT5, CCT6A, DCP2, DKC1, NBL1, NHP2, NOP10, PCYT1A, RUVBL1, RUVBL2, TCP1, TNIP1]	.
GO:1904874	positive regulation of telomerase RNA localization to Cajal body	cellular process, localisation, and structure	90	0.000381497	0.00024741	[2, 3, 4, 5, 6, 7, 8]	72.2222	13	[CCT2, CCT3, CCT4, CCT5, CCT6A, DKC1, NHP2, NOP10, PCYT1A, RUVBL1, RUVBL2, TCP1, TNIP1]	.
GO:1904872	regulation of telomerase RNA localization to Cajal body	cellular process, localisation, and structure	90	0.000283419	0.00024741	[3, 4, 6, 7]	68.1818	15	[CCT2, CCT3, CCT4, CCT5, CCT6A, DCP2, DKC1, NBL1, NHP2, NOP10, PCYT1A, RUVBL1, RUVBL2, TCP1, TNIP1]	.
GO:0048207	vesicle targeting, rough ER to cis-Golgi	cellular process, localisation, and structure	91	0.0209251	0.00151706	[4, 5, 6, 7, 8]	40.2985	27	[CD5, CD59, CSNK1D, CTSZ, CUL3, GOLGA2, GOSR2, IQGAP1, LMAN1, PPP6C, RAB1A, SAR1A, SCFD1, SEC13, SEC22B, SEC23A, SEC23IP, SEC24A, SEC24C, SEC24D, SEC31A, STX5, TMED10, TMED2, TRAPPC3, TRAPPC6B, ZFYVE9]	.
GO:0006903	vesicle targeting	cellular process, localisation, and structure	91	0.0179582	0.00151706	[2, 5, 6]	37.8947	36	[ARFGAP1, ARFGAP3, CD5, CD59, CSNK1D, CTSZ, CUL3, GOLGA2, GOSR1, GOSR2, IQGAP1, LMAN1, PPP6C, PTGES2, RAB1A, SAR1A, SCFD1, SCRIB, SEC13, SEC22B, SEC23A, SEC23IP, SEC24A, SEC24C, SEC24D, SEC31A, SNAP29, STARD3NL, STX5, TBC1D8, TMED10, TMED2, TMED9, TRAPPC3, TRAPPC6B, ZFYVE9]	.
GO:0048199	vesicle targeting, to, from or within Golgi	cellular process, localisation, and structure	91	0.00515883	0.00151706	[3, 6, 7]	42.1053	32	[ARFGAP1, ARFGAP3, CD5, CD59, CSNK1D, CTSZ, CUL3, GOLGA2, GOSR1, GOSR2, IQGAP1, LMAN1, PPP6C, PTGES2, RAB1A, SAR1A, SCFD1, SEC13, SEC22B, SEC23A, SEC23IP, SEC24A, SEC24C, SEC24D, SEC31A, STX5, TMED10, TMED2, TMED9, TRAPPC3, TRAPPC6B, ZFYVE9]	.
GO:0006900	vesicle budding from membrane	cellular process, localisation, and structure	91	0.00514496	0.00151706	[4, 5]	39.604	40	[AP3B1, ARF1, ARFGAP1, ARFGAP3, CALM2, CD5, CD59, CHMP4B, CSNK1D, CTSZ, CUL3, GOLGA2, GOSR2, IQGAP1, LMAN1, PPP6C, PTGES2, RAB1A, RAB7A, SAR1A, SCFD1, SEC13, SEC22B, SEC23A, SEC23B, SEC23IP, SEC24A, SEC24C, SEC24D, SEC31A, SNX3, STX5, TMED10, TMED2, TMED9, TRAPPC3, TRAPPC6B, VAPA, WASL, ZFYVE9]	.
GO:0006888	endoplasmic reticulum to Golgi vesicle-mediated transport	cellular process, localisation, and structure	91	0.00230165	0.00151706	[4, 5, 6]	35.8586	71	[ANK1, ANK3, ARCN1, ARF1, ARF4, ARFGAP1, ARFGAP3, BGLAP, CD5, CD59, COG2, COG8, COPA, COPB1, COPB2, COPE, COPZ1, CSNK1D, CTSZ, CUL3, DCTN1, DCTN4, DCTN6, DDHD2, DYNC1I2, DYNC1LI2, ERGIC1, GAS6, GOLGA2, GOLT1B, GOSR1, GOSR2, HYOU1, IER3IP1, IQGAP1, KDELR2, LMAN1, LMAN2L, PPHLN1, PPP6C, PRDX2, PTGES2, RAB1A, SAR1A, SCFD1, SEC13, SEC22B, SEC23A, SEC23B, SEC23IP, SEC24A, SEC24C, SEC24D, SEC31A, SPTAN…	.
GO:0090110	COPII-coated vesicle cargo loading	cellular process, localisation, and structure	91	0.00110262	0.00151706	[4, 5, 6, 7, 8]	73.3333	11	[IQGAP1, RAB1A, SAR1A, SEC13, SEC23A, SEC23B, SEC24A, SEC24C, SEC24D, SEC31A, ZFYVE9]	.
GO:0035459	vesicle cargo loading	cellular process, localisation, and structure	91	0.000333577	0.00151706	[4, 5]	70	14	[CALM2, IQGAP1, RAB1A, SAR1A, SEC13, SEC23A, SEC23B, SEC24A, SEC24C, SEC24D, SEC31A, TMED10, TMED2, ZFYVE9]	.
GO:0036293	response to decreased oxygen levels	response to stress	92	0.000825078	1.41615e-05	[4]	33.1606	128	[ADA, ADAM8, ADIPOQ, ADSL, ALAD, AQP1, ATF4, BECN1, BMP2, BNIP3, BNIP3L, CAPN2, CARD16, CAT, CDKN1B, CFLAR, CIB1, CITED2, CRAT, CRYAB, CUL2, CYBA, DDAH2, DENR, DRG1, EGLN1, EIF4E, ETF1, ETS1, FAM162A, FSTL1, FUNDC1, GNB1, HIF1A, HIGD1A, HK2, HSF1, HSP90B1, HYOU1, ICAM1, IREB2, ITGA2, LONP1, MDM2, MEIS2, MGARP, MMP14, MPP1, MYC, NAMPT, NFE2L2, NOP53, NOS2, NPEPPS, OPRL1, P4HB, PDLIM1, PDSS2, PGK1,…	.
GO:0070482	response to oxygen levels	response to stress	92	0.000817559	1.41615e-05	[3]	32.7791	138	[ADA, ADAM8, ADIPOQ, ADSL, ALAD, AQP1, ATF4, ATP6V0A4, ATP6V0D1, ATP6V1A, ATP6V1C1, ATP6V1G1, BECN1, BMP2, BNIP3, BNIP3L, CAPN2, CARD16, CAT, CDKN1A, CDKN1B, CFLAR, CIB1, CITED2, CRAT, CRYAB, CUL2, CYBA, DDAH2, DENR, DRG1, EGLN1, EIF4E, ETF1, ETS1, FAM162A, FASN, FSTL1, FUNDC1, GNB1, HDAC2, HIF1A, HIGD1A, HK2, HSF1, HSP90B1, HYOU1, ICAM1, IREB2, ITGA2, LONP1, LYPLA1, MDM2, MEIS2, MGARP, MMP14, MP…	.
GO:0001666	response to hypoxia	response to stress	92	0.000465793	1.41615e-05	[3, 5]	33.6898	126	[ADA, ADAM8, ADIPOQ, ADSL, ALAD, AQP1, BECN1, BMP2, BNIP3, BNIP3L, CAPN2, CARD16, CAT, CDKN1B, CFLAR, CIB1, CITED2, CRAT, CRYAB, CUL2, CYBA, DDAH2, DENR, DRG1, EGLN1, EIF4E, ETF1, ETS1, FAM162A, FSTL1, FUNDC1, GNB1, HIF1A, HIGD1A, HK2, HSF1, HSP90B1, HYOU1, ICAM1, IREB2, ITGA2, LONP1, MDM2, MEIS2, MGARP, MMP14, MPP1, MYC, NFE2L2, NOP53, NOS2, NPEPPS, OPRL1, P4HB, PDLIM1, PDSS2, PGK1, PLAT, PML, P…	.
GO:0009628	response to abiotic stimulus	response to stress	92	7.32845e-05	1.41615e-05	[2]	29.9096	364	[ABHD12, ACOT11, ADA, ADAM8, ADIPOQ, ADSL, AEN, AGT, AKR1A1, AKT2, ALAD, ANAPC2, ANO1, ANTXR1, ANXA1, APPL2, AQP1, ARHGDIA, ARRB2, ARSA, ATF4, ATP2A2, ATP6V0A4, ATP6V0D1, ATP6V1A, ATP6V1C1, ATP6V1G1, AURKB, BABAM1, BAG1, BAX, BCL10, BCL3, BECN1, BGLAP, BHLHE40, BMF, BMP2, BNIP3, BNIP3L, BRCA2, BTG2, CA2, CAB39, CABIN1, CACYBP, CALM1, CALM2, CAMK2D, CAMK2G, CAMKMT, CAPN2, CAPN3, CARD16, CASP1, CAS…	.
GO:0071453	cellular response to oxygen levels	response to stress	92	2.15358e-05	1.41615e-05	[4]	38.0952	96	[ADAM8, AQP1, ATF4, ATP6V0A4, ATP6V0D1, ATP6V1A, ATP6V1C1, ATP6V1G1, BNIP3, BNIP3L, CARD16, CFLAR, CITED2, CUL2, DDAH2, DENR, DRG1, EGLN1, EIF4E, ETF1, FAM162A, FASN, FSTL1, GNB1, HIF1A, HIGD1A, HYOU1, ICAM1, IREB2, LYPLA1, MDM2, MEIS2, MGARP, MPP1, MYC, NAMPT, NFE2L2, NOP53, NPEPPS, OPRL1, P4HB, PDSS2, PGK1, PPARD, PRKAA1, PSMA1, PSMA2, PSMA3, PSMA4, PSMA6, PSMA7, PSMB1, PSMB2, PSMB3, PSMB4, PSM…	.
GO:0071456	cellular response to hypoxia	response to stress	92	1.28846e-05	1.41615e-05	[4, 6]	39.8104	84	[ADAM8, AQP1, BNIP3, BNIP3L, CARD16, CFLAR, CITED2, CUL2, DDAH2, DRG1, EGLN1, EIF4E, ETF1, FAM162A, FSTL1, GNB1, HIF1A, HIGD1A, HYOU1, ICAM1, IREB2, MDM2, MEIS2, MGARP, MPP1, MYC, NFE2L2, NOP53, NPEPPS, OPRL1, P4HB, PGK1, PPARD, PRKAA1, PSMA1, PSMA2, PSMA3, PSMA4, PSMA6, PSMA7, PSMB1, PSMB2, PSMB3, PSMB4, PSMB6, PSMB7, PSMB8, PSMC1, PSMC2, PSMC3, PSMC4, PSMC5, PSMC6, PSMD1, PSMD11, PSMD12, PSMD13…	.
GO:0043620	regulation of DNA-templated transcription in response to stress	response to stress	92	1.99156e-11	1.41615e-05	[4, 6, 7, 8, 9, 10, 11]	56.1983	68	[ATF3, ATF4, CEBPB, CITED2, CUL2, DNAJB1, EGLN1, EIF4E, GCN1, HIF1A, HIGD1A, HSF1, HSF2, HSPA5, IMPACT, JUN, KLF2, MEIS2, MPP1, MUC1, NFE2L2, PSMA1, PSMA2, PSMA3, PSMA4, PSMA6, PSMA7, PSMB1, PSMB2, PSMB3, PSMB4, PSMB6, PSMB7, PSMB8, PSMC1, PSMC2, PSMC3, PSMC4, PSMC5, PSMC6, PSMD1, PSMD11, PSMD12, PSMD13, PSMD14, PSMD2, PSMD3, PSMD4, PSMD5, PSMD6, PSMD7, PSMD8, PSMD9, PSME2, PSME3, PSME4, RIT1, RP…	.
GO:0042110	T cell activation	adaptive immune response	93	0.0323078	7.45565e-05	[4, 5]	29.9087	131	[ACSBG2, ADA, ADAM8, AMBP, ANXA1, AP3B1, APBB1IP, ARG1, ARG2, ARHGEF7, B2M, BAX, BCL10, BCL11B, BCL3, BGLAP, BRCA2, CAMK2G, CAMK4, CASP8, CBFB, CCL19, CCL4, CCR2, CCR7, CD276, CD28, CD3E, CD4, CD46, CD5, CD74, CDC42, CEACAM1, CEBPB, CGAS, CLEC4E, CORO1A, CPOX, CTPS1, CYLD, DLG1, DNAJA3, DOCK8, DUSP22, EIF4E, ETF1, FADD, FAM49B, FKBP1A, FOXP1, FYN, FZD7, FZD8, GATA3, GATD3A, GLMN, GPAM, GPNMB, GSN…	.
GO:0050865	regulation of cell activation	adaptive immune response	93	0.0273765	7.45565e-05	[3, 4]	29.6443	150	[ABR, ADA, ADAM8, AHR, AMBP, ANXA1, AP1G1, AP3B1, ARG1, ARG2, ARHGEF7, ATP6V0A4, BCL10, BGLAP, BLOC1S3, BPI, BRCA2, CAMK2G, CAMK4, CAPN3, CBFB, CCL19, CCL4, CCR2, CCR7, CD276, CD28, CD300LF, CD3E, CD4, CD40, CD46, CD5, CD74, CD9, CDC42, CEACAM1, CEBPB, CGAS, CHN1, CORO1A, CPOX, CYLD, DLG1, DMTN, DNAJA3, DOCK8, DUSP22, EIF4E, EMILIN1, ENPP3, ETF1, EXOSC3, EXOSC6, FADD, FAM49B, FER, FES, FSTL1, FYN…	.
GO:0002694	regulation of leukocyte activation	adaptive immune response	93	0.0206691	7.45565e-05	[3, 4, 5]	30.0847	142	[ABR, ADA, ADAM8, AHR, AMBP, ANXA1, AP1G1, AP3B1, ARG1, ARG2, ARHGEF7, ATP6V0A4, BCL10, BGLAP, BLOC1S3, BPI, BRCA2, CAMK2G, CAMK4, CBFB, CCL19, CCL4, CCR2, CCR7, CD276, CD28, CD300LF, CD3E, CD4, CD40, CD46, CD5, CD74, CDC42, CEACAM1, CEBPB, CGAS, CHN1, CORO1A, CPOX, CYLD, DLG1, DNAJA3, DOCK8, DUSP22, EIF4E, ENPP3, ETF1, EXOSC3, EXOSC6, FADD, FAM49B, FER, FES, FSTL1, FYN, GAS6, GATA3, GATD3A, GLMN…	.
GO:0045637	regulation of myeloid cell differentiation	adaptive immune response	93	0.0179119	7.45565e-05	[4, 5, 6, 7, 8, 9]	32.766	77	[ADIPOQ, AGFG1, AKR1A1, APCS, B2M, BGLAP, C1QC, CA2, CAMK2G, CAMK4, CASP8, CBFB, CD4, CD74, CEACAM1, CEBPB, CHN1, CIB1, CITED2, CTNNBIP1, EEF1A2, EIF4E, EIF6, ETF1, ETS1, FADD, FES, FOS, FOXP1, FSTL1, H3F3B, HIF1A, HMGB2, HNRNPK, HOXA5, HSPA9, IFNG, IRF7, ITPKB, JUN, KMT2A, LEO1, LGALS3, LRRC17, MAFB, MEF2C, MEIS2, MOV10, MPP1, MYC, NCKAP1L, NDFIP1, NFKBIA, NME2, NOTCH2, PRXL2A, PURB, SCLY, SFRP1…	.
GO:0051249	regulation of lymphocyte activation	adaptive immune response	93	0.0170896	7.45565e-05	[4, 5, 6]	30.8081	122	[ADA, ADAM8, AHR, AMBP, ANXA1, AP1G1, AP3B1, ARG1, ARG2, ARHGEF7, BCL10, BGLAP, BLOC1S3, BRCA2, CAMK2G, CAMK4, CBFB, CCL19, CCL4, CCR2, CCR7, CD276, CD28, CD3E, CD4, CD40, CD46, CD5, CD74, CDC42, CEACAM1, CEBPB, CGAS, CORO1A, CPOX, CYLD, DLG1, DNAJA3, DOCK8, DUSP22, EIF4E, ETF1, EXOSC3, EXOSC6, FADD, FAM49B, FSTL1, FYN, GAS6, GATA3, GATD3A, GLMN, GPAM, GPNMB, GSN, HLA-DPA1, HLX, HMGB1, HMGCL, HSP…	.
GO:1902105	regulation of leukocyte differentiation	adaptive immune response	93	0.00296947	7.45565e-05	[4, 5, 6, 7, 8, 9]	34.4262	84	[ADA, ADAM8, ADIPOQ, AGFG1, AMBP, ANXA1, AP3B1, APCS, BGLAP, BRCA2, C1QC, CA2, CAMK2G, CAMK4, CASP8, CBFB, CCL19, CCR2, CD28, CD4, CD46, CD74, CEACAM1, CEBPB, CPOX, CTNNBIP1, CYLD, EEF1A2, ETF1, FADD, FES, FOS, FOXP1, FSTL1, GAS6, GATA3, HLX, HMGB1, IFNG, IRF7, ITPKB, JUN, KAT2A, LGALS9, LRRC17, MAFB, MALT1, MAP3K20, MMP14, MTTP, MYC, MYDGF, NCKAP1L, NDFIP1, NFKBIZ, NKAP, NME2, NOTCH2, PNP, PRDM1…	.
GO:1903706	regulation of hemopoiesis	adaptive immune response	93	3.30561e-07	7.45565e-05	[3, 4, 5, 6, 7, 8]	36.6589	158	[ADA, ADAM8, ADIPOQ, AGFG1, AKR1A1, AMBP, ANXA1, AP3B1, APCS, B2M, BGLAP, BRCA2, C1QC, CA2, CAMK2G, CAMK4, CASP8, CBFB, CCL19, CCR2, CD28, CD4, CD46, CD74, CEACAM1, CEBPB, CHN1, CIB1, CITED2, CPOX, CTNNBIP1, CYLD, EEF1A2, EIF2AK2, EIF4E, EIF6, ETF1, ETS1, FADD, FES, FOS, FOXP1, FSTL1, GAS6, GATA3, GATD3A, H3F3B, HIF1A, HLX, HMGB1, HMGB2, HMGCL, HNRNPK, HOXA5, HSPA9, IFNG, IRF7, ITPKB, JUN, KAT2A,…	.
GO:1901700	response to oxygen-containing compound	immune response	94	0.0146338	7.17007e-07	[3]	27.5596	428	[AATF, ABR, ACACA, ACOD1, ACSBG2, ACTB, ADA, ADIPOQ, ADNP, AGFG1, AGT, AHR, AKIRIN2, AKR1A1, AKT2, ALAD, ANGPTL2, ANO1, ANXA1, AP3S1, APLP1, APOA4, APPL1, APPL2, APRT, AQP1, AR, ARG1, ARSA, ASAP2, ATF4, ATP2A2, ATP6V0A4, ATP6V0B, ATP6V0C, ATP6V0D1, ATP6V0E1, ATP6V1A, ATP6V1C1, ATP6V1F, ATP6V1G1, BAG1, BCL10, BECN1, BGLAP, BNIP3, BTG2, CA2, CACYBP, CAD, CALM1, CALM2, CALR, CAPN2, CARD16, CARD8, CA…	.
GO:0071310	cellular response to organic substance	immune response	94	2.05535e-05	7.17007e-07	[4]	28.3682	678	[ABCD4, ACACA, ACOD1, ACSBG2, ACTB, ACTR3, ADAM23, ADAR, ADIPOQ, AGFG1, AGT, AHR, AKIRIN2, AKR1A1, AKT2, ALAD, AMBP, ANGPTL2, ANO1, ANXA1, AP3S1, APLP1, APPL1, APPL2, APRT, AQP1, AR, ARF1, ARF6, ARFGAP1, ARFGAP3, ARG1, ARHGDIA, ARHGEF7, ARNTL, ARRB2, ARSA, ATF3, ATF4, ATIC, ATP6V0A4, ATP6V0B, ATP6V0C, ATP6V0D1, ATP6V0E1, ATP6V1A, ATP6V1C1, ATP6V1F, ATP6V1G1, B2M, BAG1, BAX, BCL10, BECN1, BGLAP, B…	.
GO:0042221	response to chemical	immune response	94	8.96865e-06	7.17007e-07	[2]	27.4859	1020	[AATF, ABCC4, ABCD3, ABCD4, ABCG1, ABR, ACACA, ACACB, ACOD1, ACSBG2, ACTB, ACTR3, ADA, ADAM10, ADAM23, ADAM8, ADAR, ADIPOQ, ADNP, ADSL, AFF3, AGFG1, AGT, AHR, AIMP1, AK3, AKIRIN2, AKR1A1, AKT2, ALAD, ALCAM, ALDH9A1, ALKBH1, ALOX5AP, AMBP, ANAPC2, ANGPTL2, ANK3, ANO1, ANO6, ANTXR1, ANXA1, AP3S1, APLP1, APOA4, APPL1, APPL2, APRT, AQP1, AR, ARF1, ARF6, ARFGAP1, ARFGAP3, ARFRP1, ARG1, ARHGDIA, ARHGEF…	.
GO:0010033	response to organic substance	immune response	94	1.67708e-06	7.17007e-07	[3]	28.3097	819	[AATF, ABCC4, ABCD3, ABCD4, ABCG1, ABR, ACACA, ACACB, ACOD1, ACSBG2, ACTB, ACTR3, ADA, ADAM10, ADAM23, ADAR, ADIPOQ, ADNP, AFF3, AGFG1, AGT, AHR, AKIRIN2, AKR1A1, AKT2, ALAD, AMBP, ANGPTL2, ANO1, ANXA1, AP3S1, APLP1, APOA4, APPL1, APPL2, APRT, AQP1, AR, ARF1, ARF6, ARFGAP1, ARFGAP3, ARFRP1, ARG1, ARHGDIA, ARHGEF7, ARNTL, ARRB2, ARSA, ASAP2, ATF3, ATF4, ATIC, ATP2A2, ATP6V0A4, ATP6V0B, ATP6V0C, AT…	.
GO:0070887	cellular response to chemical stimulus	immune response	94	7.19585e-07	7.17007e-07	[3]	28.4761	811	[AATF, ABCD4, ACACA, ACOD1, ACSBG2, ACTB, ACTR3, ADAM10, ADAM23, ADAM8, ADAR, ADIPOQ, AGFG1, AGT, AHR, AKIRIN2, AKR1A1, AKT2, ALAD, ALDH9A1, ALOX5AP, AMBP, ANAPC2, ANGPTL2, ANK3, ANO1, ANO6, ANXA1, AP3S1, APLP1, APOA4, APPL1, APPL2, APRT, AQP1, AR, ARF1, ARF6, ARFGAP1, ARFGAP3, ARG1, ARHGDIA, ARHGEF7, ARID5A, ARL6IP5, ARNTL, ARRB2, ARSA, AS3MT, ATF3, ATF4, ATIC, ATP2A2, ATP6V0A4, ATP6V0B, ATP6V0C…	.
GO:0034097	response to cytokine	immune response	94	2.23148e-09	7.17007e-07	[4]	33.1144	353	[ABCD4, ACOD1, ACTR3, ADAM10, ADAM23, ADAR, ADIPOQ, AFF3, AGFG1, ALAD, AMBP, ANGPTL2, ANXA1, APPL1, APPL2, ARF1, ARG1, ATIC, ATP6V0A4, B2M, BGLAP, C1QTNF4, CA1, CACYBP, CALM1, CAMK2D, CAMK2G, CAPN2, CARD16, CARD8, CASP1, CASP8, CBFB, CCL13, CCL14, CCL19, CCL25, CCL4, CCL4L1, CCR2, CCR4, CCR7, CD300LF, CD4, CD40, CD5, CD74, CDC42, CDK7, CDKN1A, CEACAM1, CEBPB, CHAMP1, CHCHD4, CHST2, CIB1, CISD2, C…	.
GO:0006952	defense response	immune response	94	1.81214e-09	7.17007e-07	[3]	32.1509	426	[A2M, ABCF1, ABCF3, ABR, ACOD1, ACP6, ACSBG2, ACTR3, ADA, ADAM8, ADAR, ADIPOQ, AGFG1, AGT, AIMP1, AKIRIN2, ALOX5AP, AMBP, ANGPTL2, ANO6, ANXA1, AP1G1, APCS, APOA4, APPL1, APPL2, ARG1, ARG2, ARHGEF7, ARID5A, ARL4C, ARRB2, ASAP2, ATP6V0A4, B2M, BCL10, BCL3, BECN1, BGLAP, BMP2, BNIP3, BNIP3L, BPI, BRCA2, C1QB, C1QBP, C1QC, C1S, C3AR1, C7, CACYBP, CALM1, CAMK2D, CAMK2G, CAMK4, CAMLG, CARD9, CASP1, CA…	.
GO:0019221	cytokine-mediated signaling pathway	immune response	94	1.12694e-09	7.17007e-07	[4, 5, 6]	35.8407	243	[ADAR, ADIPOQ, AGFG1, AMBP, ANXA1, APPL1, APPL2, ARF1, ARG1, ATP6V0A4, B2M, BGLAP, C1QTNF4, CA1, CALM1, CAMK2D, CAMK2G, CARD16, CARD8, CASP1, CASP8, CBFB, CCL13, CCL14, CCL19, CCL25, CCL4, CCL4L1, CCR2, CCR4, CCR7, CD300LF, CD4, CD40, CD5, CD74, CDC42, CDK7, CDKN1A, CEACAM1, CHST2, CIB1, CMPK1, CNOT8, CNPY2, CPNE1, CPOX, CREBRF, CUL9, CX3CR1, CXCL10, CXCL11, CXCL2, CXCL6, CXCR1, CXCR3, CYLD, EIF2…	.
GO:0010942	positive regulation of cell death	cellular process, localisation, and structure	95	0.0222799	0.000106616	[3, 4, 5]	28.9813	202	[ABR, ADAM10, ADAM8, ADIPOQ, AGFG1, AGT, ANO6, ANXA1, APH1B, ARHGEF7, ARL6IP5, ARRB2, ATF3, ATF4, ATP5IF1, BAG1, BAX, BCL10, BECN1, BMF, BMP2, BNIP3, BNIP3L, BRCA2, BTG1, C1QBP, CACYBP, CALM2, CAMK2D, CAPN2, CARD8, CASP1, CASP8, CASP9, CCL4, CD248, CD40, CDK5, CDKN1A, CDKN1B, CHN1, CIB1, CTNNBL1, CTSZ, CYCS, CYLD, CYP1B1, DDX3X, DEDD2, DENR, DHODH, DIABLO, DICER1, DNAJA1, DUSP12, EEF1A2, EEF1E1, …	.
GO:0043069	negative regulation of programmed cell death	cellular process, localisation, and structure	95	0.00514727	0.000106616	[4, 5, 6]	29.1946	261	[AARS, AATF, ADA, ADAM8, ADNP, AGFG1, AKR1A1, AKT2, ALKBH1, AMIGO2, ANKLE2, ANXA1, AQP1, AR, ARF4, ARG2, ARHGDIA, ARRB2, ATAD3A, AURKB, BAG1, BAX, BCL10, BCL11B, BCL3, BECN1, BIRC6, BNIP1, BNIP3, BNIP3L, BRD8, BTG2, CAAP1, CACYBP, CAPN3, CARD16, CASP8, CAT, CBX4, CBX8, CCL19, CCL4, CCND2, CCR7, CD28, CD46, CD74, CDK7, CDKN1A, CDKN1B, CDKN2D, CEBPB, CFDP1, CFLAR, CHN1, CIB1, CITED2, COPS5, CORO1A,…	.
GO:0060548	negative regulation of cell death	cellular process, localisation, and structure	95	0.00372753	0.000106616	[3, 4, 5]	29.0946	286	[AARS, AATF, ADA, ADAM8, ADNP, AGFG1, AKR1A1, AKT2, ALKBH1, AMIGO2, ANKLE2, ANXA1, AP2B1, AQP1, AR, ARF4, ARG2, ARHGDIA, ARRB2, ATAD3A, ATF4, AURKB, BAG1, BAX, BCL10, BCL11B, BCL3, BECN1, BIRC6, BNIP1, BNIP3, BNIP3L, BRD8, BTBD10, BTG2, CAAP1, CACYBP, CAPN3, CARD16, CASP8, CAT, CBX4, CBX8, CCL19, CCL4, CCND2, CCR7, CD28, CD46, CD74, CDK5, CDK7, CDKN1A, CDKN1B, CDKN2D, CEBPB, CFDP1, CFLAR, CHMP4B,…	.
GO:0043067	regulation of programmed cell death	cellular process, localisation, and structure	95	0.00177259	0.000106616	[4, 5]	28.416	418	[AARS, AATF, ABR, ADA, ADAM10, ADAM8, ADIPOQ, ADNP, AGA, AGFG1, AGT, AKIRIN2, AKR1A1, AKT2, ALKBH1, AMIGO2, ANKLE2, ANO6, ANXA1, APH1B, AQP1, AR, ARF4, ARG2, ARHGDIA, ARHGEF7, ARL6IP5, ARRB2, ATAD3A, ATF3, ATF4, ATP5IF1, AURKB, BAG1, BAX, BCL10, BCL11B, BCL2L14, BCL3, BECN1, BIRC6, BMF, BMP2, BNIP1, BNIP3, BNIP3L, BRCA2, BRD8, BTG1, BTG2, C1QBP, CAAP1, CACYBP, CALR, CAMK2D, CAPN2, CAPN3, CARD16, …	.
GO:0012501	programmed cell death	cellular process, localisation, and structure	95	0.00105285	0.000106616	[3]	28.0384	526	[AARS, AATF, ABR, ACOD1, ADA, ADAM10, ADAM8, ADIPOQ, ADNP, AEN, AGA, AGFG1, AGT, AHR, AIFM3, AIMP1, AKIRIN2, AKR1A1, AKT2, AKTIP, ALKBH1, ALKBH7, AMBP, AMIGO2, ANKLE2, ANO6, ANXA1, APH1B, APLP1, APPL1, AQP1, AR, ARF4, ARF6, ARG2, ARHGDIA, ARHGEF7, ARL6IP5, ARRB2, ATAD3A, ATF3, ATF4, ATG3, ATG4D, ATP5IF1, ATP6V0A4, AURKB, BAG1, BAX, BCL10, BCL11B, BCL2L14, BCL3, BCL7B, BECN1, BIRC6, BLCAP, BMF, BM…	.
GO:0010941	regulation of cell death	cellular process, localisation, and structure	95	0.000895069	0.000106616	[3, 4]	28.4543	451	[AARS, AATF, ABR, ADA, ADAM10, ADAM8, ADIPOQ, ADNP, AGA, AGFG1, AGT, AKIRIN2, AKR1A1, AKT2, ALKBH1, AMIGO2, ANKLE2, ANO6, ANXA1, AP2B1, APH1B, AQP1, AR, ARF4, ARG2, ARHGDIA, ARHGEF7, ARL6IP5, ARRB2, ATAD3A, ATF3, ATF4, ATP5IF1, AURKB, BAG1, BAX, BCL10, BCL11B, BCL2L14, BCL3, BECN1, BIRC6, BMF, BMP2, BNIP1, BNIP3, BNIP3L, BRCA2, BRD8, BTBD10, BTG1, BTG2, C1QBP, CAAP1, CACYBP, CALM2, CALR, CAMK2D, …	.
GO:0006915	apoptotic process	cellular process, localisation, and structure	95	0.00083003	0.000106616	[4]	28.1768	510	[AARS, AATF, ABR, ACOD1, ADA, ADAM10, ADAM8, ADIPOQ, ADNP, AEN, AGA, AGFG1, AGT, AHR, AIFM3, AIMP1, AKIRIN2, AKR1A1, AKT2, AKTIP, ALKBH1, AMBP, AMIGO2, ANKLE2, ANO6, ANXA1, APH1B, APLP1, APPL1, AQP1, AR, ARF4, ARF6, ARG2, ARHGDIA, ARHGEF7, ARL6IP5, ARRB2, ATAD3A, ATF3, ATF4, ATG3, ATG4D, ATP5IF1, ATP6V0A4, AURKB, BAG1, BAX, BCL10, BCL11B, BCL2L14, BCL3, BCL7B, BECN1, BIRC6, BLCAP, BMF, BMP2, BNIP…	.
GO:0008219	cell death	cellular process, localisation, and structure	95	0.000359077	0.000106616	[2]	28.191	561	[AARS, AATF, ABR, ACOD1, ADA, ADAM10, ADAM8, ADIPOQ, ADNP, AEN, AGA, AGFG1, AGT, AHR, AIFM3, AIMP1, AKIRIN2, AKR1A1, AKT2, AKTIP, ALKBH1, ALKBH7, AMBP, AMIGO2, ANKLE2, ANO6, ANXA1, AP2B1, APH1B, APLP1, APPL1, AQP1, AR, ARF4, ARF6, ARG2, ARHGDIA, ARHGEF7, ARL6IP5, ARRB2, ATAD3A, ATF3, ATF4, ATG3, ATG4D, ATP5IF1, ATP6V0A4, AURKB, BAG1, BAX, BCL10, BCL11B, BCL2L14, BCL3, BCL7B, BECN1, BIRC6, BLCAP, …	.
GO:0043412	macromolecule modification	metabolic process	96	0.0493876	8.1825e-07	[4]	25.9426	977	[AARS, ABHD12, ABI1, ABR, ACOD1, ACP1, ACTB, ACTR8, ADAM10, ADAM8, ADAR, ADCK2, ADCK5, ADIPOQ, ADNP, ADPRH, AGA, AGFG1, AGT, AKR1A1, AKT2, AKTIP, ALG13, ALG6, ALKBH1, AMBP, ANAPC2, ANAPC7, ANKIB1, ANKLE2, ANPEP, ANTXR1, ANXA1, APPL2, AR, ARF4, ARHGEF7, ARL4C, ARL6IP5, ARMT1, ARNTL, ARRB2, ARRDC3, ASB13, ASB6, ATE1, ATF3, ATF4, ATG12, ATG13, ATG3, ATG4B, ATG4C, ATP6V0A4, ATXN7L3, AUP1, AURKB, B3GA…	.
GO:0032268	regulation of cellular protein metabolic process	metabolic process	96	0.0384291	8.1825e-07	[4, 5, 6]	26.5461	631	[A2M, AARS, ABCF1, ABI1, ABTB1, ACTB, ADAM8, ADAR, ADIPOQ, ADNP, AGFG1, AGO2, AGT, AKIRIN2, AKT2, AKTIP, ALAD, ALKBH1, AMBP, ANKIB1, ANKLE2, ANTXR1, APPL2, AQP1, AR, ARHGEF7, ARL6IP5, ARNTL, ARRB2, ARRDC3, ATF3, ATF4, ATG13, ATP5IF1, ATP6V0A4, BAX, BCAR3, BCCIP, BCL10, BCL3, BGLAP, BHLHE40, BIRC6, BMP2, BRCA2, BRD7, BTG2, C1QBP, CAAP1, CAB39, CABIN1, CALM1, CALM2, CALR, CAMK2D, CAMLG, CAPN3, CAPR…	.
GO:0051246	regulation of protein metabolic process	metabolic process	96	0.0134963	8.1825e-07	[4, 5]	26.809	678	[A2M, AARS, AATF, ABCF1, ABI1, ABTB1, ACTB, ADAM8, ADAR, ADIPOQ, ADNP, AGFG1, AGO2, AGT, AKIRIN2, AKT2, AKTIP, ALAD, ALKBH1, AMBP, ANAPC2, ANKIB1, ANKLE2, ANTXR1, APCS, APPL2, AQP1, AR, ARHGEF7, ARL6IP5, ARNTL, ARRB2, ARRDC3, ATAD1, ATF3, ATF4, ATG13, ATG4B, ATG4C, ATP5IF1, ATP6V0A4, BAX, BCAR3, BCCIP, BCL10, BCL3, BGLAP, BHLHE40, BIRC6, BMP2, BNIP1, BRCA2, BRD7, BTG2, C1QBP, CAAP1, CAB39, CABIN1…	.
GO:0044260	cellular macromolecule metabolic process	metabolic process	96	0.00609553	8.1825e-07	[3, 4]	25.7073	1672	[A2M, AARS, AATF, ABCF1, ABCG1, ABHD12, ABI1, ABR, ABT1, ABTB1, ACHE, ACOD1, ACOT7, ACP1, ACTB, ACTR3, ACTR8, ADAM10, ADAM8, ADAR, ADCK2, ADCK5, ADIPOQ, ADNP, ADPRH, AEBP1, AFF3, AFG3L2, AGA, AGFG1, AGO2, AGT, AHCTF1, AHR, AIMP1, AKIRIN2, AKR1A1, AKT2, AKTIP, ALAD, ALG13, ALG6, ALKBH1, ALYREF, AMBP, ANAPC2, ANAPC7, ANGPTL2, ANKIB1, ANKLE2, ANKRD13D, ANKS4B, ANPEP, ANTXR1, ANXA1, AP2A2, AP2B1, AP2…	.
GO:0019538	protein metabolic process	metabolic process	96	4.46808e-05	8.1825e-07	[3, 4]	26.7478	1297	[A2M, AARS, AATF, ABCF1, ABCG1, ABHD12, ABI1, ABR, ABTB1, ACACA, ACHE, ACOD1, ACP1, ACTB, ACTR8, ADAM10, ADAM23, ADAM28, ADAM8, ADAMTS1, ADAR, ADCK2, ADCK5, ADIPOQ, ADNP, ADPRH, AEBP1, AFG3L2, AGA, AGFG1, AGO2, AGT, AIMP1, AKIRIN2, AKR1A1, AKT2, AKTIP, ALAD, ALG13, ALG6, ALKBH1, AMBP, ANAPC2, ANAPC7, ANKIB1, ANKLE2, ANPEP, ANTXR1, ANXA1, AP2A2, AP2B1, AP2S1, APCS, APH1B, APOA4, APPL2, AQP1, AR, A…	.
GO:0043170	macromolecule metabolic process	metabolic process	96	1.84638e-05	8.1825e-07	[3]	26.0761	1872	[A2M, AARS, AATF, ABCC5, ABCF1, ABCG1, ABHD12, ABI1, ABR, ABT1, ABTB1, ACACA, ACACB, ACHE, ACOD1, ACOT7, ACP1, ACP2, ACTB, ACTR3, ACTR8, ADAM10, ADAM23, ADAM28, ADAM8, ADAMTS1, ADAR, ADCK2, ADCK5, ADIPOQ, ADNP, ADPRH, AEBP1, AEN, AFF3, AFG3L2, AGA, AGFG1, AGO2, AGT, AHCTF1, AHNAK, AHR, AIMP1, AKIRIN2, AKR1A1, AKT2, AKTIP, ALAD, ALG13, ALG6, ALKBH1, ALYREF, AMBP, ANAPC2, ANAPC7, ANGPTL2, ANK3, ANK…	.
GO:1901564	organonitrogen compound metabolic process	metabolic process	96	6.66588e-06	8.1825e-07	[3]	26.6245	1516	[A2M, AARS, AASDHPPT, AATF, ABCC5, ABCD4, ABCF1, ABCG1, ABHD12, ABI1, ABR, ABTB1, ACACA, ACACB, ACHE, ACOD1, ACOT11, ACOT13, ACOT7, ACP1, ACSBG2, ACSM3, ACSS2, ACTB, ACTR8, ADA, ADAM10, ADAM23, ADAM28, ADAM8, ADAMTS1, ADAR, ADCK2, ADCK5, ADI1, ADIPOQ, ADNP, ADPRH, ADSL, AEBP1, AFG3L2, AGA, AGFG1, AGK, AGO2, AGPAT5, AGT, AIMP1, AK3, AK6, AKIRIN2, AKR1A1, AKT2, AKTIP, ALAD, ALAS1, ALDH9A1, ALG13, A…	.
GO:0044267	cellular protein metabolic process	metabolic process	96	1.71955e-06	8.1825e-07	[4, 5]	27.2912	1209	[A2M, AARS, ABCF1, ABHD12, ABI1, ABR, ABTB1, ACOD1, ACP1, ACTB, ACTR8, ADAM10, ADAM8, ADAR, ADCK2, ADCK5, ADIPOQ, ADNP, ADPRH, AFG3L2, AGA, AGFG1, AGO2, AGT, AIMP1, AKIRIN2, AKR1A1, AKT2, AKTIP, ALAD, ALG13, ALG6, ALKBH1, AMBP, ANAPC2, ANAPC7, ANKIB1, ANKLE2, ANPEP, ANTXR1, ANXA1, AP2A2, AP2B1, AP2S1, APCS, APH1B, APOA4, APPL2, AQP1, AR, ARF4, ARHGEF7, ARL4C, ARL6IP5, ARMC8, ARMT1, ARNTL, ARRB2, …	.
GO:0046649	lymphocyte activation	adaptive immune response	97	0.0407067	2.4734e-05	[3, 4]	28.8	180	[ACSBG2, ADA, ADAM8, AGFG1, AHR, AKIRIN2, AMBP, ANXA1, AP1G1, AP3B1, APBB1IP, ARG1, ARG2, ARHGEF7, B2M, BAX, BCL10, BCL11B, BCL3, BGLAP, BLOC1S3, BRCA2, CAMK2G, CAMK4, CASP8, CBFB, CCL19, CCL4, CCR2, CCR7, CD276, CD28, CD3E, CD4, CD40, CD46, CD5, CD74, CD79B, CDC42, CDK7, CEACAM1, CEBPB, CGAS, CLEC4E, CMTM7, CORO1A, CPOX, CREBRF, CTPS1, CYLD, DLG1, DNAJA3, DNAJB9, DOCK8, DUSP22, EIF4E, ETF1, EXOS…	.
GO:0045637	regulation of myeloid cell differentiation	adaptive immune response	97	0.0179119	2.4734e-05	[4, 5, 6, 7, 8, 9]	32.766	77	[ADIPOQ, AGFG1, AKR1A1, APCS, B2M, BGLAP, C1QC, CA2, CAMK2G, CAMK4, CASP8, CBFB, CD4, CD74, CEACAM1, CEBPB, CHN1, CIB1, CITED2, CTNNBIP1, EEF1A2, EIF4E, EIF6, ETF1, ETS1, FADD, FES, FOS, FOXP1, FSTL1, H3F3B, HIF1A, HMGB2, HNRNPK, HOXA5, HSPA9, IFNG, IRF7, ITPKB, JUN, KMT2A, LEO1, LGALS3, LRRC17, MAFB, MEF2C, MEIS2, MOV10, MPP1, MYC, NCKAP1L, NDFIP1, NFKBIA, NME2, NOTCH2, PRXL2A, PURB, SCLY, SFRP1…	.
GO:1902105	regulation of leukocyte differentiation	adaptive immune response	97	0.00296947	2.4734e-05	[4, 5, 6, 7, 8, 9]	34.4262	84	[ADA, ADAM8, ADIPOQ, AGFG1, AMBP, ANXA1, AP3B1, APCS, BGLAP, BRCA2, C1QC, CA2, CAMK2G, CAMK4, CASP8, CBFB, CCL19, CCR2, CD28, CD4, CD46, CD74, CEACAM1, CEBPB, CPOX, CTNNBIP1, CYLD, EEF1A2, ETF1, FADD, FES, FOS, FOXP1, FSTL1, GAS6, GATA3, HLX, HMGB1, IFNG, IRF7, ITPKB, JUN, KAT2A, LGALS9, LRRC17, MAFB, MALT1, MAP3K20, MMP14, MTTP, MYC, MYDGF, NCKAP1L, NDFIP1, NFKBIZ, NKAP, NME2, NOTCH2, PNP, PRDM1…	.
GO:0030099	myeloid cell differentiation	adaptive immune response	97	0.00281667	2.4734e-05	[4, 5, 6, 7, 8]	32.2335	127	[ABI1, ADIPOQ, AGFG1, AKIRIN2, AKR1A1, AMBP, APCS, ATP5IF1, ATP6V0A4, B2M, BATF3, BGLAP, C1QC, CA2, CAMK2G, CAMK4, CASP8, CASP9, CBFB, CCL19, CCR7, CD4, CD74, CDC42, CDKN1C, CEACAM1, CEBPB, CHN1, CIB1, CITED2, CPOX, CREBRF, CTNNBIP1, DMTN, DNASE2, EEF1A2, EIF2AK1, EIF2AK2, EIF4E, EIF6, ETF1, ETS1, FADD, FASN, FES, FOS, FOXP1, FSTL1, GATA3, GLO1, H3F3B, HBZ, HIF1A, HMGB2, HNRNPK, HOXA5, HSPA9, IFN…	.
GO:0002520	immune system development	adaptive immune response	97	0.00218938	2.4734e-05	[2, 4, 5]	29.4816	273	[ABI1, ACOD1, ACP6, ADA, ADAM8, ADIPOQ, AGFG1, AGPAT5, AKIRIN2, AKR1A1, AMBP, ANXA1, AP3B1, APCS, ARHGEF7, ATP5IF1, ATP6V0A4, B2M, BABAM1, BATF3, BAX, BCL11B, BCL3, BGLAP, BRCA2, C1QC, CA2, CALM2, CAMK2G, CAMK4, CASP8, CASP9, CBFB, CCL19, CCR2, CCR4, CCR7, CD248, CD28, CD3E, CD4, CD40, CD46, CD74, CD79B, CDC42, CDK7, CDKN1C, CEACAM1, CEBPB, CHN1, CIB1, CITED2, CLEC4E, CMTM7, CPOX, CREBRF, CTNNBIP…	.
GO:0048534	hematopoietic or lymphoid organ development	adaptive immune response	97	0.00200314	2.4734e-05	[3, 4, 5, 6]	29.6804	260	[ABI1, ACP6, ADA, ADAM8, ADIPOQ, AGFG1, AGPAT5, AKIRIN2, AKR1A1, AMBP, ANXA1, AP3B1, APCS, ARHGEF7, ATP5IF1, ATP6V0A4, B2M, BABAM1, BATF3, BAX, BCL11B, BCL3, BGLAP, BRCA2, C1QC, CA2, CALM2, CAMK2G, CAMK4, CASP8, CASP9, CBFB, CCL19, CCR2, CCR7, CD248, CD28, CD3E, CD4, CD46, CD74, CD79B, CDC42, CDK7, CDKN1C, CEACAM1, CEBPB, CHN1, CIB1, CITED2, CLEC4E, CMTM7, CPOX, CREBRF, CTNNBIP1, CYLD, DMTN, DNAJ…	.
GO:0030097	hemopoiesis	adaptive immune response	97	0.000436067	2.4734e-05	[4, 5, 6, 7]	30.4922	254	[ABI1, ACP6, ADA, ADAM8, ADIPOQ, AGFG1, AGPAT5, AKIRIN2, AKR1A1, AMBP, ANXA1, AP3B1, APCS, ARHGEF7, ATP5IF1, ATP6V0A4, B2M, BABAM1, BATF3, BAX, BCL11B, BCL3, BGLAP, BRCA2, C1QC, CA2, CALM2, CAMK2G, CAMK4, CASP8, CASP9, CBFB, CCL19, CCR2, CCR7, CD28, CD3E, CD4, CD46, CD74, CD79B, CDC42, CDK7, CDKN1C, CEACAM1, CEBPB, CHN1, CIB1, CITED2, CLEC4E, CMTM7, CPOX, CREBRF, CTNNBIP1, CYLD, DMTN, DNAJA3, DNA…	.
GO:0002682	regulation of immune system process	adaptive immune response	97	6.77545e-06	2.4734e-05	[2, 3]	30.1901	413	[A2M, ABI1, ABR, ACOD1, ACSBG2, ACTB, ACTR3, ADA, ADAM10, ADAM8, ADIPOQ, AGFG1, AHR, AKR1A1, AMBP, ANGPTL2, ANO6, ANXA1, AP1G1, AP3B1, APCS, APPL1, APPL2, ARG1, ARG2, ARHGEF7, ARL4C, ARPC1A, ARRB2, ATP6V0A4, B2M, BAX, BCL10, BGLAP, BLOC1S3, BPI, BRCA2, BRK1, BTN3A3, C1QB, C1QBP, C1QC, C1S, C3AR1, C7, CA2, CACYBP, CALM1, CALM2, CALR, CAMK2G, CAMK4, CARD9, CASP8, CBFB, CCL19, CCL25, CCL4, CCL4L1, C…	.
GO:1903706	regulation of hemopoiesis	adaptive immune response	97	3.30561e-07	2.4734e-05	[3, 4, 5, 6, 7, 8]	36.6589	158	[ADA, ADAM8, ADIPOQ, AGFG1, AKR1A1, AMBP, ANXA1, AP3B1, APCS, B2M, BGLAP, BRCA2, C1QC, CA2, CAMK2G, CAMK4, CASP8, CBFB, CCL19, CCR2, CD28, CD4, CD46, CD74, CEACAM1, CEBPB, CHN1, CIB1, CITED2, CPOX, CTNNBIP1, CYLD, EEF1A2, EIF2AK2, EIF4E, EIF6, ETF1, ETS1, FADD, FES, FOS, FOXP1, FSTL1, GAS6, GATA3, GATD3A, H3F3B, HIF1A, HLX, HMGB1, HMGB2, HMGCL, HNRNPK, HOXA5, HSPA9, IFNG, IRF7, ITPKB, JUN, KAT2A,…	.
GO:0048584	positive regulation of response to stimulus	immune response	98	0.0405514	0.00026494	[2, 3, 4]	26.6667	568	[A2M, ABI1, ACOD1, ACSBG2, ACTB, ACTR3, ADA, ADAM10, ADAM8, ADIPOQ, AGFG1, AGT, AKR1A1, ALOX5AP, AMBP, ANGPTL2, ANO1, ANO6, ANTXR1, ANXA1, AP1G1, APCS, APPL1, APPL2, AR, ARG1, ARG2, ARHGAP1, ARHGEF7, ARL4C, ARL6IP5, ARNTL, ARPC1A, ARRB2, ASAP2, ATF3, ATP5IF1, ATP6V0A4, ATP6V0C, ATP6V1C1, B2M, BABAM1, BAX, BCL10, BECN1, BGLAP, BMF, BMP2, BNIP3, BRD8, BRK1, BTG2, BTN3A3, C1QB, C1QBP, C1QC, C1QTNF4,…	.
GO:0002682	regulation of immune system process	immune response	98	6.77545e-06	0.00026494	[2, 3]	30.1901	413	[A2M, ABI1, ABR, ACOD1, ACSBG2, ACTB, ACTR3, ADA, ADAM10, ADAM8, ADIPOQ, AGFG1, AHR, AKR1A1, AMBP, ANGPTL2, ANO6, ANXA1, AP1G1, AP3B1, APCS, APPL1, APPL2, ARG1, ARG2, ARHGEF7, ARL4C, ARPC1A, ARRB2, ATP6V0A4, B2M, BAX, BCL10, BGLAP, BLOC1S3, BPI, BRCA2, BRK1, BTN3A3, C1QB, C1QBP, C1QC, C1S, C3AR1, C7, CA2, CACYBP, CALM1, CALM2, CALR, CAMK2G, CAMK4, CARD9, CASP8, CBFB, CCL19, CCL25, CCL4, CCL4L1, C…	.
GO:0080134	regulation of response to stress	immune response	98	3.76146e-06	0.00026494	[3, 4]	30.2641	424	[A2M, ABR, ACOD1, ACSBG2, ADA, ADAM8, ADIPOQ, AGFG1, AGT, ALOX5AP, AMBP, ANAPC2, ANGPTL2, ANO6, ANTXR1, ANXA1, AP1G1, APCS, APPL1, APPL2, ARFRP1, ARG1, ARG2, ARHGEF7, ARL4C, ARL6IP5, ARMT1, ARNTL, ARRB2, ASAP2, ATF4, ATP6V0A4, BABAM1, BAG1, BAX, BCL10, BGLAP, BMP2, BRCA2, BRD8, BTG2, C1QBP, CABIN1, CACYBP, CALM1, CAMK2D, CAMK2G, CAPN3, CARD9, CASP8, CASP9, CBX8, CCL14, CCL19, CCR2, CCR7, CD28, CD…	.
GO:0006950	response to stress	immune response	98	1.03479e-06	0.00026494	[2]	28.006	941	[A2M, AATF, ABCF1, ABCF3, ABR, ACHE, ACOD1, ACOT11, ACP6, ACSBG2, ACTB, ACTR3, ACTR8, ADA, ADAM8, ADAR, ADIPOQ, ADSL, AEN, AGFG1, AGT, AIMP1, AK3, AK6, AKIRIN2, AKR1A1, ALAD, ALDH9A1, ALKBH1, ALKBH7, ALOX5AP, AMBP, ANAPC2, ANGPTL2, ANKS4B, ANO1, ANO6, ANTXR1, ANXA1, AP1G1, AP3B1, APCS, APEX2, APOA4, APPL1, APPL2, AQP1, AQR, ARF4, ARFGAP1, ARFGAP3, ARFRP1, ARG1, ARG2, ARHGEF7, ARID5A, ARL4C, ARL6I…	.
GO:0031349	positive regulation of defense response	immune response	98	3.3647e-07	0.00026494	[3, 4, 5, 6]	36.2256	167	[ACOD1, ACSBG2, ADAM8, AGFG1, AGT, ALOX5AP, AP1G1, APCS, APPL1, APPL2, ARG1, ARHGEF7, ARL4C, ARRB2, ATP6V0A4, BCL10, C1QBP, CACYBP, CARD9, CASP8, CCL14, CCR2, CCR7, CD28, CD300LF, CD5, CEBPB, CGAS, CHST2, CISD2, CLEC4E, CLEC6A, CUL9, CYBA, CYLD, DDX58, EIF4E, ETS1, FABP4, FADD, FLOT1, FYN, GPS2, GRN, HCK, HEXIM1, HMGB1, HMGB2, HSP90AA1, HSP90B1, HSPD1, IFIH1, IL1B, IRF3, IRF7, ISCU, ITGA2, KARS, …	.
GO:0033554	cellular response to stress	immune response	98	4.38719e-08	0.00026494	[3]	30.0152	591	[AATF, ACTR8, ADAM8, AEN, AGFG1, AGT, AKIRIN2, AKR1A1, ALDH9A1, ALKBH1, ALKBH7, AMBP, ANAPC2, ANGPTL2, ANKS4B, ANO1, ANTXR1, ANXA1, APEX2, APOA4, AQP1, AQR, ARFGAP1, ARFGAP3, ARFRP1, ARG1, ARG2, ARHGEF7, ARL6IP5, ARMT1, ARNTL, ARSA, ASTE1, ATF3, ATF4, ATG13, ATP2A2, ATP5IF1, ATP6V0A4, ATP6V0D1, ATP6V1C1, AUP1, BABAM1, BAG1, BAX, BCCIP, BCL3, BECN1, BHLHE40, BLMH, BMP2, BNIP3, BNIP3L, BRCA2, BTG2,…	.
GO:0031347	regulation of defense response	immune response	98	3.52306e-08	0.00026494	[4, 5]	34.7059	236	[A2M, ABR, ACOD1, ACSBG2, ADA, ADAM8, ADIPOQ, AGFG1, AGT, ALOX5AP, AMBP, ANXA1, AP1G1, APCS, APPL1, APPL2, ARG1, ARG2, ARHGEF7, ARL4C, ARRB2, ATP6V0A4, BCL10, BGLAP, BRCA2, C1QBP, CACYBP, CARD9, CASP8, CCL14, CCR2, CCR7, CD28, CD300LF, CD5, CEACAM1, CEBPB, CGAS, CHST2, CISD2, CLEC4E, CLEC6A, CNOT8, CPOX, CUL9, CXCL6, CYBA, CYLD, DDX58, DTX3L, EIF4E, ENPP3, ERAP1, ETS1, FABP4, FADD, FLOT1, FOXP1, …	.
GO:0045088	regulation of innate immune response	immune response	98	1.3276e-08	0.00026494	[4, 5, 6]	38.1862	160	[A2M, ACOD1, ACSBG2, ADAM8, AGFG1, AMBP, AP1G1, APCS, APPL1, APPL2, ARG1, ARHGEF7, ARL4C, ARRB2, BCL10, BGLAP, C1QBP, CACYBP, CARD9, CASP8, CD300LF, CEACAM1, CGAS, CISD2, CLEC4E, CLEC6A, CNOT8, CPOX, CYBA, CYLD, DDX58, EIF4E, ERAP1, FADD, FLOT1, FYN, GPS2, GRN, HCK, HEXIM1, HMGB1, HMGB2, HSP90AA1, HSP90AB1, HSP90B1, HSPD1, IFIH1, IFNG, IFNGR1, IRF3, IRF7, ISCU, JAK1, LGALS9, MALT1, MAP3K20, MAPKA…	.
GO:0006952	defense response	immune response	98	1.81214e-09	0.00026494	[3]	32.1509	426	[A2M, ABCF1, ABCF3, ABR, ACOD1, ACP6, ACSBG2, ACTR3, ADA, ADAM8, ADAR, ADIPOQ, AGFG1, AGT, AIMP1, AKIRIN2, ALOX5AP, AMBP, ANGPTL2, ANO6, ANXA1, AP1G1, APCS, APOA4, APPL1, APPL2, ARG1, ARG2, ARHGEF7, ARID5A, ARL4C, ARRB2, ASAP2, ATP6V0A4, B2M, BCL10, BCL3, BECN1, BGLAP, BMP2, BNIP3, BNIP3L, BPI, BRCA2, C1QB, C1QBP, C1QC, C1S, C3AR1, C7, CACYBP, CALM1, CAMK2D, CAMK2G, CAMK4, CAMLG, CARD9, CASP1, CA…	.
GO:0002237	response to molecule of bacterial origin	immune response	99	0.0427596	0.00603549	[4, 6]	30.5556	99	[ABR, ACOD1, AKIRIN2, ALAD, ARG1, ATP2A2, B2M, BCL10, CAPN2, CARD16, CARD8, CARD9, CASP1, CASP8, CASP9, CCL4, CCR4, CCR7, CD40, CD68, CEBPB, CHAMP1, CHST2, CLDN1, CMPK1, CMPK2, CNP, CTSG, CX3CR1, CXCL10, CXCL11, CXCL2, CXCL6, DEF6, FER, FOS, FOXP1, GNG12, GOLGA4, HCK, HDAC2, HELLS, HMGB1, HMGB2, HNRNPA0, HNRNPK, HSF1, HSP90AA1, ICAM1, IL1B, IL1R1, IRF3, IRF8, JUN, LGALS9, LITAF, MALT1, MAP3K20, M…	.
GO:0071216	cellular response to biotic stimulus	immune response	99	0.0232303	0.00603549	[3]	32.8638	70	[ACOD1, ARG1, BCL10, CAPN2, CARD16, CARD8, CASP1, CCDC47, CCL4, CD40, CD68, CEBPB, CHAMP1, CMPK1, CMPK2, CTSG, CX3CR1, CXCL10, CXCL11, CXCL2, CXCL6, DEF6, GOLGA4, HCK, HMGB1, HMGB2, HNRNPK, HSF1, HSPA5, ICAM1, IL1B, IL1R1, IRF3, IRF8, LITAF, MALT1, MAP3K20, MARS, MEF2C, MIF, MRTFA, MTDH, MTTP, MYD88, NFKB1, NFKBIA, NOS2, PLAA, PMPCA, PPARD, PPHLN1, PRDX2, PRPF8, RHOA, RPSA, SAMD11, SERPINE1, SGMS…	.
GO:0071219	cellular response to molecule of bacterial origin	immune response	99	0.0222641	0.00603549	[4, 5, 7]	33.3333	65	[ACOD1, ARG1, BCL10, CAPN2, CARD16, CARD8, CASP1, CCL4, CD40, CD68, CEBPB, CHAMP1, CMPK1, CMPK2, CTSG, CX3CR1, CXCL10, CXCL11, CXCL2, CXCL6, DEF6, GOLGA4, HCK, HMGB1, HMGB2, HNRNPK, HSF1, ICAM1, IL1B, IL1R1, IRF3, IRF8, LITAF, MALT1, MAP3K20, MARS, MEF2C, MIF, MRTFA, MTDH, MTTP, MYD88, NFKB1, NFKBIA, NOS2, PLAA, PMPCA, PPARD, PPHLN1, PRDX2, PRPF8, RHOA, RPSA, SAMD11, SERPINE1, SGMS1, SIRT2, SPON2…	.
GO:0009605	response to external stimulus	immune response	99	0.0203766	0.00603549	[2]	26.9718	554	[AATF, ABCF3, ABHD12, ABR, ACACB, ACOD1, ACSBG2, ADA, ADAM10, ADAM8, ADAR, ADIPOQ, ADNP, ADSL, AFG3L2, AGT, AIMP1, AKIRIN2, ALAD, ALCAM, ALKBH1, ALOX5AP, ANO1, ANO6, ANXA1, AP1G1, AP1M1, AP1S1, APCS, APPL1, APPL2, AQP1, ARF1, ARG1, ARG2, ARHGDIA, ARRB2, ARSA, ASAP2, ATF3, ATF4, ATP2A2, ATP6V0A4, B2M, BANF1, BATF3, BCL10, BCL11B, BCL3, BECN1, BGLAP, BHLHE40, BLOC1S3, BMP2, BNIP3, BNIP3L, BPI, BRCA…	.
GO:0098542	defense response to other organism	immune response	99	0.0107139	0.00603549	[3, 4, 5]	31.6384	112	[ABCF3, ACSBG2, ADAR, AIMP1, ARG1, ARG2, BCL3, BECN1, BNIP3, BNIP3L, BPI, C1QBP, CARD9, CD4, CD40, CEBPB, CGAS, CHAMP1, CISD2, CLEC4E, CLEC6A, CMPK1, CNOT8, COTL1, CTSG, CXCL10, CXCL6, CYBA, DDX17, DDX41, DDX56, DDX58, DEF6, DNAJC3, DTX3L, EIF2AK2, EXOSC4, FADD, FAU, FOXP1, GAPDH, GBP1, GOLGA4, GPAM, GRN, HELLS, HERC5, HEXIM1, HIF1A, HMGB2, IFI44L, IFIH1, IFIT1, IFIT1B, IFIT5, IFITM3, IFNG, IL10R…	.
GO:0009607	response to biotic stimulus	immune response	99	0.00188087	0.00603549	[2]	29.9875	239	[ABCF3, ABR, ACOD1, ACSBG2, ADAR, ADIPOQ, AIMP1, AKIRIN2, ALAD, AP1S1, ARF1, ARG1, ARG2, ASAP2, ATP2A2, B2M, BANF1, BATF3, BCL10, BCL3, BECN1, BGLAP, BMP2, BNIP3, BNIP3L, BPI, C1QBP, CA5B, CAPN2, CARD16, CARD8, CARD9, CASP1, CASP8, CASP9, CCDC47, CCL13, CCL19, CCL4, CCL4L1, CCR4, CCR7, CCT5, CD4, CD40, CD68, CD79B, CEACAM1, CEBPB, CFD, CFLAR, CGAS, CHAMP1, CHST2, CISD2, CLDN1, CLEC4E, CLEC6A, CMP…	.
GO:0051707	response to other organism	immune response	99	0.00175078	0.00603549	[2, 4]	30.1299	232	[ABCF3, ABR, ACOD1, ACSBG2, ADAR, ADIPOQ, AIMP1, AKIRIN2, ALAD, AP1S1, ARF1, ARG1, ARG2, ASAP2, ATP2A2, B2M, BANF1, BATF3, BCL10, BCL3, BECN1, BMP2, BNIP3, BNIP3L, BPI, C1QBP, CA5B, CAPN2, CARD16, CARD8, CARD9, CASP1, CASP8, CASP9, CCL13, CCL19, CCL4, CCL4L1, CCR4, CCR7, CCT5, CD4, CD40, CD68, CD79B, CEBPB, CFD, CFLAR, CGAS, CHAMP1, CHST2, CISD2, CLDN1, CLEC4E, CLEC6A, CMPK1, CMPK2, CNOT8, CNP, C…	.
GO:0051607	defense response to virus	immune response	99	0.000635306	0.00603549	[3, 4, 5, 6]	37.7778	68	[ABCF3, ADAR, AIMP1, BECN1, BNIP3, BNIP3L, C1QBP, CARD9, CD40, CGAS, CISD2, CMPK1, CNOT8, CXCL10, DDX17, DDX41, DDX56, DDX58, DNAJC3, DTX3L, EIF2AK2, EXOSC4, FADD, GBP1, GPAM, HERC5, HIF1A, IFI44L, IFIH1, IFIT1, IFIT1B, IFIT5, IFITM3, IFNG, IL10RB, IL1B, ILF3, IRF3, IRF7, MARS, MUL1, MX1, MX2, MYDGF, NCBP3, NLRC5, NOP53, PARP9, PCBP2, PLSCR1, PML, POLR3E, PPP2CB, PQBP1, RIOK3, RNASEL, RSAD2, SAMD…	.
GO:0009615	response to virus	immune response	99	2.23852e-05	0.00603549	[3, 5]	37.7863	99	[ABCF3, ADAR, AIMP1, AP1S1, ARF1, BANF1, BATF3, BCL3, BECN1, BNIP3, BNIP3L, C1QBP, CARD9, CCL19, CCL4, CCL4L1, CCT5, CD40, CGAS, CISD2, CMPK1, CNOT8, CREBZF, CXCL10, DCXR, DDX17, DDX3X, DDX41, DDX56, DDX58, DNAJC3, DTX3L, EIF2AK2, EXOSC4, FADD, FMR1, GATA3, GBP1, GPAM, HERC5, HIF1A, HMGA1, HNRNPK, HNRNPUL1, IFI44, IFI44L, IFIH1, IFIT1, IFIT1B, IFIT5, IFITM3, IFNG, IFNGR1, IL10RB, IL1B, ILF3, IRF3…	.
GO:0042542	response to hydrogen peroxide	response to stress	100	0.0477711	0.000976267	[4, 5]	33.125	53	[ADA, AGFG1, ANXA1, AQP1, ARG1, BECN1, BNIP3, BTG2, CAPN2, CAT, CBX8, CDKN1A, CHN1, CRAT, CRYAB, CYP1B1, DUSP12, EEF2, ETS1, EZH2, FXN, FYN, GLRX2, GNAO1, GPX1, HBA1, HBB, HDAC2, HSF1, IMPACT, JUN, KDM6B, KLF2, KMT2A, MDM2, MTTP, NET1, NFE2L2, PARK7, PCNA, PPIF, PPP2CB, PRDX3, PRKAA1, PYCR1, SOD1, SOS1, STAT1, SYMPK, TRAP1, TXN, TXNIP, ZNF277]	.
GO:0009636	response to toxic substance	response to stress	100	0.0225112	0.000976267	[3]	29.7665	153	[ACTB, ADA, ADIPOQ, AGFG1, AHR, AKR1A1, ALAD, ALOX5AP, ANGPTL2, ANXA1, APOA4, AQP1, ARG1, ARSA, ATF4, BAX, BECN1, BGLAP, BLMH, BNIP3, BTG2, CACYBP, CALM1, CALM2, CAPN2, CASP8, CAT, CBX8, CCL4, CCL4L1, CCS, CCT6A, CDH1, CDKN1A, CHN1, CHST2, CLDN1, CLIC2, CNP, CRAT, CRYAB, CYP1B1, DHFR, DHX15, DPYSL2, DRD3, DUSP12, EEF2, EIF2AK2, ESD, ETS1, EZH2, FANCC, FOS, FXN, FYN, FZR1, GATA3, GGH, GLRX2, GNAO1…	.
GO:0000302	response to reactive oxygen species	response to stress	100	0.0184485	0.000976267	[4]	32.5203	80	[ADA, AGFG1, ANXA1, APOA4, AQP1, ARG1, BECN1, BNIP3, BTG2, CAPN2, CAT, CBX8, CCL19, CCR7, CCS, CDKN1A, CFLAR, CHN1, CRAT, CRYAB, CYP1B1, DHFR, DUSP12, EEF2, EGLN1, ETS1, EZH2, FANCC, FER, FOS, FXN, FYN, GLRX2, GNAO1, GPX1, HBA1, HBB, HDAC2, HNRNPD, HSF1, IMPACT, JUN, KDM6B, KLF2, KMT2A, MDM2, MMP9, MTTP, NCF1, NET1, NFE2L2, PARK7, PCNA, PDGFRA, PPIF, PPP2CB, PRDX1, PRDX2, PRDX3, PRDX5, PRKAA1, PT…	.
GO:0006979	response to oxidative stress	response to stress	100	0.0183538	0.000976267	[3]	30.1688	143	[ADA, ADIPOQ, AGFG1, ALAD, ALDH9A1, ANXA1, APOA4, AQP1, ARG1, ARL6IP5, ARNTL, ATF4, ATP2A2, ATP5PF, ATP6V0A4, BECN1, BNIP3, BRCA2, BTG2, CACYBP, CAPN2, CAT, CBX8, CCL19, CCR7, CCS, CDKN1A, CFLAR, CHCHD4, CHN1, CRAT, CRYAB, CYBA, CYCS, CYP1B1, DHFR, DIABLO, DUSP12, EEF2, EGLN1, EIF2S1, ETFDH, ETS1, EZH2, FANCC, FER, FOS, FXN, FYN, GLRX2, GNAO1, GPX1, GPX4, GSR, HBA1, HBB, HDAC2, HIF1A, HNRNPD, HNR…	.
GO:0016684	oxidoreductase activity, acting on peroxide as acceptor	response to stress	100	0.00514041	0.000976267	[4]	45.4545	25	[ALOX5AP, CAT, CHST2, CLIC2, CRAT, GPX1, GPX4, GSTK1, GSTM2, HBA1, HBB, HBE1, HBZ, MAPRE2, MGST1, MGST3, PARK7, PRDX1, PRDX2, PRDX3, PRDX5, SESN1, SESN3, STK19, TXNDC17]	.
GO:0097237	cellular response to toxic substance	response to stress	100	0.00212695	0.000976267	[4]	34.5098	88	[ACTB, AGFG1, AKR1A1, ALOX5AP, ANXA1, APOA4, AQP1, ARG1, BECN1, BNIP3, BTG2, CACYBP, CAT, CBX8, CCL4, CCL4L1, CCS, CDKN1A, CHN1, CHST2, CLIC2, CRAT, CYP1B1, DHFR, ESD, ETS1, EZH2, FANCC, FXN, GPX1, GPX4, GSPT1, GSR, GSTK1, GSTM2, GSTM3, HBA1, HBB, HBE1, HBZ, HDAC2, HSF1, IMPACT, KDM6B, KDR, KLF2, KMT2A, MAPRE2, MAT2B, MDM2, MGST1, MGST3, MTTP, NET1, NFE2L2, NFKB1, NNT, PARK7, PCNA, PPIF, PRDX1, P…	.
GO:0016209	antioxidant activity	response to stress	100	0.00108637	0.000976267	[4, 7]	42.8571	39	[ALOX5AP, APOA4, CACYBP, CAT, CCS, CHST2, CLIC2, CRAT, GPX1, GPX4, GSR, GSTK1, GSTM2, HBA1, HBB, HBE1, HBZ, KMT2A, MAPRE2, MAT2B, MGST1, MGST3, PARK7, PRDX1, PRDX2, PRDX3, PRDX5, PRXL2A, PRXL2C, SELENOW, SESN1, SOD1, SOD3, STK19, TNF, TP53INP1, TXN, TXNDC17, TXNRD3]	.
GO:0098869	cellular oxidant detoxification	response to stress	100	0.000493926	0.000976267	[3, 6]	43	43	[ALOX5AP, APOA4, CACYBP, CAT, CCS, CHST2, CLIC2, CRAT, DHFR, FANCC, GPX1, GPX4, GSR, GSTK1, GSTM2, HBA1, HBB, HBE1, HBZ, KMT2A, MAPRE2, MAT2B, MGST1, MGST3, NFE2L2, NNT, PARK7, PRDX1, PRDX2, PRDX3, PRDX5, PRXL2A, PRXL2C, SELENOW, SESN1, SOD1, SOD3, STK19, TNF, TP53INP1, TXN, TXNDC17, TXNRD3]	.
GO:0034599	cellular response to oxidative stress	response to stress	100	0.000309811	0.000976267	[4]	34.7962	111	[AGFG1, ALDH9A1, ANXA1, APOA4, AQP1, ARG1, ARL6IP5, ARNTL, ATF4, ATP2A2, BECN1, BNIP3, BRCA2, BTG2, CACYBP, CAT, CBX8, CCS, CDKN1A, CFLAR, CHCHD4, CHN1, CRAT, CYBA, CYCS, CYP1B1, DHFR, DIABLO, EIF2S1, ETS1, EZH2, FANCC, FER, FOS, FXN, FYN, GLRX2, GPX1, GSR, HDAC2, HIF1A, HNRNPD, HSF1, IMPACT, JUN, KDM6B, KLF2, KMT2A, LANCL1, LONP1, MDM2, MGST1, MMP9, MTTP, NCF1, NCF2, NCF4, NCOA7, NET1, NFE2L1, N…	.
GO:0098754	detoxification	response to stress	100	0.000235031	0.000976267	[1, 4]	42.6087	49	[AKR1A1, ALOX5AP, APOA4, CACYBP, CAT, CCS, CHST2, CLIC2, CRAT, DHFR, ESD, FANCC, GPX1, GPX4, GSPT1, GSR, GSTK1, GSTM2, GSTM3, HBA1, HBB, HBE1, HBZ, KMT2A, MAPRE2, MARC1, MAT2B, MGST1, MGST3, NFE2L2, NNT, PARK7, PRDX1, PRDX2, PRDX3, PRDX5, PRXL2A, PRXL2C, RDH12, SELENOW, SESN1, SOD1, SOD3, STK19, TNF, TP53INP1, TXN, TXNDC17, TXNRD3]	.
GO:0007159	leukocyte cell-cell adhesion	adaptive immune response	101	0.048204	0.000100287	[4]	30.5466	95	[ADA, ADAM8, AMBP, ANXA1, AP3B1, APOA4, ARG1, ARG2, ARHGEF7, BCL10, BGLAP, CBFB, CCL19, CCL25, CCL4, CCR2, CCR7, CD276, CD28, CD3E, CD4, CD46, CD5, CD74, CDC42, CEACAM1, CEBPB, CHN1, CORO1A, CPOX, CX3CR1, CYLD, DLG1, DNAJA3, DOCK8, DUSP22, EIF4E, ETS1, EZR, FADD, FAM49B, FERMT3, FYN, GATA3, GATD3A, GLMN, GPAM, GPNMB, HLA-DPA1, HLX, HMGB1, HMGCL, HSPD1, ICAM1, IFNG, IGBP1, IL1B, ITGB1, ITPKB, LCK,…	.
GO:0046649	lymphocyte activation	adaptive immune response	101	0.0407067	0.000100287	[3, 4]	28.8	180	[ACSBG2, ADA, ADAM8, AGFG1, AHR, AKIRIN2, AMBP, ANXA1, AP1G1, AP3B1, APBB1IP, ARG1, ARG2, ARHGEF7, B2M, BAX, BCL10, BCL11B, BCL3, BGLAP, BLOC1S3, BRCA2, CAMK2G, CAMK4, CASP8, CBFB, CCL19, CCL4, CCR2, CCR7, CD276, CD28, CD3E, CD4, CD40, CD46, CD5, CD74, CD79B, CDC42, CDK7, CEACAM1, CEBPB, CGAS, CLEC4E, CMTM7, CORO1A, CPOX, CREBRF, CTPS1, CYLD, DLG1, DNAJA3, DNAJB9, DOCK8, DUSP22, EIF4E, ETF1, EXOS…	.
GO:0022409	positive regulation of cell-cell adhesion	adaptive immune response	101	0.0333547	0.000100287	[3, 4, 5]	31.9328	76	[ADA, ADAM8, AMBP, ANK3, ANXA1, AP3B1, ARHGEF7, BCL10, BRD8, CBFB, CCL19, CCL4, CCR2, CCR7, CD276, CD28, CD3E, CD4, CD46, CD5, CD74, CDC42, CHN1, CITED2, CORO1A, CPOX, CYLD, DMTN, DNAJA3, DOCK8, ETS1, FADD, FAM49B, FLOT1, FYN, GATA3, GATD3A, GPAM, HLA-DPA1, HLX, HMGB1, HMGCL, HSPD1, ICAM1, IFNG, IGBP1, IL1B, ITPKB, LCK, LGALS1, LGALS9, MALT1, MAP3K20, MAP3K8, MEIS2, MPP1, NCKAP1L, NFKBIZ, NKAP, P…	.
GO:0042110	T cell activation	adaptive immune response	101	0.0323078	0.000100287	[4, 5]	29.9087	131	[ACSBG2, ADA, ADAM8, AMBP, ANXA1, AP3B1, APBB1IP, ARG1, ARG2, ARHGEF7, B2M, BAX, BCL10, BCL11B, BCL3, BGLAP, BRCA2, CAMK2G, CAMK4, CASP8, CBFB, CCL19, CCL4, CCR2, CCR7, CD276, CD28, CD3E, CD4, CD46, CD5, CD74, CDC42, CEACAM1, CEBPB, CGAS, CLEC4E, CORO1A, CPOX, CTPS1, CYLD, DLG1, DNAJA3, DOCK8, DUSP22, EIF4E, ETF1, FADD, FAM49B, FKBP1A, FOXP1, FYN, FZD7, FZD8, GATA3, GATD3A, GLMN, GPAM, GPNMB, GSN…	.
GO:0051251	positive regulation of lymphocyte activation	adaptive immune response	101	0.029108	0.000100287	[4, 5, 6, 7]	31.7829	82	[ADA, ADAM8, AMBP, ANXA1, AP1G1, AP3B1, ARHGEF7, BCL10, BLOC1S3, CBFB, CCL19, CCL4, CCR2, CCR7, CD276, CD28, CD3E, CD4, CD40, CD46, CD5, CD74, CDC42, CORO1A, CPOX, CYLD, DNAJA3, DOCK8, EXOSC3, EXOSC6, FADD, FAM49B, FYN, GAS6, GATA3, GATD3A, GPAM, HLA-DPA1, HLX, HMGB1, HMGCL, HSPD1, IFNG, IGBP1, IL1B, ITPKB, LCK, LGALS1, LGALS9, MALT1, MAP3K20, MAP3K8, MEF2C, MIF, MMP14, MRTFA, MYD88, NCKAP1L, NFK…	.
GO:0050865	regulation of cell activation	adaptive immune response	101	0.0273765	0.000100287	[3, 4]	29.6443	150	[ABR, ADA, ADAM8, AHR, AMBP, ANXA1, AP1G1, AP3B1, ARG1, ARG2, ARHGEF7, ATP6V0A4, BCL10, BGLAP, BLOC1S3, BPI, BRCA2, CAMK2G, CAMK4, CAPN3, CBFB, CCL19, CCL4, CCR2, CCR7, CD276, CD28, CD300LF, CD3E, CD4, CD40, CD46, CD5, CD74, CD9, CDC42, CEACAM1, CEBPB, CGAS, CHN1, CORO1A, CPOX, CYLD, DLG1, DMTN, DNAJA3, DOCK8, DUSP22, EIF4E, EMILIN1, ENPP3, ETF1, EXOSC3, EXOSC6, FADD, FAM49B, FER, FES, FSTL1, FYN…	.
GO:0002694	regulation of leukocyte activation	adaptive immune response	101	0.0206691	0.000100287	[3, 4, 5]	30.0847	142	[ABR, ADA, ADAM8, AHR, AMBP, ANXA1, AP1G1, AP3B1, ARG1, ARG2, ARHGEF7, ATP6V0A4, BCL10, BGLAP, BLOC1S3, BPI, BRCA2, CAMK2G, CAMK4, CBFB, CCL19, CCL4, CCR2, CCR7, CD276, CD28, CD300LF, CD3E, CD4, CD40, CD46, CD5, CD74, CDC42, CEACAM1, CEBPB, CGAS, CHN1, CORO1A, CPOX, CYLD, DLG1, DNAJA3, DOCK8, DUSP22, EIF4E, ENPP3, ETF1, EXOSC3, EXOSC6, FADD, FAM49B, FER, FES, FSTL1, FYN, GAS6, GATA3, GATD3A, GLMN…	.
GO:1903039	positive regulation of leukocyte cell-cell adhesion	adaptive immune response	101	0.0187861	0.000100287	[4, 5, 6]	33.3333	68	[ADA, ADAM8, AMBP, ANXA1, AP3B1, ARHGEF7, BCL10, CBFB, CCL19, CCL4, CCR2, CCR7, CD276, CD28, CD3E, CD4, CD46, CD5, CD74, CDC42, CHN1, CORO1A, CPOX, CYLD, DNAJA3, DOCK8, ETS1, FADD, FAM49B, FYN, GATA3, GATD3A, GPAM, HLA-DPA1, HLX, HMGB1, HMGCL, HSPD1, ICAM1, IFNG, IGBP1, IL1B, ITPKB, LCK, LGALS1, LGALS9, MALT1, MAP3K20, MAP3K8, NCKAP1L, NFKBIZ, NKAP, PAK2, PKN2, PNP, PPHLN1, PTPN6, RHOA, SART1, SO…	.
GO:0051249	regulation of lymphocyte activation	adaptive immune response	101	0.0170896	0.000100287	[4, 5, 6]	30.8081	122	[ADA, ADAM8, AHR, AMBP, ANXA1, AP1G1, AP3B1, ARG1, ARG2, ARHGEF7, BCL10, BGLAP, BLOC1S3, BRCA2, CAMK2G, CAMK4, CBFB, CCL19, CCL4, CCR2, CCR7, CD276, CD28, CD3E, CD4, CD40, CD46, CD5, CD74, CDC42, CEACAM1, CEBPB, CGAS, CORO1A, CPOX, CYLD, DLG1, DNAJA3, DOCK8, DUSP22, EIF4E, ETF1, EXOSC3, EXOSC6, FADD, FAM49B, FSTL1, FYN, GAS6, GATA3, GATD3A, GLMN, GPAM, GPNMB, GSN, HLA-DPA1, HLX, HMGB1, HMGCL, HSP…	.
GO:1902105	regulation of leukocyte differentiation	adaptive immune response	101	0.00296947	0.000100287	[4, 5, 6, 7, 8, 9]	34.4262	84	[ADA, ADAM8, ADIPOQ, AGFG1, AMBP, ANXA1, AP3B1, APCS, BGLAP, BRCA2, C1QC, CA2, CAMK2G, CAMK4, CASP8, CBFB, CCL19, CCR2, CD28, CD4, CD46, CD74, CEACAM1, CEBPB, CPOX, CTNNBIP1, CYLD, EEF1A2, ETF1, FADD, FES, FOS, FOXP1, FSTL1, GAS6, GATA3, HLX, HMGB1, IFNG, IRF7, ITPKB, JUN, KAT2A, LGALS9, LRRC17, MAFB, MALT1, MAP3K20, MMP14, MTTP, MYC, MYDGF, NCKAP1L, NDFIP1, NFKBIZ, NKAP, NME2, NOTCH2, PNP, PRDM1…	.
GO:0002520	immune system development	adaptive immune response	101	0.00218938	0.000100287	[2, 4, 5]	29.4816	273	[ABI1, ACOD1, ACP6, ADA, ADAM8, ADIPOQ, AGFG1, AGPAT5, AKIRIN2, AKR1A1, AMBP, ANXA1, AP3B1, APCS, ARHGEF7, ATP5IF1, ATP6V0A4, B2M, BABAM1, BATF3, BAX, BCL11B, BCL3, BGLAP, BRCA2, C1QC, CA2, CALM2, CAMK2G, CAMK4, CASP8, CASP9, CBFB, CCL19, CCR2, CCR4, CCR7, CD248, CD28, CD3E, CD4, CD40, CD46, CD74, CD79B, CDC42, CDK7, CDKN1C, CEACAM1, CEBPB, CHN1, CIB1, CITED2, CLEC4E, CMTM7, CPOX, CREBRF, CTNNBIP…	.
GO:0001775	cell activation	adaptive immune response	101	0.000450428	0.000100287	[2]	29.2091	373	[ABR, ACSBG2, ACTB, ADA, ADAM10, ADAM8, AGA, AGFG1, AHR, AKIRIN2, ALAD, ALDH9A1, AMBP, ANGPTL2, ANO6, ANPEP, ANXA1, AP1G1, AP1M1, AP2A2, AP3B1, APBB1IP, APRT, ARG1, ARG2, ARHGEF7, ARL8A, ARMC8, ARRB2, ARSA, ATP6V0A4, ATP6V0C, ATP6V1C1, B2M, BATF3, BAX, BCL10, BCL11B, BCL3, BGLAP, BLOC1S3, BPI, BRCA2, C3AR1, CAB39, CAMK2G, CAMK4, CAPN1, CAPN3, CASP8, CAT, CBFB, CCL19, CCL4, CCR2, CCR7, CCT2, CD276…	.
GO:0045321	leukocyte activation	adaptive immune response	101	8.68759e-05	0.000100287	[2, 3]	30.0437	344	[ABR, ACSBG2, ADA, ADAM10, ADAM8, AGA, AGFG1, AHR, AKIRIN2, ALAD, ALDH9A1, AMBP, ANGPTL2, ANO6, ANPEP, ANXA1, AP1G1, AP1M1, AP2A2, AP3B1, APBB1IP, APRT, ARG1, ARG2, ARHGEF7, ARL8A, ARMC8, ARSA, ATP6V0A4, ATP6V0C, ATP6V1C1, B2M, BATF3, BAX, BCL10, BCL11B, BCL3, BGLAP, BLOC1S3, BPI, BRCA2, C3AR1, CAB39, CAMK2G, CAMK4, CAPN1, CASP8, CAT, CBFB, CCL19, CCL4, CCR2, CCR7, CCT2, CD276, CD28, CD300LF, CD3…	.
GO:0051234	establishment of localization	cellular process, localisation, and structure	102	0.000586332	0.00079832	[2]	26.5538	1192	[A2M, ABCB10, ABCB8, ABCB9, ABCC3, ABCC4, ABCC5, ABCD3, ABCD4, ABCF1, ABCG1, ABI1, ABR, ACACA, ACACB, ACAT2, ACHE, ACOD1, ACP2, ACSBG2, ACTB, ACTR3, ADA, ADAM10, ADAM8, ADIPOQ, ADPRH, AFG3L2, AGA, AGFG1, AGK, AGT, AHCTF1, AHNAK, AIMP1, AKT2, AKTIP, ALAD, ALDH9A1, ALKBH7, ALYREF, AMBP, ANAPC2, ANGPTL2, ANK1, ANK3, ANKRD13D, ANKRD50, ANO1, ANO10, ANO4, ANO6, ANPEP, ANTXR1, ANXA1, AP1B1, AP1G1, AP1M…	.
GO:0051641	cellular localization	cellular process, localisation, and structure	102	0.000426878	0.00079832	[2]	27.4773	757	[ABCD3, ABCG1, ACACA, ACACB, ACP2, ACTB, ACTR3, ADAM10, ADIPOQ, ADPRH, AGFG1, AGK, AGT, AKIRIN2, AKT2, AKTIP, ALYREF, AMBP, ANGPTL2, ANK1, ANK3, ANKRD50, ANO1, ANPEP, ANTXR1, AP1B1, AP1G1, AP1M1, AP1S1, AP2A2, AP2B1, AP2S1, AP3B1, AP3M2, AP3S1, APPL1, APPL2, AR, ARCN1, ARF1, ARF4, ARF6, ARFGAP1, ARFGAP3, ARFIP1, ARFIP2, ARFRP1, ARHGAP1, ARL1, ARL4C, ARL4D, ARL8A, ARNTL, ARSA, ARV1, ATAD1, ATG13, …	.
GO:0051649	establishment of localization in cell	cellular process, localisation, and structure	102	0.000269796	0.00079832	[3]	28.0816	606	[ABCD3, ABCG1, ACACA, ACACB, ACTB, ACTR3, ADIPOQ, ADPRH, AGFG1, AGK, AGT, AKT2, AKTIP, ALYREF, AMBP, ANGPTL2, ANK1, ANK3, ANKRD50, ANO1, ANPEP, AP1B1, AP1G1, AP1M1, AP1S1, AP2A2, AP2B1, AP2S1, AP3B1, AP3M2, AP3S1, APPL1, APPL2, ARCN1, ARF1, ARF4, ARF6, ARFGAP1, ARFGAP3, ARFIP1, ARFIP2, ARFRP1, ARHGAP1, ARL1, ARL4C, ARL4D, ARL8A, ARNTL, ARSA, ARV1, ATAD1, ATG13, ATG3, ATG4B, ATG4C, ATP2A2, ATP5IF1…	.
GO:0006810	transport	cellular process, localisation, and structure	102	0.000124226	0.00079832	[3]	26.8048	1177	[A2M, ABCB10, ABCB8, ABCB9, ABCC3, ABCC4, ABCC5, ABCD3, ABCD4, ABCF1, ABCG1, ABI1, ABR, ACACA, ACACB, ACAT2, ACHE, ACOD1, ACSBG2, ACTB, ACTR3, ADA, ADAM10, ADAM8, ADIPOQ, ADPRH, AFG3L2, AGA, AGFG1, AGK, AGT, AHCTF1, AHNAK, AIMP1, AKT2, AKTIP, ALAD, ALDH9A1, ALKBH7, ALYREF, AMBP, ANAPC2, ANGPTL2, ANK1, ANK3, ANKRD13D, ANKRD50, ANO1, ANO10, ANO4, ANO6, ANPEP, ANTXR1, ANXA1, AP1B1, AP1G1, AP1M1, AP1…	.
GO:0072594	establishment of protein localization to organelle	cellular process, localisation, and structure	102	8.61767e-06	0.00079832	[4, 5, 6]	33.5034	197	[AGFG1, AGK, AGT, ANPEP, ANTXR1, AP2B1, AP3B1, APPL1, APPL2, ARNTL, ARSA, ATAD1, ATG13, ATP5IF1, BAX, BMF, BNIP3L, BRCA2, CABIN1, CALM1, CALM2, CASP8, CAT, CCT2, CCT3, CCT4, CCT5, CCT6A, CDH1, CHCHD4, CHMP4B, CRAT, CSE1L, CTDSP2, DDX27, DKC1, DNAJA1, DRD3, ECH1, EEF1A2, FAU, FERMT1, FZR1, GNPAT, GNPTAB, GOSR2, GRPEL1, GSTK1, H2AFY2, HARS, HDAC3, HEATR3, HK1, HK2, HMGCL, HNRNPK, HSP90AA1, HSPA4, H…	.
GO:0008104	protein localization	cellular process, localisation, and structure	102	4.12483e-06	0.00079832	[3]	28.4243	745	[ABCB9, ABCG1, ACHE, ACP2, ACTB, ADAM10, ADAM8, ADIPOQ, ADPRH, AGFG1, AGK, AGT, AHCTF1, AKIRIN2, AKT2, AKTIP, ALYREF, ANAPC2, ANGPTL2, ANK1, ANK3, ANKRD50, ANKS4B, ANO1, ANPEP, ANTXR1, ANXA1, AP1B1, AP1G1, AP1M1, AP1S1, AP2A2, AP2B1, AP2S1, AP3B1, AP3M2, AP3S1, APPL1, APPL2, AR, ARCN1, ARF1, ARF4, ARF6, ARFGAP1, ARFGAP3, ARFIP1, ARFIP2, ARFRP1, ARG2, ARHGAP1, ARHGDIA, ARL1, ARL4C, ARL4D, ARL8A, A…	.
GO:0071702	organic substance transport	cellular process, localisation, and structure	102	2.86812e-06	0.00079832	[4]	28.5108	739	[ABCB9, ABCC3, ABCC4, ABCC5, ABCD3, ABCG1, ACACA, ACACB, ACAT2, ACHE, ACTB, ADA, ADAM8, ADIPOQ, ADPRH, AGA, AGFG1, AGK, AGT, AHCTF1, AIMP1, AKT2, AKTIP, ALYREF, ANAPC2, ANK3, ANKRD50, ANO1, ANO4, ANO6, ANPEP, ANXA1, AP1B1, AP1G1, AP1M1, AP1S1, AP2A2, AP2B1, AP2S1, AP3B1, AP3M2, AP3S1, APOA4, APPL1, APPL2, AQP1, ARCN1, ARF1, ARF4, ARF6, ARFGAP1, ARFGAP3, ARFIP1, ARFIP2, ARFRP1, ARG1, ARG2, ARHGAP1…	.
GO:0070727	cellular macromolecule localization	cellular process, localisation, and structure	102	1.66411e-06	0.00079832	[3]	29.5418	548	[ACTB, ADAM10, ADIPOQ, ADPRH, AGFG1, AGK, AGT, AKIRIN2, AKT2, ALYREF, ANK1, ANK3, ANPEP, ANTXR1, AP1B1, AP1G1, AP1M1, AP1S1, AP2A2, AP2B1, AP2S1, AP3B1, AP3M2, AP3S1, APPL1, APPL2, AR, ARCN1, ARF1, ARF4, ARF6, ARFGAP1, ARFGAP3, ARFIP1, ARFIP2, ARFRP1, ARL1, ARL4C, ARL4D, ARNTL, ARSA, ATAD1, ATG13, ATG3, ATG4B, ATG4C, ATG9A, ATP5IF1, AUP1, AURKB, BAX, BCCIP, BCL3, BECN1, BMF, BNIP3L, BRCA2, BRD8, …	.
GO:0034613	cellular protein localization	cellular process, localisation, and structure	102	1.59279e-06	0.00079832	[4]	29.5813	544	[ACTB, ADAM10, ADIPOQ, ADPRH, AGFG1, AGK, AGT, AKIRIN2, AKT2, ALYREF, ANK1, ANK3, ANPEP, ANTXR1, AP1B1, AP1G1, AP1M1, AP1S1, AP2A2, AP2B1, AP2S1, AP3B1, AP3M2, AP3S1, APPL1, APPL2, AR, ARCN1, ARF1, ARF4, ARF6, ARFGAP1, ARFGAP3, ARFIP1, ARFIP2, ARFRP1, ARL1, ARL4C, ARL4D, ARNTL, ARSA, ATAD1, ATG13, ATG3, ATG4B, ATG4C, ATG9A, ATP5IF1, AUP1, AURKB, BAX, BCCIP, BCL3, BECN1, BMF, BNIP3L, BRCA2, BRD8, …	.
GO:0071705	nitrogen compound transport	cellular process, localisation, and structure	102	1.19058e-06	0.00079832	[4]	29.011	660	[ABCB9, ABCG1, ACHE, ACTB, ADA, ADAM8, ADIPOQ, ADPRH, AGA, AGFG1, AGK, AGT, AHCTF1, AIMP1, AKT2, AKTIP, ALYREF, ANAPC2, ANK3, ANKRD50, ANO1, ANPEP, ANXA1, AP1B1, AP1G1, AP1M1, AP1S1, AP2A2, AP2B1, AP2S1, AP3B1, AP3M2, AP3S1, APPL1, APPL2, AQP1, ARCN1, ARF1, ARF4, ARF6, ARFGAP1, ARFGAP3, ARFIP1, ARFIP2, ARFRP1, ARG1, ARG2, ARHGAP1, ARHGEF7, ARL1, ARL4C, ARL4D, ARL6IP5, ARL8A, ARNTL, ARRB2, ARSA, A…	.
GO:0046907	intracellular transport	cellular process, localisation, and structure	102	9.05485e-07	0.00079832	[3, 4]	29.7612	536	[ABCD3, ABCG1, ACACA, ACACB, ADIPOQ, ADPRH, AGFG1, AGK, AGT, AKT2, AKTIP, ALYREF, ANGPTL2, ANK1, ANK3, ANKRD50, ANPEP, AP1B1, AP1G1, AP1M1, AP1S1, AP2A2, AP2B1, AP2S1, AP3B1, AP3M2, AP3S1, APPL1, APPL2, ARCN1, ARF1, ARF4, ARF6, ARFGAP1, ARFGAP3, ARFIP1, ARFIP2, ARFRP1, ARHGAP1, ARL1, ARL4C, ARL4D, ARL8A, ARNTL, ARSA, ARV1, ATAD1, ATG13, ATG3, ATG4B, ATG4C, ATP2A2, ATP5IF1, ATP5PF, ATP6V0A4, AUP1,…	.
GO:0033036	macromolecule localization	cellular process, localisation, and structure	102	4.13883e-07	0.00079832	[2]	28.517	823	[ABCB9, ABCC3, ABCC4, ABCD3, ABCG1, ACACA, ACACB, ACAT2, ACHE, ACP2, ACTB, ADAM10, ADAM8, ADIPOQ, ADPRH, AGFG1, AGK, AGT, AHCTF1, AKIRIN2, AKT2, AKTIP, ALKBH7, ALYREF, ANAPC2, ANGPTL2, ANK1, ANK3, ANKRD50, ANKS4B, ANO1, ANO4, ANO6, ANPEP, ANTXR1, ANXA1, AP1B1, AP1G1, AP1M1, AP1S1, AP2A2, AP2B1, AP2S1, AP3B1, AP3M2, AP3S1, APOA4, APPL1, APPL2, AR, ARCN1, ARF1, ARF4, ARF6, ARFGAP1, ARFGAP3, ARFIP1,…	.
GO:0015031	protein transport	cellular process, localisation, and structure	102	3.36709e-07	0.00079832	[4, 5, 6, 7]	29.6923	579	[ABCB9, ABCG1, ACHE, ADAM8, ADIPOQ, ADPRH, AGFG1, AGK, AGT, AHCTF1, AKT2, AKTIP, ALYREF, ANAPC2, ANK3, ANKRD50, ANO1, ANPEP, ANXA1, AP1B1, AP1G1, AP1M1, AP1S1, AP2A2, AP2B1, AP2S1, AP3B1, AP3M2, AP3S1, APPL1, APPL2, ARCN1, ARF1, ARF4, ARF6, ARFGAP1, ARFGAP3, ARFIP1, ARFIP2, ARFRP1, ARG2, ARHGAP1, ARL1, ARL4C, ARL4D, ARL8A, ARNTL, ARRB2, ARSA, ATAD1, ATG13, ATG3, ATG4B, ATG4C, ATG4D, ATG9A, ATP5IF…	.
GO:0006886	intracellular protein transport	cellular process, localisation, and structure	102	8.90554e-08	0.00079832	[4, 5, 6, 7, 8]	31.8417	370	[ADIPOQ, ADPRH, AGFG1, AGK, AGT, AKT2, ALYREF, ANK3, ANPEP, AP1B1, AP1G1, AP1M1, AP1S1, AP2A2, AP2B1, AP2S1, AP3B1, AP3M2, AP3S1, APPL1, APPL2, ARCN1, ARF1, ARF4, ARF6, ARFGAP1, ARFGAP3, ARFIP1, ARFIP2, ARFRP1, ARL1, ARL4C, ARL4D, ARNTL, ARSA, ATAD1, ATG13, ATG3, ATG4B, ATG4C, ATP5IF1, AUP1, BCCIP, BNIP3L, BRD8, CABIN1, CALR, CAT, CD74, CDH1, CDK5, CHCHD4, CHMP4B, CHTOP, CIB1, CLIP1, COPA, COPB1,…	.
GO:0045184	establishment of protein localization	cellular process, localisation, and structure	102	5.0099e-08	0.00079832	[3, 4]	29.8399	615	[ABCB9, ABCG1, ACHE, ACP2, ADAM8, ADIPOQ, ADPRH, AGFG1, AGK, AGT, AHCTF1, AKT2, AKTIP, ALYREF, ANAPC2, ANK3, ANKRD50, ANO1, ANPEP, ANTXR1, ANXA1, AP1B1, AP1G1, AP1M1, AP1S1, AP2A2, AP2B1, AP2S1, AP3B1, AP3M2, AP3S1, APPL1, APPL2, ARCN1, ARF1, ARF4, ARF6, ARFGAP1, ARFGAP3, ARFIP1, ARFIP2, ARFRP1, ARG2, ARHGAP1, ARL1, ARL4C, ARL4D, ARL8A, ARNTL, ARRB2, ARSA, ATAD1, ATG13, ATG3, ATG4B, ATG4C, ATG4D,…	.
GO:0022402	cell cycle process	cellular process, localisation, and structure	103	0.035694	0.00477798	[2, 3]	27.3801	371	[ACACA, ACP2, ACTR3, ADAMTS1, AGFG1, AHCTF1, AKT2, AMBP, ANAPC2, ANAPC7, ANGPTL2, ANK3, ANKLE2, ANXA1, ARF1, ATF4, ATP6V0A4, AURKB, BABAM1, BANF1, BAX, BCAT1, BCCIP, BECN1, BHLHE40, BIN3, BIRC6, BLMH, BRCA2, BRD7, BTG2, CAB39, CAB39L, CACYBP, CALM1, CALM2, CALR, CAMK2G, CAPN3, CARM1, CBX3, CBX8, CCL4, CCND2, CCNH, CCNI, CCP110, CCR4, CD28, CDC123, CDC14A, CDC20, CDC42, CDH1, CDK5, CDK7, CDKN1A, C…	.
GO:0010564	regulation of cell cycle process	cellular process, localisation, and structure	103	0.0148263	0.00477798	[3, 4, 5]	28.8698	235	[ACACA, ACP2, ADAMTS1, AGFG1, AHCTF1, AKT2, AMBP, ANAPC2, ANAPC7, ANXA1, ATP6V0A4, AURKB, BABAM1, BAX, BECN1, BIRC6, BLMH, BRCA2, BRD7, BTG2, CACYBP, CALM1, CALM2, CALR, CARM1, CBX3, CBX8, CCL4, CCND2, CCNI, CCP110, CCR4, CD28, CDC14A, CDC20, CDC42, CDH1, CDK5, CDK7, CDKN1A, CDKN1B, CDKN1C, CDKN2D, CEP41, CEP70, CEP76, CEP85, CEP97, CFH, CHMP1B, CHMP4B, CHTOP, CIB1, CIT, CNOT11, CNOT3, CNOT8, CPO…	.
GO:0044770	cell cycle phase transition	cellular process, localisation, and structure	103	0.0147209	0.00477798	[3, 4]	29.4852	189	[ACP2, ADAMTS1, AGFG1, AMBP, ANAPC2, ANAPC7, ANXA1, ATP6V0A4, AURKB, BABAM1, BAX, BCAT1, BRD7, BTG2, CACYBP, CALM1, CALM2, CAMK2G, CARM1, CBX8, CCL4, CCND2, CCNH, CCP110, CCR4, CDC14A, CDC20, CDH1, CDK7, CDKN1A, CDKN1B, CDKN1C, CDKN2D, CEP41, CEP70, CEP76, CFH, CHMP4B, CHMP7, CHTOP, CIB1, CIT, CNOT11, CNOT3, CNOT8, CPOX, CRYBG1, CSNK1D, CTDSP2, CTDSPL, CUL2, CUL3, CXXC1, DCTN1, DDX3X, DHDDS, DHFR…	.
GO:0044839	cell cycle G2/M phase transition	cellular process, localisation, and structure	103	0.0125632	0.00477798	[4, 5]	32.1192	97	[ACP2, ATP6V0A4, AURKB, BABAM1, CALM1, CALM2, CCNH, CCP110, CDH1, CDK7, CDKN1A, CEP41, CEP70, CEP76, CFH, CHTOP, CIT, CRYBG1, CSNK1D, CXXC1, DCTN1, DHDDS, DYNC1I2, ENSA, FBXL15, FGFR1OP, FOXN3, FZR1, HSP90AA1, KHDRBS1, MAPRE1, MIIP, NEDD1, NLRP2, NOP53, NPM1, ODF2, OPTN, ORC1, PAFAH1B1, PAMR1, PBX1, PCM1, PLK1, PPP2R2A, PSMA1, PSMA2, PSMA3, PSMA4, PSMA6, PSMA7, PSMB1, PSMB2, PSMB3, PSMB4, PSMB6, …	.
GO:0007050	cell cycle arrest	cellular process, localisation, and structure	103	0.0089287	0.00477798	[3, 4, 5, 6]	33.2016	84	[AKT2, BAX, BTG2, CAB39, CAB39L, CACYBP, CALR, CARM1, CBX8, CCNH, CCR4, CDC123, CDC14A, CDK5, CDK7, CDKN1A, CDKN1B, CDKN1C, CDKN2D, CGREF1, CGRRF1, CIB1, CNOT11, CNOT3, CNOT8, CUL2, CUL3, DUSP12, EIF4G2, ERN1, GADD45A, GAS6, GLMN, HBP1, HSP90AB1, IFNG, IRF6, JMY, KHDRBS1, KIF20B, LAMTOR2, MAP3K20, MAPK12, MDM2, MED9, MIF, MLF1, MTTP, MUC1, MYBBP1A, MYC, NLRP2, NOTCH2, PA2G4, PCNA, PLK2, PML, PNPT…	.
GO:0010948	negative regulation of cell cycle process	cellular process, localisation, and structure	103	0.00811756	0.00477798	[3, 4, 5, 6]	31.5245	122	[AGFG1, AURKB, BABAM1, BAX, BLMH, BRD7, BTG2, CACYBP, CALR, CARM1, CBX3, CBX8, CCL4, CCR4, CDC20, CDH1, CDK7, CDKN1A, CDKN1B, CDKN2D, CFH, CIB1, CNOT11, CNOT3, CNOT8, CRYBG1, CTDSP2, CTDSPL, DUSP12, E2F6, ERCC4, ETF1, EXOSC7, EZH2, FOXN3, FZR1, GADD45A, GPNMB, HSP90AB1, IK, KAT2A, MDM2, MIF, MIIP, MUC1, NAA10, NLRP2, NOP53, NOS2, NPM1, ORC1, PAMR1, PCNA, PHC1, PLK1, PLK2, PML, POLR1B, PPP1R8, PSM…	.
GO:1903047	mitotic cell cycle process	cellular process, localisation, and structure	103	0.00752672	0.00477798	[3, 4]	28.9823	262	[ACP2, ADAMTS1, AGFG1, AMBP, ANAPC2, ANAPC7, ANK3, ANKLE2, ANXA1, ARF1, ATF4, ATP6V0A4, AURKB, BANF1, BAX, BCAT1, BCCIP, BECN1, BLMH, BRCA2, BRD7, BTG2, CACYBP, CALM1, CALM2, CAMK2G, CARM1, CBX8, CCL4, CCND2, CCNH, CCNI, CCP110, CCR4, CD28, CDC14A, CDC20, CDH1, CDK7, CDKN1A, CDKN1B, CDKN1C, CDKN2D, CEP41, CEP70, CEP76, CEP85, CEP97, CFH, CHAMP1, CHMP1B, CHMP4B, CHMP7, CHTOP, CIB1, CIT, CKAP2, CNE…	.
GO:0007049	cell cycle	cellular process, localisation, and structure	103	0.00745092	0.00477798	[2]	27.5346	497	[AATF, ACACA, ACP2, ACTB, ACTR3, ACTR8, ADAMTS1, AGFG1, AHCTF1, AHR, AKT2, AMBP, ANAPC2, ANAPC7, ANGPTL2, ANK3, ANKLE2, ANTXR1, ANXA1, APEX2, APPL1, APPL2, ARF1, ARF6, ARL8A, ARNTL, ATF4, ATP6V0A4, AURKB, BABAM1, BANF1, BAX, BCAT1, BCCIP, BECN1, BHLHE40, BIN3, BIRC6, BLCAP, BLMH, BMP2, BOP1, BRCA2, BRD7, BRD8, BTG1, BTG2, BTG3, CAB39, CAB39L, CABIN1, CABLES2, CACYBP, CALM1, CALM2, CALR, CAMK2G, C…	.
GO:1901987	regulation of cell cycle phase transition	cellular process, localisation, and structure	103	0.00361222	0.00477798	[4, 5, 6]	31.2245	153	[ACP2, ADAMTS1, AGFG1, AMBP, ANAPC2, ANAPC7, ANXA1, ATP6V0A4, AURKB, BABAM1, BAX, BRD7, BTG2, CACYBP, CARM1, CBX8, CCL4, CCND2, CCP110, CCR4, CDC14A, CDC20, CDH1, CDK7, CDKN1A, CDKN1B, CDKN1C, CDKN2D, CEP41, CEP70, CEP76, CFH, CHTOP, CIB1, CNOT11, CNOT3, CNOT8, CPOX, CRYBG1, CSNK1D, CTDSP2, CTDSPL, CUL3, DCTN1, DDX3X, DUSP12, DYNC1I2, EIF4A2, EIF4E, EIF4G1, ETF1, EZH2, FGFR1OP, FOXN3, FZR1, GADD4…	.
GO:0044772	mitotic cell cycle phase transition	cellular process, localisation, and structure	103	0.00261696	0.00477798	[4, 5]	30.7179	184	[ACP2, ADAMTS1, AGFG1, AMBP, ANAPC2, ANAPC7, ANXA1, ATP6V0A4, AURKB, BAX, BCAT1, BRD7, BTG2, CACYBP, CALM1, CALM2, CAMK2G, CARM1, CBX8, CCL4, CCND2, CCNH, CCP110, CCR4, CDC14A, CDC20, CDH1, CDK7, CDKN1A, CDKN1B, CDKN1C, CDKN2D, CEP41, CEP70, CEP76, CFH, CHMP4B, CHMP7, CHTOP, CIB1, CIT, CNOT11, CNOT3, CNOT8, CPOX, CRYBG1, CSNK1D, CTDSP2, CTDSPL, CUL2, CUL3, CXXC1, DCTN1, DDX3X, DHDDS, DHFR, DUSP12…	.
GO:0045930	negative regulation of mitotic cell cycle	cellular process, localisation, and structure	103	0.00166433	0.00477798	[4, 5, 6]	33.0532	118	[AGFG1, ATF4, AURKB, BAX, BRD7, BTG1, BTG2, BTG3, CACYBP, CARM1, CBX8, CCL4, CCR4, CDC14A, CDC20, CDK7, CDKN1A, CDKN1B, CDKN2D, CFH, CIB1, CNOT11, CNOT3, CNOT8, CRYBG1, CTDSP2, CTDSPL, DLG1, DUSP12, ETF1, EXOSC7, EZH2, FOXN3, GADD45A, GLMN, GPNMB, HECA, IK, MAP3K20, MDM2, MIIP, MTTP, MUC1, NAA10, NLE1, NLRP2, NOP53, ORC1, PCNA, PLK1, PLK2, PML, PNPT1, POLR1B, PPP1R8, PSMA1, PSMA2, PSMA3, PSMA4, P…	.
GO:0045786	negative regulation of cell cycle	cellular process, localisation, and structure	103	0.001369	0.00477798	[3, 4, 5]	30.6667	207	[AGFG1, AKT2, ANTXR1, ATF4, AURKB, BABAM1, BAX, BLMH, BMP2, BRD7, BTG1, BTG2, BTG3, CAB39, CAB39L, CACYBP, CALR, CARM1, CBX3, CBX8, CCL4, CCNH, CCR4, CDC123, CDC14A, CDC20, CDH1, CDK5, CDK5RAP1, CDK7, CDKN1A, CDKN1B, CDKN1C, CDKN2D, CERS2, CFH, CGREF1, CGRRF1, CIB1, CNOT11, CNOT3, CNOT8, CRYBG1, CTDSP2, CTDSPL, CUL2, CUL3, DLG1, DUSP12, E2F6, EIF4G2, EPM2A, ERCC4, ERN1, ETF1, EXOSC7, EZH2, FBXO6,…	.
GO:0000278	mitotic cell cycle	cellular process, localisation, and structure	103	0.000712588	0.00477798	[3]	29.5735	312	[AATF, ACP2, ADAMTS1, AGFG1, AMBP, ANAPC2, ANAPC7, ANK3, ANKLE2, ANXA1, ARF1, ATF4, ATP6V0A4, AURKB, BANF1, BAX, BCAT1, BCCIP, BECN1, BLMH, BRCA2, BRD7, BRD8, BTG1, BTG2, BTG3, CABIN1, CACYBP, CALM1, CALM2, CAMK2G, CARM1, CBX8, CCL4, CCND2, CCNH, CCNI, CCP110, CCR4, CD28, CDC14A, CDC20, CDH1, CDK7, CDKN1A, CDKN1B, CDKN1C, CDKN2D, CEP41, CEP70, CEP76, CEP85, CEP97, CFH, CHAMP1, CHMP1B, CHMP4B, CHM…	.
GO:0051726	regulation of cell cycle	cellular process, localisation, and structure	103	0.000703137	0.00477798	[3, 4]	29.1498	360	[AATF, ACACA, ACP2, ACTB, ADAMTS1, AGFG1, AHCTF1, AKT2, AMBP, ANAPC2, ANAPC7, ANTXR1, ANXA1, ARNTL, ATF4, ATP6V0A4, AURKB, BABAM1, BAX, BCCIP, BECN1, BIRC6, BLMH, BMP2, BOP1, BRCA2, BRD7, BRD8, BTG1, BTG2, BTG3, CAB39, CAB39L, CABIN1, CABLES2, CACYBP, CALM1, CALM2, CALR, CARM1, CBX3, CBX8, CCL4, CCND2, CCNH, CCNI, CCP110, CCPG1, CCR4, CD28, CD46, CDC123, CDC14A, CDC20, CDC42, CDH1, CDK5, CDK5RAP1…	.
GO:0007346	regulation of mitotic cell cycle	cellular process, localisation, and structure	103	0.000107681	0.00477798	[4, 5]	31.6761	223	[AATF, ACP2, ADAMTS1, AGFG1, AMBP, ANAPC2, ANAPC7, ANXA1, ATF4, ATP6V0A4, AURKB, BAX, BECN1, BLMH, BRCA2, BRD7, BRD8, BTG1, BTG2, BTG3, CACYBP, CARM1, CBX8, CCL4, CCND2, CCNI, CCP110, CCR4, CD28, CDC14A, CDC20, CDH1, CDK7, CDKN1A, CDKN1B, CDKN1C, CDKN2D, CEP41, CEP70, CEP76, CEP85, CEP97, CFH, CHMP1B, CHMP4B, CHTOP, CIB1, CITED2, CKS1B, CNOT11, CNOT3, CNOT8, CPOX, CRYBG1, CSNK1D, CTDSP2, CTDSPL, …	.
GO:1901988	negative regulation of cell cycle phase transition	cellular process, localisation, and structure	103	8.68649e-05	0.00477798	[4, 5, 6, 7]	36.4286	102	[AGFG1, AURKB, BABAM1, BAX, BRD7, BTG2, CACYBP, CARM1, CBX8, CCL4, CCR4, CDC20, CDH1, CDK7, CDKN1A, CDKN1B, CDKN2D, CFH, CIB1, CNOT11, CNOT3, CNOT8, CRYBG1, CTDSP2, CTDSPL, DUSP12, ETF1, EZH2, FOXN3, FZR1, GADD45A, GPNMB, IK, MDM2, MIIP, MUC1, NLRP2, NOP53, ORC1, PAMR1, PCNA, PLK1, PLK2, PML, POLR1B, PSMA1, PSMA2, PSMA3, PSMA4, PSMA6, PSMA7, PSMB1, PSMB2, PSMB3, PSMB4, PSMB6, PSMB7, PSMB8, PSMC1,…	.
GO:0033238	regulation of cellular amine metabolic process	cellular process, localisation, and structure	103	6.77599e-05	0.00477798	[4, 5, 6]	47.1264	41	[BHMT, HPRT1, PARK7, PSMA1, PSMA2, PSMA3, PSMA4, PSMA6, PSMA7, PSMB1, PSMB2, PSMB3, PSMB4, PSMB6, PSMB7, PSMB8, PSMC1, PSMC2, PSMC3, PSMC4, PSMC5, PSMC6, PSMD1, PSMD11, PSMD12, PSMD13, PSMD14, PSMD2, PSMD3, PSMD4, PSMD5, PSMD6, PSMD7, PSMD8, PSMD9, PSME2, PSME3, PSME4, SEM1, TNFRSF1A, ZNF423]	.
GO:0001736	establishment of planar polarity	cellular process, localisation, and structure	103	7.60956e-06	0.00477798	[4, 5, 6, 7]	44.9612	58	[AP2A2, AP2B1, AP2S1, ARRB2, CDC42, DAB2, FSTL1, FUZ, FZD2, FZD7, GRHL3, IFT20, MLLT3, MTTP, PAFAH1B1, PSMA1, PSMA2, PSMA3, PSMA4, PSMA6, PSMA7, PSMB1, PSMB2, PSMB3, PSMB4, PSMB6, PSMB7, PSMB8, PSMC1, PSMC2, PSMC3, PSMC4, PSMC5, PSMC6, PSMD1, PSMD11, PSMD12, PSMD13, PSMD14, PSMD2, PSMD3, PSMD4, PSMD5, PSMD6, PSMD7, PSMD8, PSMD9, PSME2, PSME3, PSME4, RHOA, SEM1, SFRP1, SFRP2, TNFRSF1A, USP39, VANG…	.
GO:0046649	lymphocyte activation	immune response	104	0.0407067	5.00042e-06	[3, 4]	28.8	180	[ACSBG2, ADA, ADAM8, AGFG1, AHR, AKIRIN2, AMBP, ANXA1, AP1G1, AP3B1, APBB1IP, ARG1, ARG2, ARHGEF7, B2M, BAX, BCL10, BCL11B, BCL3, BGLAP, BLOC1S3, BRCA2, CAMK2G, CAMK4, CASP8, CBFB, CCL19, CCL4, CCR2, CCR7, CD276, CD28, CD3E, CD4, CD40, CD46, CD5, CD74, CD79B, CDC42, CDK7, CEACAM1, CEBPB, CGAS, CLEC4E, CMTM7, CORO1A, CPOX, CREBRF, CTPS1, CYLD, DLG1, DNAJA3, DNAJB9, DOCK8, DUSP22, EIF4E, ETF1, EXOS…	.
GO:0042110	T cell activation	immune response	104	0.0323078	5.00042e-06	[4, 5]	29.9087	131	[ACSBG2, ADA, ADAM8, AMBP, ANXA1, AP3B1, APBB1IP, ARG1, ARG2, ARHGEF7, B2M, BAX, BCL10, BCL11B, BCL3, BGLAP, BRCA2, CAMK2G, CAMK4, CASP8, CBFB, CCL19, CCL4, CCR2, CCR7, CD276, CD28, CD3E, CD4, CD46, CD5, CD74, CDC42, CEACAM1, CEBPB, CGAS, CLEC4E, CORO1A, CPOX, CTPS1, CYLD, DLG1, DNAJA3, DOCK8, DUSP22, EIF4E, ETF1, FADD, FAM49B, FKBP1A, FOXP1, FYN, FZD7, FZD8, GATA3, GATD3A, GLMN, GPAM, GPNMB, GSN…	.
GO:0050865	regulation of cell activation	immune response	104	0.0273765	5.00042e-06	[3, 4]	29.6443	150	[ABR, ADA, ADAM8, AHR, AMBP, ANXA1, AP1G1, AP3B1, ARG1, ARG2, ARHGEF7, ATP6V0A4, BCL10, BGLAP, BLOC1S3, BPI, BRCA2, CAMK2G, CAMK4, CAPN3, CBFB, CCL19, CCL4, CCR2, CCR7, CD276, CD28, CD300LF, CD3E, CD4, CD40, CD46, CD5, CD74, CD9, CDC42, CEACAM1, CEBPB, CGAS, CHN1, CORO1A, CPOX, CYLD, DLG1, DMTN, DNAJA3, DOCK8, DUSP22, EIF4E, EMILIN1, ENPP3, ETF1, EXOSC3, EXOSC6, FADD, FAM49B, FER, FES, FSTL1, FYN…	.
GO:0002694	regulation of leukocyte activation	immune response	104	0.0206691	5.00042e-06	[3, 4, 5]	30.0847	142	[ABR, ADA, ADAM8, AHR, AMBP, ANXA1, AP1G1, AP3B1, ARG1, ARG2, ARHGEF7, ATP6V0A4, BCL10, BGLAP, BLOC1S3, BPI, BRCA2, CAMK2G, CAMK4, CBFB, CCL19, CCL4, CCR2, CCR7, CD276, CD28, CD300LF, CD3E, CD4, CD40, CD46, CD5, CD74, CDC42, CEACAM1, CEBPB, CGAS, CHN1, CORO1A, CPOX, CYLD, DLG1, DNAJA3, DOCK8, DUSP22, EIF4E, ENPP3, ETF1, EXOSC3, EXOSC6, FADD, FAM49B, FER, FES, FSTL1, FYN, GAS6, GATA3, GATD3A, GLMN…	.
GO:0006887	exocytosis	immune response	104	0.0184005	5.00042e-06	[3, 5, 6]	28.5235	255	[A2M, ABCC4, ABR, ADAM10, ADAM8, AGA, ALAD, ALDH9A1, AMBP, ANGPTL2, ANK1, ANO6, ANPEP, ANXA1, AP1G1, AP1M1, AP2A2, APPL2, APRT, ARF1, ARFRP1, ARG1, ARL8A, ARMC8, ARSA, ATP2A2, ATP6V0A4, ATP6V0C, ATP6V1C1, B2M, BGLAP, BPI, C3AR1, CAB39, CACNB2, CALM1, CALM2, CAPN1, CAT, CCR2, CCT2, CD59, CD63, CD68, CD9, CDK5, CEACAM1, CFD, CHAMP1, CHN1, CISD2, COPB1, COPS5, CORO1A, COTL1, CPNE1, CPOX, CPPED1, CRA…	.
GO:0046903	secretion	immune response	104	0.0154405	5.00042e-06	[4]	27.5306	427	[A2M, ABCC3, ABCC4, ABR, ACHE, ACOD1, ADA, ADAM10, ADAM8, ADIPOQ, AGA, AGT, AIMP1, ALAD, ALDH9A1, AMBP, ANGPTL2, ANK1, ANO1, ANO6, ANPEP, ANXA1, AP1G1, AP1M1, AP2A2, APPL2, APRT, AQP1, ARF1, ARF6, ARFGAP1, ARFGAP3, ARFIP1, ARFRP1, ARG1, ARG2, ARHGEF7, ARL4D, ARL8A, ARMC8, ARNTL, ARSA, ATP2A2, ATP5PF, ATP6V0A4, ATP6V0C, ATP6V1C1, B2M, BGLAP, BLOC1S3, BNIP1, BPI, BTN3A3, C1QTNF4, C3AR1, CA2, CAB39,…	.
GO:0032940	secretion by cell	immune response	104	0.0143374	5.00042e-06	[2, 5]	27.7008	400	[A2M, ABCC4, ABR, ACHE, ADAM10, ADAM8, ADIPOQ, AGA, AGT, AIMP1, ALAD, ALDH9A1, AMBP, ANGPTL2, ANK1, ANO1, ANO6, ANPEP, ANXA1, AP1G1, AP1M1, AP2A2, APPL2, APRT, ARF1, ARF6, ARFGAP1, ARFGAP3, ARFIP1, ARFRP1, ARG1, ARG2, ARHGEF7, ARL4D, ARL8A, ARMC8, ARNTL, ARSA, ATP2A2, ATP6V0A4, ATP6V0C, ATP6V1C1, B2M, BGLAP, BLOC1S3, BNIP1, BPI, BTN3A3, C1QTNF4, C3AR1, CAB39, CACNA2D2, CACNB2, CALM1, CALM2, CAMK2…	.
GO:0045055	regulated exocytosis	immune response	104	0.00731216	5.00042e-06	[4, 6, 7]	29.352	231	[A2M, ABCC4, ABR, ADAM10, ADAM8, AGA, ALAD, ALDH9A1, AMBP, ANGPTL2, ANO6, ANPEP, AP1G1, AP1M1, AP2A2, APPL2, APRT, ARF1, ARFRP1, ARG1, ARL8A, ARMC8, ARSA, ATP2A2, ATP6V0A4, ATP6V0C, ATP6V1C1, B2M, BGLAP, BPI, C3AR1, CAB39, CACNB2, CALM1, CALM2, CAPN1, CAT, CCR2, CCT2, CD59, CD63, CD68, CD9, CDK5, CEACAM1, CFD, CHAMP1, CHN1, CISD2, COPB1, CORO1A, COTL1, CPNE1, CPOX, CPPED1, CRAT, CREG1, CRISPLD2, …	.
GO:0002444	myeloid leukocyte mediated immunity	immune response	104	0.000476522	5.00042e-06	[4]	31.8996	178	[ABR, ADAM10, ADAM8, AGA, ALAD, ALDH9A1, AMBP, ANGPTL2, ANO6, ANPEP, AP1M1, AP2A2, APRT, ARG1, ARL8A, ARMC8, ARSA, ATP6V0C, ATP6V1C1, B2M, BGLAP, BPI, C3AR1, CAB39, CAPN1, CAT, CCR2, CCT2, CD59, CD63, CD68, CEACAM1, CFD, CHAMP1, CHN1, CISD2, COPB1, COTL1, CPNE1, CPOX, CPPED1, CRAT, CREG1, CRISPLD2, CTSA, CTSG, CTSZ, CXCL6, CXCR1, CYBA, DBNL, DDX3X, DDX56, DDX58, DEGS1, DGAT1, DNAJC3, DNAJC5, EEF1…	.
GO:0001775	cell activation	immune response	104	0.000450428	5.00042e-06	[2]	29.2091	373	[ABR, ACSBG2, ACTB, ADA, ADAM10, ADAM8, AGA, AGFG1, AHR, AKIRIN2, ALAD, ALDH9A1, AMBP, ANGPTL2, ANO6, ANPEP, ANXA1, AP1G1, AP1M1, AP2A2, AP3B1, APBB1IP, APRT, ARG1, ARG2, ARHGEF7, ARL8A, ARMC8, ARRB2, ARSA, ATP6V0A4, ATP6V0C, ATP6V1C1, B2M, BATF3, BAX, BCL10, BCL11B, BCL3, BGLAP, BLOC1S3, BPI, BRCA2, C3AR1, CAB39, CAMK2G, CAMK4, CAPN1, CAPN3, CASP8, CAT, CBFB, CCL19, CCL4, CCR2, CCR7, CCT2, CD276…	.
GO:0002275	myeloid cell activation involved in immune response	immune response	104	0.000332273	5.00042e-06	[4, 5]	32.2222	174	[ABR, ADAM10, ADAM8, AGA, ALAD, ALDH9A1, AMBP, ANGPTL2, ANO6, ANPEP, AP1M1, AP2A2, APRT, ARG1, ARL8A, ARMC8, ARSA, ATP6V0C, ATP6V1C1, B2M, BGLAP, BPI, C3AR1, CAB39, CAPN1, CAT, CCR2, CCT2, CD59, CD63, CD68, CEACAM1, CFD, CHAMP1, CHN1, CISD2, COPB1, COTL1, CPNE1, CPOX, CPPED1, CRAT, CREG1, CRISPLD2, CTSA, CTSG, CTSZ, CXCR1, CYBA, DBNL, DDX3X, DEGS1, DGAT1, DNAJC3, DNAJC5, EEF1A1, EEF1A2, EEF2, ENP…	.
GO:0002443	leukocyte mediated immunity	immune response	104	0.000329649	5.00042e-06	[3]	30.9746	232	[ABR, ADAM10, ADAM8, AGA, ALAD, ALDH9A1, AMBP, ANGPTL2, ANO6, ANPEP, AP1G1, AP1M1, AP2A2, APCS, APRT, ARG1, ARL8A, ARMC8, ARRB2, ARSA, ATP6V0C, ATP6V1C1, B2M, BCL10, BCL3, BGLAP, BPI, BTN3A3, C1QB, C1QBP, C1QC, C1S, C3AR1, C7, CAB39, CAPN1, CAT, CCR2, CCT2, CD28, CD40, CD46, CD59, CD63, CD68, CD74, CEACAM1, CFD, CHAMP1, CHN1, CISD2, COPB1, CORO1A, COTL1, CPNE1, CPOX, CPPED1, CRAT, CREG1, CRISPLD2…	.
GO:0043312	neutrophil degranulation	immune response	104	0.00025089	5.00042e-06	[4, 6, 7, 8, 9]	32.7902	161	[ABR, ADAM10, ADAM8, AGA, ALAD, ALDH9A1, AMBP, ANGPTL2, ANO6, ANPEP, AP1M1, AP2A2, APRT, ARG1, ARL8A, ARMC8, ARSA, ATP6V0C, ATP6V1C1, B2M, BGLAP, BPI, C3AR1, CAB39, CAPN1, CAT, CCT2, CD59, CD63, CD68, CEACAM1, CFD, CHAMP1, CISD2, COPB1, COTL1, CPNE1, CPOX, CPPED1, CRAT, CREG1, CRISPLD2, CTSA, CTSG, CTSZ, CXCR1, CYBA, DBNL, DDX3X, DEGS1, DGAT1, DNAJC3, DNAJC5, EEF1A1, EEF1A2, EEF2, ERP44, FRK, FTH…	.
GO:0002274	myeloid leukocyte activation	immune response	104	0.000241628	5.00042e-06	[3, 4]	31.7891	199	[ABR, ADAM10, ADAM8, AGA, ALAD, ALDH9A1, AMBP, ANGPTL2, ANO6, ANPEP, AP1M1, AP2A2, APRT, ARG1, ARL8A, ARMC8, ARSA, ATP6V0A4, ATP6V0C, ATP6V1C1, B2M, BATF3, BGLAP, BPI, C3AR1, CAB39, CAMK2G, CAMK4, CAPN1, CAT, CCR2, CCT2, CD300LF, CD5, CD59, CD63, CD68, CD74, CEACAM1, CFD, CHAMP1, CHN1, CISD2, COPB1, COTL1, CPNE1, CPOX, CPPED1, CRAT, CREG1, CRISPLD2, CTSA, CTSG, CTSZ, CXCL6, CXCR1, CYBA, DBNL, DDX…	.
GO:0036230	granulocyte activation	immune response	104	0.000176665	5.00042e-06	[4, 5]	32.8094	167	[ABR, ADAM10, ADAM8, AGA, ALAD, ALDH9A1, AMBP, ANGPTL2, ANO6, ANPEP, AP1M1, AP2A2, APRT, ARG1, ARL8A, ARMC8, ARSA, ATP6V0C, ATP6V1C1, B2M, BGLAP, BPI, C3AR1, CAB39, CAPN1, CAT, CCR2, CCT2, CD59, CD63, CD68, CEACAM1, CFD, CHAMP1, CISD2, COPB1, COTL1, CPNE1, CPOX, CPPED1, CRAT, CREG1, CRISPLD2, CTSA, CTSG, CTSZ, CXCL6, CXCR1, CYBA, DBNL, DDX3X, DEGS1, DGAT1, DNAJC3, DNAJC5, EEF1A1, EEF1A2, EEF2, EN…	.
GO:0043299	leukocyte degranulation	immune response	104	0.000122583	5.00042e-06	[3, 5, 7, 8]	32.7715	175	[ABR, ADAM10, ADAM8, AGA, ALAD, ALDH9A1, AMBP, ANGPTL2, ANO6, ANPEP, AP1G1, AP1M1, AP2A2, APRT, ARG1, ARL8A, ARMC8, ARSA, ATP6V0C, ATP6V1C1, B2M, BGLAP, BPI, C3AR1, CAB39, CAPN1, CAT, CCR2, CCT2, CD59, CD63, CD68, CEACAM1, CFD, CHAMP1, CHN1, CISD2, COPB1, CORO1A, COTL1, CPNE1, CPOX, CPPED1, CRAT, CREG1, CRISPLD2, CTSA, CTSG, CTSZ, CXCR1, CYBA, DBNL, DDX3X, DEGS1, DGAT1, DNAJC3, DNAJC5, EEF1A1, EE…	.
GO:0045321	leukocyte activation	immune response	104	8.68759e-05	5.00042e-06	[2, 3]	30.0437	344	[ABR, ACSBG2, ADA, ADAM10, ADAM8, AGA, AGFG1, AHR, AKIRIN2, ALAD, ALDH9A1, AMBP, ANGPTL2, ANO6, ANPEP, ANXA1, AP1G1, AP1M1, AP2A2, AP3B1, APBB1IP, APRT, ARG1, ARG2, ARHGEF7, ARL8A, ARMC8, ARSA, ATP6V0A4, ATP6V0C, ATP6V1C1, B2M, BATF3, BAX, BCL10, BCL11B, BCL3, BGLAP, BLOC1S3, BPI, BRCA2, C3AR1, CAB39, CAMK2G, CAMK4, CAPN1, CASP8, CAT, CBFB, CCL19, CCL4, CCR2, CCR7, CCT2, CD276, CD28, CD300LF, CD3…	.
GO:0002263	cell activation involved in immune response	immune response	104	5.43862e-05	5.00042e-06	[3]	32.1429	216	[ABR, ADA, ADAM10, ADAM8, AGA, ALAD, ALDH9A1, AMBP, ANGPTL2, ANO6, ANPEP, ANXA1, AP1G1, AP1M1, AP2A2, APBB1IP, APRT, ARG1, ARL8A, ARMC8, ARSA, ATP6V0A4, ATP6V0C, ATP6V1C1, B2M, BCL3, BGLAP, BPI, C3AR1, CAB39, CAPN1, CAT, CCL19, CCR2, CCT2, CD28, CD40, CD46, CD59, CD63, CD68, CEACAM1, CFD, CHAMP1, CHN1, CISD2, CLEC4E, COPB1, CORO1A, COTL1, CPNE1, CPOX, CPPED1, CRAT, CREG1, CRISPLD2, CTSA, CTSG, CT…	.
GO:0002252	immune effector process	immune response	104	8.55056e-06	5.00042e-06	[2]	31.0085	329	[A2M, ABCF3, ABI1, ABR, ACTB, ACTR3, ADA, ADAM10, ADAM8, ADAR, AGA, AIMP1, ALAD, ALDH9A1, AMBP, ANGPTL2, ANO6, ANPEP, ANXA1, AP1G1, AP1M1, AP2A2, APBB1IP, APCS, APPL1, APPL2, APRT, ARG1, ARL8A, ARMC8, ARPC1A, ARRB2, ARSA, ATP6V0A4, ATP6V0C, ATP6V1C1, B2M, BCL10, BCL3, BECN1, BGLAP, BNIP3, BNIP3L, BPI, BRK1, BTN3A3, C1QB, C1QBP, C1QC, C1S, C3AR1, C7, CAB39, CAPN1, CARD9, CAT, CCL19, CCR2, CCT2, CD…	.
GO:0002376	immune system process	immune response	104	7.16235e-08	5.00042e-06	[1]	29.1567	733	[A2M, ABCF3, ABI1, ABR, ACOD1, ACP6, ACSBG2, ACTB, ACTR3, ADA, ADAM10, ADAM8, ADAR, ADIPOQ, AGA, AGFG1, AGPAT5, AHR, AIMP1, AKIRIN2, AKR1A1, ALAD, ALCAM, ALDH9A1, AMBP, ANGPTL2, ANO6, ANPEP, ANXA1, AP1B1, AP1G1, AP1M1, AP1S1, AP2A2, AP2B1, AP2S1, AP3B1, APBB1IP, APCS, APOA4, APPL1, APPL2, APRT, ARF1, ARG1, ARG2, ARHGEF7, ARID5A, ARL4C, ARL8A, ARMC8, ARPC1A, ARRB2, ARSA, ASAP2, ATP5IF1, ATP6V0A4, …	.
GO:0006955	immune response	immune response	104	3.25546e-10	5.00042e-06	[2]	31.4203	542	[A2M, ABI1, ABR, ACOD1, ACSBG2, ACTB, ACTR3, ADA, ADAM10, ADAM8, ADAR, AGA, AGFG1, AKIRIN2, ALAD, ALCAM, ALDH9A1, AMBP, ANGPTL2, ANO6, ANPEP, ANXA1, AP1G1, AP1M1, AP2A2, APBB1IP, APCS, APOA4, APPL1, APPL2, APRT, ARG1, ARG2, ARHGEF7, ARID5A, ARL4C, ARL8A, ARMC8, ARPC1A, ARRB2, ARSA, ASAP2, ATP6V0A4, ATP6V0C, ATP6V1C1, B2M, BAX, BCL10, BCL3, BGLAP, BPI, BRK1, BTN3A3, C1QB, C1QBP, C1QC, C1S, C3AR1, …	.
GO:0009308	amine metabolic process	metabolic process	105	0.0150543	1.13706e-08	[4]	35.3741	52	[AMD1, BHMT, DBNL, DHDDS, GADL1, HAAO, HECA, HPRT1, MAOA, NAAA, PARK7, PSMA1, PSMA2, PSMA3, PSMA4, PSMA6, PSMA7, PSMB1, PSMB2, PSMB3, PSMB4, PSMB6, PSMB7, PSMB8, PSMC1, PSMC2, PSMC3, PSMC4, PSMC5, PSMC6, PSMD1, PSMD11, PSMD12, PSMD13, PSMD14, PSMD2, PSMD3, PSMD4, PSMD5, PSMD6, PSMD7, PSMD8, PSMD9, PSME2, PSME3, PSME4, SAT1, SEM1, SEPHS1, SRM, TNFRSF1A, ZNF423]	.
GO:0010508	positive regulation of autophagy	metabolic process	105	0.014111	1.13706e-08	[4, 5, 6, 7]	37.1681	42	[ATP5IF1, BECN1, BNIP3, BNIP3L, CACYBP, EPM2A, GNAI3, HIF1A, HK2, HMGB1, IFNG, KDR, LARP1, MEFV, MTDH, MUL1, NOD1, NPRL2, OPTN, PARK7, PIM2, PLEKHF1, PLK2, PRKAA1, PRKAB1, RAB3GAP1, RAB3GAP2, ROCK1, SCOC, SESN1, SESN3, SPTLC1, SPTLC2, STK11, TALDO1, TFEB, TP53INP1, TP53INP2, TRIM13, TRIM65, ULK1, VPS13D]	.
GO:0009896	positive regulation of catabolic process	metabolic process	105	0.00343692	1.13706e-08	[3, 4, 5]	31.829	134	[ADAM8, AGO2, AKT2, ANAPC2, ANKIB1, APOA4, ATG4B, ATG4C, ATP5IF1, BAX, BECN1, BNIP3, BNIP3L, BTG2, CACYBP, CARD16, CBX8, CCDC22, CDH1, CDKN1B, CIB1, CNOT8, CPT2, CSNK1D, CSNK2A1, DAB2, DET1, DTX3L, EPM2A, ETF1, EZR, FBXL5, FMR1, FZR1, GNAI3, HIF1A, HK2, HMGB1, HNRNPD, HNRNPR, HSF1, HSP90AA1, IFNG, IGBP1, IL1B, KDR, KEAP1, LARP1, LDLR, MDM2, MEFV, METTL16, MOV10, MSN, MTDH, MUL1, NDFIP1, NFE2L2, N…	.
GO:0031331	positive regulation of cellular catabolic process	metabolic process	105	0.00174239	1.13706e-08	[4, 5, 6]	32.964	119	[ADAM8, AGO2, AKT2, ANAPC2, ANKIB1, APOA4, ATP5IF1, BAX, BECN1, BNIP3, BNIP3L, BTG2, CACYBP, CARD16, CBX8, CCDC22, CNOT8, CPT2, CSNK1D, DAB2, DET1, DTX3L, EPM2A, ETF1, EZR, FBXL5, FMR1, GNAI3, HIF1A, HK2, HMGB1, HNRNPD, HNRNPR, HSF1, HSP90AA1, IFNG, IGBP1, IL1B, KDR, KEAP1, LARP1, LDLR, MDM2, MEFV, METTL16, MOV10, MSN, MTDH, MUL1, NFE2L2, NNT, NOD1, NOP53, NOS2, NPRL2, NRDC, NUB1, NUPR1, OPTN, PA…	.
GO:1901565	organonitrogen compound catabolic process	metabolic process	105	0.00128723	1.13706e-08	[4]	28.9283	359	[ABHD12, ACOT7, ADA, ADAM8, AGA, AGFG1, AGO2, ALAD, ALDH9A1, AMBP, ANAPC2, ANAPC7, ANKIB1, ANPEP, AP2A2, AP2B1, AP2S1, ARG1, ARG2, ARMC8, ARNTL, ARRB2, ATE1, ATG4B, ATG4C, ATP5IF1, AUP1, AURKB, BCAN, BCAT1, BGLAP, BHMT, BIRC6, BLMH, BLVRB, BNIP3, BNIP3L, C17orf97, CAMLG, CAPN2, CAPN3, CARD16, CARNMT1, CASP8, CBS, CCDC22, CCDC47, CD68, CDC20, CDH1, CDK7, CDKN1A, CDKN1B, CEACAM1, CHMP4B, CIB1, CLN6…	.
GO:0010506	regulation of autophagy	metabolic process	105	0.000655211	1.13706e-08	[4, 5, 6]	34.2767	109	[ATG101, ATG13, ATP5IF1, ATP6V0A4, ATP6V0B, ATP6V0C, ATP6V0D1, ATP6V0E1, ATP6V1A, ATP6V1C1, ATP6V1G1, BECN1, BMF, BNIP3, BNIP3L, CACYBP, CAPN1, CDK5, CHMP4B, CISD2, CTSA, DAPL1, DENR, DRAM1, EEF1A1, EEF1A2, EIF4A2, EIF4E, EIF4G1, EIF4G2, EPM2A, ERCC4, ERN1, GAPDH, GNAI3, GOLGA2, HIF1A, HK2, HMGB1, HS1BP3, IFNG, IFT20, IFT88, KDR, LAMTOR2, LARP1, LARS, MEFV, MTDH, MTMR3, MTTP, MUL1, NAMPT, NOD1, N…	.
GO:0033238	regulation of cellular amine metabolic process	metabolic process	105	6.77599e-05	1.13706e-08	[4, 5, 6]	47.1264	41	[BHMT, HPRT1, PARK7, PSMA1, PSMA2, PSMA3, PSMA4, PSMA6, PSMA7, PSMB1, PSMB2, PSMB3, PSMB4, PSMB6, PSMB7, PSMB8, PSMC1, PSMC2, PSMC3, PSMC4, PSMC5, PSMC6, PSMD1, PSMD11, PSMD12, PSMD13, PSMD14, PSMD2, PSMD3, PSMD4, PSMD5, PSMD6, PSMD7, PSMD8, PSMD9, PSME2, PSME3, PSME4, SEM1, TNFRSF1A, ZNF423]	.
GO:0006508	proteolysis	metabolic process	105	5.4131e-05	1.13706e-08	[4, 5]	29.2903	454	[A2M, ACTB, ACTR8, ADAM10, ADAM23, ADAM28, ADAM8, ADAMTS1, AEBP1, AFG3L2, AGA, AGFG1, AGT, AKIRIN2, ALAD, ALG13, AMBP, ANAPC2, ANAPC7, ANKIB1, ANPEP, ANTXR1, APH1B, APPL2, AQP1, AR, ARL6IP5, ARMC8, ARNTL, ARRB2, ATE1, ATG4B, ATG4C, ATG4D, ATP5IF1, ATP6V0A4, ATXN7L3, AUP1, AURKB, BABAM1, BAX, BCL10, BECN1, BIRC6, BLMH, BRCA2, C17orf97, C1S, CAAP1, CALM2, CAMLG, CAPN1, CAPN2, CAPN3, CARD16, CARD8, …	.
GO:2000736	regulation of stem cell differentiation	metabolic process	105	3.75439e-05	1.13706e-08	[4, 5]	44.1667	53	[CBFB, EIF2AK2, GATA3, GATD3A, HMGCL, HNRNPU, KMT2A, MTTP, NFE2L2, ODR4, PDGFRA, PSMA1, PSMA2, PSMA3, PSMA4, PSMA6, PSMA7, PSMB1, PSMB2, PSMB3, PSMB4, PSMB6, PSMB7, PSMB8, PSMC1, PSMC2, PSMC3, PSMC4, PSMC5, PSMC6, PSMD1, PSMD11, PSMD12, PSMD13, PSMD14, PSMD2, PSMD3, PSMD4, PSMD5, PSMD6, PSMD7, PSMD8, PSMD9, PSME2, PSME3, PSME4, SCLY, SEM1, SOS1, STAT3, TNFRSF1A, TXN, ZFP36L2]	.
GO:1901575	organic substance catabolic process	metabolic process	105	4.43873e-06	1.13706e-08	[3]	29.0416	600	[ABCD3, ABHD10, ABHD12, ACACB, ACAD10, ACAT2, ACHE, ACOD1, ACOT7, ADA, ADAM8, ADIPOQ, AGA, AGFG1, AGO2, AKIRIN2, AKR1A1, AKT2, ALAD, ALDH2, ALDH9A1, AMBP, AMDHD2, ANAPC2, ANAPC7, ANKIB1, ANPEP, AP2A2, AP2B1, AP2S1, APOA4, ARG1, ARG2, ARMC8, ARNTL, ARRB2, ASPG, ATE1, ATG4B, ATG4C, ATP5IF1, AUP1, AURKB, BAX, BCAN, BCAT1, BECN1, BGLAP, BHMT, BIRC6, BLMH, BLVRB, BNIP3, BNIP3L, BTG2, C17orf97, CABIN1,…	.
GO:0030163	protein catabolic process	metabolic process	105	3.89964e-07	1.13706e-08	[4, 5]	32.6879	287	[ABHD12, ADAM8, AGFG1, ALAD, AMBP, ANAPC2, ANAPC7, ANKIB1, AP2A2, AP2B1, AP2S1, ARMC8, ARNTL, ARRB2, ATE1, ATG4B, ATG4C, ATP5IF1, AUP1, AURKB, BGLAP, BIRC6, BNIP3, BNIP3L, C17orf97, CAMLG, CAPN2, CAPN3, CARD16, CASP8, CCDC22, CCDC47, CD68, CDC20, CDH1, CDK7, CDKN1A, CDKN1B, CEACAM1, CHMP4B, CIB1, CLN6, CLPP, CPOX, CRBN, CRYBG1, CSNK1D, CSNK2A1, CTSA, CTSF, CTSZ, CUL2, CUL3, CUL9, CYLD, DAB2, DCAF…	.
GO:1901532	regulation of hematopoietic progenitor cell differentiation	metabolic process	105	2.22746e-08	1.13706e-08	[4, 5, 6, 7, 8, 9]	55.6818	49	[CBFB, EIF2AK2, GATA3, GATD3A, HMGCL, KMT2A, MTTP, NFE2L2, ODR4, PSMA1, PSMA2, PSMA3, PSMA4, PSMA6, PSMA7, PSMB1, PSMB2, PSMB3, PSMB4, PSMB6, PSMB7, PSMB8, PSMC1, PSMC2, PSMC3, PSMC4, PSMC5, PSMC6, PSMD1, PSMD11, PSMD12, PSMD13, PSMD14, PSMD2, PSMD3, PSMD4, PSMD5, PSMD6, PSMD7, PSMD8, PSMD9, PSME2, PSME3, PSME4, SCLY, SEM1, SOS1, TNFRSF1A, TXN]	.
GO:1901361	organic cyclic compound catabolic process	metabolic process	105	1.64312e-08	1.13706e-08	[4]	34.3461	260	[ACOD1, ACOT7, ADA, AGO2, AKIRIN2, ALDH9A1, AMBP, BAX, BLVRB, BTG2, CABIN1, CAD, CARNMT1, CBX8, CCR4, CECR2, CIRBP, CNOT11, CNOT3, CNOT8, CNP, CPOX, CREBRF, CXXC1, CYP46A1, DAZ2, DCP2, DCPS, DDX5, DEDD2, DICER1, DKC1, DNASE2, EIF4A2, EIF4A3, EIF4E, EIF4G1, EIF6, ELAVL1, ENO2, ENO3, ENPP3, ENTPD1, ERN1, ETF1, EXOG, EXOSC2, EXOSC3, EXOSC4, EXOSC6, EXOSC7, EXOSC8, FAU, FMR1, GAPDH, GPI, GPX1, GSPT1,…	.
GO:0019439	aromatic compound catabolic process	metabolic process	105	5.72924e-09	1.13706e-08	[4]	34.903	252	[ACOD1, ACOT7, ADA, AGO2, AKIRIN2, AMBP, BAX, BLVRB, BTG2, CABIN1, CAD, CARNMT1, CBX8, CCR4, CECR2, CIRBP, CNOT11, CNOT3, CNOT8, CNP, CPOX, CREBRF, DAZ2, DCP2, DCPS, DDX5, DEDD2, DICER1, DKC1, DNASE2, EIF4A2, EIF4A3, EIF4E, EIF4G1, EIF6, ELAVL1, ENO2, ENO3, ENPP3, ENTPD1, ERN1, ETF1, EXOG, EXOSC2, EXOSC3, EXOSC4, EXOSC6, EXOSC7, EXOSC8, FAU, FMR1, GAPDH, GPI, GPX1, GSPT1, H1F0, HAAO, HECA, HELLS,…	.
GO:0009057	macromolecule catabolic process	metabolic process	105	5.28325e-09	1.13706e-08	[4]	31.8486	429	[ABHD12, ACOD1, ADAM8, AGFG1, AGO2, ALAD, AMBP, ANAPC2, ANAPC7, ANKIB1, AP2A2, AP2B1, AP2S1, ARMC8, ARNTL, ARRB2, ATE1, ATG4B, ATG4C, ATP5IF1, AUP1, AURKB, BAX, BCAN, BECN1, BGLAP, BIRC6, BNIP3, BNIP3L, BTG2, C17orf97, CABIN1, CAD, CALM1, CALM2, CAMLG, CAPN1, CAPN2, CAPN3, CARD16, CASP8, CBX8, CCDC22, CCDC47, CCR4, CD68, CDC20, CDH1, CDK5, CDK7, CDKN1A, CDKN1B, CEACAM1, CECR2, CHMP4B, CIB1, CIRBP…	.
GO:0009056	catabolic process	metabolic process	105	2.79e-09	1.13706e-08	[2]	29.7098	727	[ABCD3, ABHD10, ABHD12, ACACB, ACAD10, ACAT2, ACHE, ACOD1, ACOT7, ADA, ADAM8, ADIPOQ, AGA, AGFG1, AGO2, AKIRIN2, AKR1A1, AKT2, ALAD, ALDH2, ALDH9A1, AMBP, AMDHD2, ANAPC2, ANAPC7, ANKIB1, ANPEP, AP2A2, AP2B1, AP2S1, APOA4, ARG1, ARG2, ARMC8, ARNTL, ARRB2, ARSA, ASPG, ATE1, ATG101, ATG12, ATG13, ATG3, ATG4B, ATG4C, ATG4D, ATG9A, ATP5IF1, ATP6V0A4, ATP6V0B, ATP6V0C, ATP6V0D1, ATP6V0E1, ATP6V1A, ATP6…	.
GO:0009894	regulation of catabolic process	metabolic process	105	2.67995e-09	1.13706e-08	[3, 4]	33.5046	326	[ACACB, ADAM8, AGO2, AKIRIN2, AKT2, ALAD, ANAPC2, ANKIB1, APOA4, ARNTL, ATG101, ATG13, ATG4B, ATG4C, ATP5IF1, ATP6V0A4, ATP6V0B, ATP6V0C, ATP6V0D1, ATP6V0E1, ATP6V1A, ATP6V1C1, ATP6V1G1, BAX, BECN1, BMF, BNIP3, BNIP3L, BTG2, CABIN1, CACYBP, CAMLG, CAPN1, CARD16, CBX8, CCDC22, CCR4, CDH1, CDK5, CDKN1B, CHMP4B, CIB1, CIRBP, CISD2, CNOT8, CPT2, CREBRF, CSNK1D, CSNK2A1, CTSA, DAB2, DAPL1, DAZ2, DCP2,…	.
GO:0044270	cellular nitrogen compound catabolic process	metabolic process	105	1.8639e-09	1.13706e-08	[4]	35.4108	250	[ACOD1, ACOT7, ADA, AGO2, AKIRIN2, AMBP, BAX, BHMT, BLVRB, BTG2, CABIN1, CAD, CARNMT1, CBX8, CCR4, CECR2, CIRBP, CNOT11, CNOT3, CNOT8, CNP, CPOX, CREBRF, DAZ2, DCP2, DCPS, DDX5, DEDD2, DICER1, DKC1, DNASE2, EIF4A2, EIF4A3, EIF4E, EIF4G1, EIF6, ELAVL1, ENO2, ENO3, ENPP3, ENTPD1, ERN1, ETF1, EXOG, EXOSC2, EXOSC3, EXOSC4, EXOSC6, EXOSC7, EXOSC8, FAU, FMR1, GAPDH, GPI, GPX1, GSPT1, H1F0, HAAO, HECA, …	.
GO:0044265	cellular macromolecule catabolic process	metabolic process	105	1.84061e-09	1.13706e-08	[4, 5]	33.0018	365	[ACOD1, AGFG1, AGO2, ALAD, ANAPC2, ANAPC7, ANKIB1, AP2A2, AP2B1, AP2S1, ARMC8, ARNTL, ARRB2, ATE1, ATP5IF1, AUP1, AURKB, BAX, BIRC6, BNIP3, BNIP3L, BTG2, C17orf97, CABIN1, CAD, CAMLG, CAPN2, CARD16, CASP8, CBX8, CCDC22, CCDC47, CCR4, CD68, CDC20, CDH1, CDK7, CDKN1A, CECR2, CHMP4B, CIRBP, CLN6, CLPP, CNOT11, CNOT3, CNOT8, CRBN, CRYBG1, CSNK1D, CSNK2A1, CTSA, CTSF, CTSZ, CUL2, CUL3, CUL9, CYLD, DAB…	.
GO:0046700	heterocycle catabolic process	metabolic process	105	1.63811e-09	1.13706e-08	[4]	35.452	251	[ACOD1, ACOT7, ADA, AGO2, AKIRIN2, ALDH9A1, AMBP, BAX, BLVRB, BTG2, CABIN1, CAD, CARNMT1, CBX8, CCR4, CECR2, CIRBP, CNOT11, CNOT3, CNOT8, CNP, CPOX, CREBRF, DAZ2, DCP2, DCPS, DDX5, DEDD2, DICER1, DKC1, DNASE2, EIF4A2, EIF4A3, EIF4E, EIF4G1, EIF6, ELAVL1, ENO2, ENO3, ENPP3, ENTPD1, ERN1, ETF1, EXOG, EXOSC2, EXOSC3, EXOSC4, EXOSC6, EXOSC7, EXOSC8, FAU, FMR1, GAPDH, GPI, GPX1, GSPT1, H1F0, HAAO, HEC…	.
GO:0031329	regulation of cellular catabolic process	metabolic process	105	1.15471e-09	1.13706e-08	[4, 5]	34.4111	298	[ACACB, ADAM8, AGO2, AKIRIN2, AKT2, ALAD, ANAPC2, ANKIB1, APOA4, ATG101, ATG13, ATP5IF1, ATP6V0A4, ATP6V0B, ATP6V0C, ATP6V0D1, ATP6V0E1, ATP6V1A, ATP6V1C1, ATP6V1G1, BAX, BECN1, BMF, BNIP3, BNIP3L, BTG2, CABIN1, CACYBP, CAMLG, CAPN1, CARD16, CBX8, CCDC22, CCR4, CDK5, CHMP4B, CIRBP, CISD2, CNOT8, CPT2, CREBRF, CSNK1D, CSNK2A1, CTSA, DAB2, DAPL1, DAZ2, DCP2, DENR, DERL2, DET1, DKC1, DRAM1, DTX3L, E…	.
GO:0044248	cellular catabolic process	metabolic process	105	6.63778e-10	1.13706e-08	[3]	30.3071	671	[ABCD3, ABHD10, ABHD12, ACACB, ACAD10, ACAT2, ACHE, ACOD1, ACOT7, ADA, ADAM8, ADIPOQ, AGA, AGFG1, AGO2, AKIRIN2, AKR1A1, AKT2, ALAD, ALDH2, ALDH9A1, AMBP, AMDHD2, ANAPC2, ANAPC7, ANKIB1, ANPEP, AP2A2, AP2B1, AP2S1, APOA4, ARG1, ARG2, ARMC8, ARNTL, ARRB2, ARSA, ATE1, ATG101, ATG12, ATG13, ATG3, ATG4B, ATG4C, ATG4D, ATG9A, ATP5IF1, ATP6V0A4, ATP6V0B, ATP6V0C, ATP6V0D1, ATP6V0E1, ATP6V1A, ATP6V1C1, …	.
GO:0034655	nucleobase-containing compound catabolic process	metabolic process	105	6.59375e-10	1.13706e-08	[4, 5]	36.2385	237	[ACOD1, ACOT7, ADA, AGO2, AKIRIN2, BAX, BTG2, CABIN1, CAD, CBX8, CCR4, CECR2, CIRBP, CNOT11, CNOT3, CNOT8, CNP, CREBRF, DAZ2, DCP2, DCPS, DDX5, DEDD2, DICER1, DKC1, DNASE2, EIF4A2, EIF4A3, EIF4E, EIF4G1, EIF6, ELAVL1, ENO2, ENO3, ENPP3, ENTPD1, ERN1, ETF1, EXOG, EXOSC2, EXOSC3, EXOSC4, EXOSC6, EXOSC7, EXOSC8, FAU, FMR1, GAPDH, GPI, GPX1, GSPT1, H1F0, HELLS, HELZ2, HIF1A, HK1, HK2, HM13, HMGB1, HM…	.
GO:0043487	regulation of RNA stability	metabolic process	105	4.79023e-10	1.13706e-08	[3, 5, 6, 7, 8]	47.644	91	[CABIN1, CCR4, CIRBP, DAZ2, DCP2, DKC1, EIF4A2, EIF4E, EIF4G1, ELAVL1, ETF1, EXOSC2, EXOSC3, EXOSC4, EXOSC6, EXOSC7, EXOSC8, FMR1, HELLS, HNRNPA0, HNRNPD, HNRNPK, HNRNPM, HNRNPR, HNRNPU, HSPA8, IMP3, LARP1, METTL16, MOV10, MRTFA, MYD88, NBL1, NPM1, PSMA1, PSMA2, PSMA3, PSMA4, PSMA6, PSMA7, PSMB1, PSMB2, PSMB3, PSMB4, PSMB6, PSMB7, PSMB8, PSMC1, PSMC2, PSMC3, PSMC4, PSMC5, PSMC6, PSMD1, PSMD11, PS…	.
GO:0043488	regulation of mRNA stability	metabolic process	105	3.15907e-10	1.13706e-08	[4, 6, 7, 8, 9, 10]	48.3696	89	[CABIN1, CCR4, CIRBP, DAZ2, DCP2, EIF4A2, EIF4E, EIF4G1, ELAVL1, ETF1, EXOSC2, EXOSC3, EXOSC4, EXOSC6, EXOSC7, EXOSC8, FMR1, HELLS, HNRNPA0, HNRNPD, HNRNPK, HNRNPM, HNRNPR, HNRNPU, HSPA8, IMP3, LARP1, METTL16, MOV10, MRTFA, MYD88, NBL1, NPM1, PSMA1, PSMA2, PSMA3, PSMA4, PSMA6, PSMA7, PSMB1, PSMB2, PSMB3, PSMB4, PSMB6, PSMB7, PSMB8, PSMC1, PSMC2, PSMC3, PSMC4, PSMC5, PSMC6, PSMD1, PSMD11, PSMD12, …	.
GO:0043620	regulation of DNA-templated transcription in response to stress	metabolic process	105	1.99156e-11	1.13706e-08	[4, 6, 7, 8, 9, 10, 11]	56.1983	68	[ATF3, ATF4, CEBPB, CITED2, CUL2, DNAJB1, EGLN1, EIF4E, GCN1, HIF1A, HIGD1A, HSF1, HSF2, HSPA5, IMPACT, JUN, KLF2, MEIS2, MPP1, MUC1, NFE2L2, PSMA1, PSMA2, PSMA3, PSMA4, PSMA6, PSMA7, PSMB1, PSMB2, PSMB3, PSMB4, PSMB6, PSMB7, PSMB8, PSMC1, PSMC2, PSMC3, PSMC4, PSMC5, PSMC6, PSMD1, PSMD11, PSMD12, PSMD13, PSMD14, PSMD2, PSMD3, PSMD4, PSMD5, PSMD6, PSMD7, PSMD8, PSMD9, PSME2, PSME3, PSME4, RIT1, RP…	.
GO:0030111	regulation of Wnt signaling pathway	adaptive immune response	106	0.0377616	0.000184316	[4, 5, 6, 7, 8]	30.5638	103	[ANAPC2, ARNTL, ATP6V0A4, ATP6V0C, ATP6V1C1, BMP2, CBFB, CCL14, CDH3, CSNK1D, CSNK2A1, CTNNBIP1, CUL3, CXXC1, CYLD, DAB2, DDX3X, FAM53B, FERMT1, FSTL1, FUZ, FZD7, G3BP1, GNAQ, GPI, GSC, HNRNPK, IFT20, IGBP1, KANK1, LZTS2, MACF1, MBD2, MDFIC, MLLT3, MTTP, NFKB1, NLE1, NLK, PFDN5, PPP2CA, PSMA1, PSMA2, PSMA3, PSMA4, PSMA6, PSMA7, PSMB1, PSMB2, PSMB3, PSMB4, PSMB6, PSMB7, PSMB8, PSMC1, PSMC2, PSMC3,…	.
GO:0030178	negative regulation of Wnt signaling pathway	adaptive immune response	106	0.0275118	0.000184316	[4, 5, 6, 7, 8, 9]	32.9949	65	[ANAPC2, BMP2, CCL14, CTNNBIP1, CUL3, CYLD, DAB2, FERMT1, FSTL1, FUZ, G3BP1, GPI, GSC, HNRNPK, IGBP1, LZTS2, MLLT3, NLK, PFDN5, PSMA1, PSMA2, PSMA3, PSMA4, PSMA6, PSMA7, PSMB1, PSMB2, PSMB3, PSMB4, PSMB6, PSMB7, PSMB8, PSMC1, PSMC2, PSMC3, PSMC4, PSMC5, PSMC6, PSMD1, PSMD11, PSMD12, PSMD13, PSMD14, PSMD2, PSMD3, PSMD4, PSMD5, PSMD6, PSMD7, PSMD8, PSMD9, PSME2, PSME3, PSME4, RIT1, RNF213, RUVBL2, …	.
GO:0042180	cellular ketone metabolic process	adaptive immune response	106	0.0158997	0.000184316	[3]	32.549	83	[ACACB, ADIPOQ, AKR1A1, AKT2, ANAPC2, ANXA1, APOA4, APPL2, BGLAP, BHMT, BMP2, CBR4, CEACAM1, CHN1, CLCN2, COQ2, COQ3, COQ6, COQ8B, CPT2, CRYZL1, CYP46A1, EIF6, ERLIN2, GLO1, GOT2, GPI, LONP1, NDUFA9, NFE2L1, NMT1, PARK7, PDSS2, PPOX, PRKAA1, PRKAB1, PRKAB2, PRKAG2, PSMA1, PSMA2, PSMA3, PSMA4, PSMA6, PSMA7, PSMB1, PSMB2, PSMB3, PSMB4, PSMB6, PSMB7, PSMB8, PSMC1, PSMC2, PSMC3, PSMC4, PSMC5, PSMC6, …	.
GO:0009308	amine metabolic process	adaptive immune response	106	0.0150543	0.000184316	[4]	35.3741	52	[AMD1, BHMT, DBNL, DHDDS, GADL1, HAAO, HECA, HPRT1, MAOA, NAAA, PARK7, PSMA1, PSMA2, PSMA3, PSMA4, PSMA6, PSMA7, PSMB1, PSMB2, PSMB3, PSMB4, PSMB6, PSMB7, PSMB8, PSMC1, PSMC2, PSMC3, PSMC4, PSMC5, PSMC6, PSMD1, PSMD11, PSMD12, PSMD13, PSMD14, PSMD2, PSMD3, PSMD4, PSMD5, PSMD6, PSMD7, PSMD8, PSMD9, PSME2, PSME3, PSME4, SAT1, SEM1, SEPHS1, SRM, TNFRSF1A, ZNF423]	.
GO:2000027	regulation of animal organ morphogenesis	adaptive immune response	106	0.0134225	0.000184316	[4, 5, 6, 7]	32.9268	81	[AGT, AP2A2, AP2B1, AP2S1, AR, ARRB2, BAX, BGLAP, BMP2, CARM1, CDC42, CEACAM1, CFLAR, CITED2, DAB2, FSTL1, FZD2, FZD7, GATA3, GATD3A, GNG5, GRHL3, HMGCL, LONP1, MEIS2, MLLT3, MPP1, MTTP, MYC, NACA, PIM1, PSMA1, PSMA2, PSMA3, PSMA4, PSMA6, PSMA7, PSMB1, PSMB2, PSMB3, PSMB4, PSMB6, PSMB7, PSMB8, PSMC1, PSMC2, PSMC3, PSMC4, PSMC5, PSMC6, PSMD1, PSMD11, PSMD12, PSMD13, PSMD14, PSMD2, PSMD3, PSMD4, PS…	.
GO:0044839	cell cycle G2/M phase transition	adaptive immune response	106	0.0125632	0.000184316	[4, 5]	32.1192	97	[ACP2, ATP6V0A4, AURKB, BABAM1, CALM1, CALM2, CCNH, CCP110, CDH1, CDK7, CDKN1A, CEP41, CEP70, CEP76, CFH, CHTOP, CIT, CRYBG1, CSNK1D, CXXC1, DCTN1, DHDDS, DYNC1I2, ENSA, FBXL15, FGFR1OP, FOXN3, FZR1, HSP90AA1, KHDRBS1, MAPRE1, MIIP, NEDD1, NLRP2, NOP53, NPM1, ODF2, OPTN, ORC1, PAFAH1B1, PAMR1, PBX1, PCM1, PLK1, PPP2R2A, PSMA1, PSMA2, PSMA3, PSMA4, PSMA6, PSMA7, PSMB1, PSMB2, PSMB3, PSMB4, PSMB6, …	.
GO:1905330	regulation of morphogenesis of an epithelium	adaptive immune response	106	0.00676669	0.000184316	[4, 5, 6]	35.4286	62	[AGT, AP2A2, AP2B1, AP2S1, AR, ARRB2, CDC42, CXCL10, DAB2, FOXP1, FSTL1, FZD2, FZD7, GATA3, GRHL3, MLLT3, MTTP, PSMA1, PSMA2, PSMA3, PSMA4, PSMA6, PSMA7, PSMB1, PSMB2, PSMB3, PSMB4, PSMB6, PSMB7, PSMB8, PSMC1, PSMC2, PSMC3, PSMC4, PSMC5, PSMC6, PSMD1, PSMD11, PSMD12, PSMD13, PSMD14, PSMD2, PSMD3, PSMD4, PSMD5, PSMD6, PSMD7, PSMD8, PSMD9, PSME2, PSME3, PSME4, RHOA, SEM1, SFRP1, SFRP2, SIL1, SOS1, …	.
GO:0036293	response to decreased oxygen levels	adaptive immune response	106	0.000825078	0.000184316	[4]	33.1606	128	[ADA, ADAM8, ADIPOQ, ADSL, ALAD, AQP1, ATF4, BECN1, BMP2, BNIP3, BNIP3L, CAPN2, CARD16, CAT, CDKN1B, CFLAR, CIB1, CITED2, CRAT, CRYAB, CUL2, CYBA, DDAH2, DENR, DRG1, EGLN1, EIF4E, ETF1, ETS1, FAM162A, FSTL1, FUNDC1, GNB1, HIF1A, HIGD1A, HK2, HSF1, HSP90B1, HYOU1, ICAM1, IREB2, ITGA2, LONP1, MDM2, MEIS2, MGARP, MMP14, MPP1, MYC, NAMPT, NFE2L2, NOP53, NOS2, NPEPPS, OPRL1, P4HB, PDLIM1, PDSS2, PGK1,…	.
GO:0010565	regulation of cellular ketone metabolic process	adaptive immune response	106	0.000821316	0.000184316	[4, 5]	37.234	70	[ACACB, ADIPOQ, AKT2, ANAPC2, ANXA1, APOA4, APPL2, BGLAP, BHMT, BMP2, CEACAM1, CHN1, CLCN2, COQ3, CPT2, EIF6, ERLIN2, LONP1, NFE2L1, PARK7, PPOX, PRKAA1, PRKAB1, PRKAB2, PRKAG2, PSMA1, PSMA2, PSMA3, PSMA4, PSMA6, PSMA7, PSMB1, PSMB2, PSMB3, PSMB4, PSMB6, PSMB7, PSMB8, PSMC1, PSMC2, PSMC3, PSMC4, PSMC5, PSMC6, PSMD1, PSMD11, PSMD12, PSMD13, PSMD14, PSMD2, PSMD3, PSMD4, PSMD5, PSMD6, PSMD7, PSMD8, …	.
GO:0070482	response to oxygen levels	adaptive immune response	106	0.000817559	0.000184316	[3]	32.7791	138	[ADA, ADAM8, ADIPOQ, ADSL, ALAD, AQP1, ATF4, ATP6V0A4, ATP6V0D1, ATP6V1A, ATP6V1C1, ATP6V1G1, BECN1, BMP2, BNIP3, BNIP3L, CAPN2, CARD16, CAT, CDKN1A, CDKN1B, CFLAR, CIB1, CITED2, CRAT, CRYAB, CUL2, CYBA, DDAH2, DENR, DRG1, EGLN1, EIF4E, ETF1, ETS1, FAM162A, FASN, FSTL1, FUNDC1, GNB1, HDAC2, HIF1A, HIGD1A, HK2, HSF1, HSP90B1, HYOU1, ICAM1, IREB2, ITGA2, LONP1, LYPLA1, MDM2, MEIS2, MGARP, MMP14, MP…	.
GO:0001666	response to hypoxia	adaptive immune response	106	0.000465793	0.000184316	[3, 5]	33.6898	126	[ADA, ADAM8, ADIPOQ, ADSL, ALAD, AQP1, BECN1, BMP2, BNIP3, BNIP3L, CAPN2, CARD16, CAT, CDKN1B, CFLAR, CIB1, CITED2, CRAT, CRYAB, CUL2, CYBA, DDAH2, DENR, DRG1, EGLN1, EIF4E, ETF1, ETS1, FAM162A, FSTL1, FUNDC1, GNB1, HIF1A, HIGD1A, HK2, HSF1, HSP90B1, HYOU1, ICAM1, IREB2, ITGA2, LONP1, MDM2, MEIS2, MGARP, MMP14, MPP1, MYC, NFE2L2, NOP53, NOS2, NPEPPS, OPRL1, P4HB, PDLIM1, PDSS2, PGK1, PLAT, PML, P…	.
GO:0062012	regulation of small molecule metabolic process	adaptive immune response	106	0.000435918	0.000184316	[3, 4]	32.7549	151	[ABCG1, ACACA, ACACB, ADIPOQ, AKIRIN2, AKT2, ANAPC2, ANXA1, APOA4, APPL2, ARV1, ATP5IF1, BEND3, BGLAP, BHMT, BMP2, CABIN1, CDKN1A, CEACAM1, CHN1, CLCN2, CLK2, COQ3, COX7A2, CPT2, CREBRF, DENR, DHCR7, DHX8, DUSP12, EIF6, ERLIN2, FASN, FES, GGPS1, GPAM, HIF1A, HMGCS1, IDI1, IFNG, IGBP1, IL1B, INPP5K, IRF6, JMJD8, KAT2A, KTN1, LDLR, LONP1, MAEA, ME1, MVD, NCOR1, NFE2L1, NFKB1, NFYB, NFYC, NKX1-1, NO…	.
GO:1901988	negative regulation of cell cycle phase transition	adaptive immune response	106	8.68649e-05	0.000184316	[4, 5, 6, 7]	36.4286	102	[AGFG1, AURKB, BABAM1, BAX, BRD7, BTG2, CACYBP, CARM1, CBX8, CCL4, CCR4, CDC20, CDH1, CDK7, CDKN1A, CDKN1B, CDKN2D, CFH, CIB1, CNOT11, CNOT3, CNOT8, CRYBG1, CTDSP2, CTDSPL, DUSP12, ETF1, EZH2, FOXN3, FZR1, GADD45A, GPNMB, IK, MDM2, MIIP, MUC1, NLRP2, NOP53, ORC1, PAMR1, PCNA, PLK1, PLK2, PML, POLR1B, PSMA1, PSMA2, PSMA3, PSMA4, PSMA6, PSMA7, PSMB1, PSMB2, PSMB3, PSMB4, PSMB6, PSMB7, PSMB8, PSMC1,…	.
GO:0033238	regulation of cellular amine metabolic process	adaptive immune response	106	6.77599e-05	0.000184316	[4, 5, 6]	47.1264	41	[BHMT, HPRT1, PARK7, PSMA1, PSMA2, PSMA3, PSMA4, PSMA6, PSMA7, PSMB1, PSMB2, PSMB3, PSMB4, PSMB6, PSMB7, PSMB8, PSMC1, PSMC2, PSMC3, PSMC4, PSMC5, PSMC6, PSMD1, PSMD11, PSMD12, PSMD13, PSMD14, PSMD2, PSMD3, PSMD4, PSMD5, PSMD6, PSMD7, PSMD8, PSMD9, PSME2, PSME3, PSME4, SEM1, TNFRSF1A, ZNF423]	.
GO:2000736	regulation of stem cell differentiation	adaptive immune response	106	3.75439e-05	0.000184316	[4, 5]	44.1667	53	[CBFB, EIF2AK2, GATA3, GATD3A, HMGCL, HNRNPU, KMT2A, MTTP, NFE2L2, ODR4, PDGFRA, PSMA1, PSMA2, PSMA3, PSMA4, PSMA6, PSMA7, PSMB1, PSMB2, PSMB3, PSMB4, PSMB6, PSMB7, PSMB8, PSMC1, PSMC2, PSMC3, PSMC4, PSMC5, PSMC6, PSMD1, PSMD11, PSMD12, PSMD13, PSMD14, PSMD2, PSMD3, PSMD4, PSMD5, PSMD6, PSMD7, PSMD8, PSMD9, PSME2, PSME3, PSME4, SCLY, SEM1, SOS1, STAT3, TNFRSF1A, TXN, ZFP36L2]	.
GO:0030177	positive regulation of Wnt signaling pathway	adaptive immune response	106	3.1735e-05	0.000184316	[4, 5, 6, 7, 8, 9]	41.0714	69	[ARNTL, ATP6V0C, ATP6V1C1, BMP2, CDH3, CSNK1D, CSNK2A1, DAB2, DDX3X, FAM53B, FSTL1, KANK1, MACF1, MBD2, MLLT3, MTTP, NFKB1, NLE1, PSMA1, PSMA2, PSMA3, PSMA4, PSMA6, PSMA7, PSMB1, PSMB2, PSMB3, PSMB4, PSMB6, PSMB7, PSMB8, PSMC1, PSMC2, PSMC3, PSMC4, PSMC5, PSMC6, PSMD1, PSMD11, PSMD12, PSMD13, PSMD14, PSMD2, PSMD3, PSMD4, PSMD5, PSMD6, PSMD7, PSMD8, PSMD9, PSME2, PSME3, PSME4, RBM39, RUVBL1, SEM1,…	.
GO:0071453	cellular response to oxygen levels	adaptive immune response	106	2.15358e-05	0.000184316	[4]	38.0952	96	[ADAM8, AQP1, ATF4, ATP6V0A4, ATP6V0D1, ATP6V1A, ATP6V1C1, ATP6V1G1, BNIP3, BNIP3L, CARD16, CFLAR, CITED2, CUL2, DDAH2, DENR, DRG1, EGLN1, EIF4E, ETF1, FAM162A, FASN, FSTL1, GNB1, HIF1A, HIGD1A, HYOU1, ICAM1, IREB2, LYPLA1, MDM2, MEIS2, MGARP, MPP1, MYC, NAMPT, NFE2L2, NOP53, NPEPPS, OPRL1, P4HB, PDSS2, PGK1, PPARD, PRKAA1, PSMA1, PSMA2, PSMA3, PSMA4, PSMA6, PSMA7, PSMB1, PSMB2, PSMB3, PSMB4, PSM…	.
GO:0071456	cellular response to hypoxia	adaptive immune response	106	1.28846e-05	0.000184316	[4, 6]	39.8104	84	[ADAM8, AQP1, BNIP3, BNIP3L, CARD16, CFLAR, CITED2, CUL2, DDAH2, DRG1, EGLN1, EIF4E, ETF1, FAM162A, FSTL1, GNB1, HIF1A, HIGD1A, HYOU1, ICAM1, IREB2, MDM2, MEIS2, MGARP, MPP1, MYC, NFE2L2, NOP53, NPEPPS, OPRL1, P4HB, PGK1, PPARD, PRKAA1, PSMA1, PSMA2, PSMA3, PSMA4, PSMA6, PSMA7, PSMB1, PSMB2, PSMB3, PSMB4, PSMB6, PSMB7, PSMB8, PSMC1, PSMC2, PSMC3, PSMC4, PSMC5, PSMC6, PSMD1, PSMD11, PSMD12, PSMD13…	.
GO:0001736	establishment of planar polarity	adaptive immune response	106	7.60956e-06	0.000184316	[4, 5, 6, 7]	44.9612	58	[AP2A2, AP2B1, AP2S1, ARRB2, CDC42, DAB2, FSTL1, FUZ, FZD2, FZD7, GRHL3, IFT20, MLLT3, MTTP, PAFAH1B1, PSMA1, PSMA2, PSMA3, PSMA4, PSMA6, PSMA7, PSMB1, PSMB2, PSMB3, PSMB4, PSMB6, PSMB7, PSMB8, PSMC1, PSMC2, PSMC3, PSMC4, PSMC5, PSMC6, PSMD1, PSMD11, PSMD12, PSMD13, PSMD14, PSMD2, PSMD3, PSMD4, PSMD5, PSMD6, PSMD7, PSMD8, PSMD9, PSME2, PSME3, PSME4, RHOA, SEM1, SFRP1, SFRP2, TNFRSF1A, USP39, VANG…	.
GO:0002244	hematopoietic progenitor cell differentiation	adaptive immune response	106	4.58636e-06	0.000184316	[4, 5, 6, 7, 8]	42.4419	73	[ACP6, AGPAT5, AMBP, ARHGEF7, CBFB, CDK7, CITED2, CPOX, EEF2, EIF2AK2, FSTL1, GATA3, GATD3A, HERC6, HMGCL, KCP, KMT2A, MLF1, MTTP, NFE2L2, NSFL1C, ODR4, PDGFRA, PLD4, PSMA1, PSMA2, PSMA3, PSMA4, PSMA6, PSMA7, PSMB1, PSMB2, PSMB3, PSMB4, PSMB6, PSMB7, PSMB8, PSMC1, PSMC2, PSMC3, PSMC4, PSMC5, PSMC6, PSMD1, PSMD11, PSMD12, PSMD13, PSMD14, PSMD2, PSMD3, PSMD4, PSMD5, PSMD6, PSMD7, PSMD8, PSMD9, PSME…	.
GO:0019882	antigen processing and presentation	adaptive immune response	106	5.36405e-08	0.000184316	[2]	43.2558	93	[AP1B1, AP1G1, AP1M1, AP1S1, AP2A2, AP2B1, AP2S1, AP3B1, ARF1, B2M, BRD8, CALR, CCL19, CCR7, CD68, CD74, CTSF, CYBA, DCTN1, DCTN4, DCTN6, DYNC1I2, DYNC1LI2, ERAP1, FCGR1A, GNAO1, HELLS, HLA-DPA1, HLA-H, ICAM1, IFI30, KIF3C, KLC1, MRTFA, NCF1, NCF2, NCF4, NOD1, PDIA3, PSMA1, PSMA2, PSMA3, PSMA4, PSMA6, PSMA7, PSMB1, PSMB2, PSMB3, PSMB4, PSMB6, PSMB7, PSMB8, PSMC1, PSMC2, PSMC3, PSMC4, PSMC5, PSMC6…	.
GO:1901532	regulation of hematopoietic progenitor cell differentiation	adaptive immune response	106	2.22746e-08	0.000184316	[4, 5, 6, 7, 8, 9]	55.6818	49	[CBFB, EIF2AK2, GATA3, GATD3A, HMGCL, KMT2A, MTTP, NFE2L2, ODR4, PSMA1, PSMA2, PSMA3, PSMA4, PSMA6, PSMA7, PSMB1, PSMB2, PSMB3, PSMB4, PSMB6, PSMB7, PSMB8, PSMC1, PSMC2, PSMC3, PSMC4, PSMC5, PSMC6, PSMD1, PSMD11, PSMD12, PSMD13, PSMD14, PSMD2, PSMD3, PSMD4, PSMD5, PSMD6, PSMD7, PSMD8, PSMD9, PSME2, PSME3, PSME4, SCLY, SEM1, SOS1, TNFRSF1A, TXN]	.
GO:0048002	antigen processing and presentation of peptide antigen	adaptive immune response	106	3.39072e-09	0.000184316	[3]	47.3988	82	[AP1B1, AP1G1, AP1M1, AP1S1, AP2A2, AP2B1, AP2S1, ARF1, B2M, BRD8, CALR, CD74, CTSF, CYBA, DCTN1, DCTN4, DCTN6, DYNC1I2, DYNC1LI2, ERAP1, FCGR1A, GNAO1, HELLS, HLA-DPA1, HLA-H, IFI30, KIF3C, KLC1, NCF1, NCF2, NCF4, PDIA3, PSMA1, PSMA2, PSMA3, PSMA4, PSMA6, PSMA7, PSMB1, PSMB2, PSMB3, PSMB4, PSMB6, PSMB7, PSMB8, PSMC1, PSMC2, PSMC3, PSMC4, PSMC5, PSMC6, PSMD1, PSMD11, PSMD12, PSMD13, PSMD14, PSMD2…	.
GO:0038061	NIK/NF-kappaB signaling	adaptive immune response	106	2.48472e-09	0.000184316	[4, 5, 6]	47.929	81	[AKIP1, ATP6V0A4, BCL3, C1QTNF4, CALR, CCL19, CNOT8, COPS8, CPNE1, CYLD, DICER1, EIF2AK2, HMGB1, IL1B, LGALS9, LITAF, MALT1, MAP3K20, MRTFA, NFKB2, NFKBIA, NLRC3, NLRP12, NOD1, OPRL1, POLR2E, PPP2CB, PPP4C, PRDX1, PSMA1, PSMA2, PSMA3, PSMA4, PSMA6, PSMA7, PSMB1, PSMB2, PSMB3, PSMB4, PSMB6, PSMB7, PSMB8, PSMC1, PSMC2, PSMC3, PSMC4, PSMC5, PSMC6, PSMD1, PSMD11, PSMD12, PSMD13, PSMD14, PSMD2, PSMD3,…	.
GO:0019884	antigen processing and presentation of exogenous antigen	adaptive immune response	106	1.44406e-09	0.000184316	[3]	48.7805	80	[AP1B1, AP1G1, AP1M1, AP1S1, AP2A2, AP2B1, AP2S1, AP3B1, ARF1, B2M, BRD8, CALR, CD74, CTSF, CYBA, DCTN1, DCTN4, DCTN6, DYNC1I2, DYNC1LI2, FCGR1A, GNAO1, HLA-DPA1, HLA-H, IFI30, KIF3C, KLC1, NCF1, NCF2, NCF4, PDIA3, PSMA1, PSMA2, PSMA3, PSMA4, PSMA6, PSMA7, PSMB1, PSMB2, PSMB3, PSMB4, PSMB6, PSMB7, PSMB8, PSMC1, PSMC2, PSMC3, PSMC4, PSMC5, PSMC6, PSMD1, PSMD11, PSMD12, PSMD13, PSMD14, PSMD2, PSMD3…	.
GO:0043487	regulation of RNA stability	adaptive immune response	106	4.79023e-10	0.000184316	[3, 5, 6, 7, 8]	47.644	91	[CABIN1, CCR4, CIRBP, DAZ2, DCP2, DKC1, EIF4A2, EIF4E, EIF4G1, ELAVL1, ETF1, EXOSC2, EXOSC3, EXOSC4, EXOSC6, EXOSC7, EXOSC8, FMR1, HELLS, HNRNPA0, HNRNPD, HNRNPK, HNRNPM, HNRNPR, HNRNPU, HSPA8, IMP3, LARP1, METTL16, MOV10, MRTFA, MYD88, NBL1, NPM1, PSMA1, PSMA2, PSMA3, PSMA4, PSMA6, PSMA7, PSMB1, PSMB2, PSMB3, PSMB4, PSMB6, PSMB7, PSMB8, PSMC1, PSMC2, PSMC3, PSMC4, PSMC5, PSMC6, PSMD1, PSMD11, PS…	.
GO:0043488	regulation of mRNA stability	adaptive immune response	106	3.15907e-10	0.000184316	[4, 6, 7, 8, 9, 10]	48.3696	89	[CABIN1, CCR4, CIRBP, DAZ2, DCP2, EIF4A2, EIF4E, EIF4G1, ELAVL1, ETF1, EXOSC2, EXOSC3, EXOSC4, EXOSC6, EXOSC7, EXOSC8, FMR1, HELLS, HNRNPA0, HNRNPD, HNRNPK, HNRNPM, HNRNPR, HNRNPU, HSPA8, IMP3, LARP1, METTL16, MOV10, MRTFA, MYD88, NBL1, NPM1, PSMA1, PSMA2, PSMA3, PSMA4, PSMA6, PSMA7, PSMB1, PSMB2, PSMB3, PSMB4, PSMB6, PSMB7, PSMB8, PSMC1, PSMC2, PSMC3, PSMC4, PSMC5, PSMC6, PSMD1, PSMD11, PSMD12, …	.
GO:0043620	regulation of DNA-templated transcription in response to stress	adaptive immune response	106	1.99156e-11	0.000184316	[4, 6, 7, 8, 9, 10, 11]	56.1983	68	[ATF3, ATF4, CEBPB, CITED2, CUL2, DNAJB1, EGLN1, EIF4E, GCN1, HIF1A, HIGD1A, HSF1, HSF2, HSPA5, IMPACT, JUN, KLF2, MEIS2, MPP1, MUC1, NFE2L2, PSMA1, PSMA2, PSMA3, PSMA4, PSMA6, PSMA7, PSMB1, PSMB2, PSMB3, PSMB4, PSMB6, PSMB7, PSMB8, PSMC1, PSMC2, PSMC3, PSMC4, PSMC5, PSMC6, PSMD1, PSMD11, PSMD12, PSMD13, PSMD14, PSMD2, PSMD3, PSMD4, PSMD5, PSMD6, PSMD7, PSMD8, PSMD9, PSME2, PSME3, PSME4, RIT1, RP…	.
GO:0002474	antigen processing and presentation of peptide antigen via MHC class I	adaptive immune response	106	9.1743e-13	0.000184316	[4]	63.4409	59	[B2M, CALR, CYBA, ERAP1, FCGR1A, HLA-H, IFI30, NCF1, NCF2, NCF4, PDIA3, PSMA1, PSMA2, PSMA3, PSMA4, PSMA6, PSMA7, PSMB1, PSMB2, PSMB3, PSMB4, PSMB6, PSMB7, PSMB8, PSMC1, PSMC2, PSMC3, PSMC4, PSMC5, PSMC6, PSMD1, PSMD11, PSMD12, PSMD13, PSMD14, PSMD2, PSMD3, PSMD4, PSMD5, PSMD6, PSMD7, PSMD8, PSMD9, PSME2, PSME3, PSME4, SEC13, SEC22B, SEC23A, SEC24A, SEC24C, SEC24D, SEC31A, SEM1, TAP2, TAPBP, TAPB…	.
GO:0043412	macromolecule modification	metabolic process	107	0.0493876	5.63276e-08	[4]	25.9426	977	[AARS, ABHD12, ABI1, ABR, ACOD1, ACP1, ACTB, ACTR8, ADAM10, ADAM8, ADAR, ADCK2, ADCK5, ADIPOQ, ADNP, ADPRH, AGA, AGFG1, AGT, AKR1A1, AKT2, AKTIP, ALG13, ALG6, ALKBH1, AMBP, ANAPC2, ANAPC7, ANKIB1, ANKLE2, ANPEP, ANTXR1, ANXA1, APPL2, AR, ARF4, ARHGEF7, ARL4C, ARL6IP5, ARMT1, ARNTL, ARRB2, ARRDC3, ASB13, ASB6, ATE1, ATF3, ATF4, ATG12, ATG13, ATG3, ATG4B, ATG4C, ATP6V0A4, ATXN7L3, AUP1, AURKB, B3GA…	.
GO:0048518	positive regulation of biological process	metabolic process	107	0.0378683	5.63276e-08	[1, 2, 3]	25.7053	1303	[A2M, AAMP, AATF, ABCC4, ABCG1, ABI1, ABR, ABT1, ACACA, ACACB, ACHE, ACOD1, ACOT7, ACP2, ACSBG2, ACTB, ACTR3, ADA, ADAM10, ADAM8, ADAMTS1, ADAR, ADIPOQ, ADNP, AGFG1, AGO2, AGT, AHR, AIMP1, AKIRIN2, AKR1A1, AKT2, AKTIP, ALOX5AP, ALYREF, AMBP, AMIGO2, ANAPC2, ANGPTL2, ANK1, ANK3, ANKIB1, ANKLE2, ANO1, ANO6, ANPEP, ANTXR1, ANXA1, AP1G1, AP2B1, AP3B1, APBB1IP, APCS, APH1B, APOA4, APPL1, APPL2, AQP1, …	.
GO:0010605	negative regulation of macromolecule metabolic process	metabolic process	107	0.0321495	5.63276e-08	[3, 4, 5]	26.5437	662	[A2M, AATF, ACACB, ACP2, ADAM10, ADAR, ADIPOQ, ADNP, AEBP1, AGFG1, AGO2, AGT, AHR, AKIRIN2, AKR1A1, ALAD, AMBP, ANGPTL2, ANKRD13D, ANKS4B, ANTXR1, APCS, APPL2, AQP1, AR, ARFRP1, ARID5A, ARNTL, ARRB2, ATAD2, ATF3, ATF4, ATP6V0A4, AURKB, BAG1, BATF3, BAX, BCL3, BEND3, BGLAP, BHLHE40, BIRC6, BLMH, BMP2, BRCA2, BRD7, BTG2, C1QBP, CAAP1, CABIN1, CACYBP, CALM1, CALM2, CALR, CAMLG, CAPN3, CAPRIN1, CARD1…	.
GO:0048522	positive regulation of cellular process	metabolic process	107	0.0274352	5.63276e-08	[2, 3, 4]	25.8923	1168	[AAMP, AATF, ABCC4, ABI1, ABR, ABT1, ACACA, ACACB, ACHE, ACOD1, ACOT7, ACP2, ACTR3, ADA, ADAM10, ADAM8, ADAMTS1, ADIPOQ, ADNP, AGFG1, AGO2, AGT, AHR, AIMP1, AKIRIN2, AKR1A1, AKT2, AKTIP, ALYREF, AMBP, AMIGO2, ANAPC2, ANGPTL2, ANK1, ANK3, ANKIB1, ANKLE2, ANO1, ANO6, ANPEP, ANTXR1, ANXA1, AP1G1, AP2B1, AP3B1, APCS, APH1B, APOA4, APPL1, APPL2, AQP1, AR, ARF1, ARF4, ARF6, ARFRP1, ARG1, ARG2, ARHGAP1,…	.
GO:0009059	macromolecule biosynthetic process	metabolic process	107	0.0240873	5.63276e-08	[4]	26.0029	1089	[AARS, AATF, ABCC5, ABCF1, ABCG1, ABT1, ABTB1, ACHE, ACOD1, ACOT7, ACP2, ACTR3, ADAM10, ADAM8, ADIPOQ, ADNP, AEBP1, AFF3, AGFG1, AGO2, AGT, AHCTF1, AHR, AIMP1, AKIRIN2, AKR1A1, AKT2, ALG13, ALG6, ALKBH1, ALYREF, ANGPTL2, ANKS4B, ANTXR1, AR, ARF4, ARFRP1, ARHGEF7, ARID5A, ARNTL, ARRB2, ASAP2, ATAD2, ATF3, ATF4, ATG12, ATP6V0A4, ATXN7L3, AURKB, B3GALT1, B3GNT5, B4GALT4, B4GALT5, BAG1, BATF3, BAX, B…	.
GO:0034645	cellular macromolecule biosynthetic process	metabolic process	107	0.0226117	5.63276e-08	[4, 5]	26.0486	1062	[AARS, AATF, ABCF1, ABCG1, ABT1, ABTB1, ACHE, ACOD1, ACOT7, ACTR3, ADAM10, ADAM8, ADIPOQ, ADNP, AEBP1, AFF3, AGFG1, AGO2, AGT, AHCTF1, AHR, AIMP1, AKIRIN2, AKR1A1, AKT2, ALG13, ALG6, ALKBH1, ALYREF, ANGPTL2, ANKS4B, ANTXR1, AR, ARF4, ARFRP1, ARHGEF7, ARID5A, ARNTL, ARRB2, ASAP2, ATAD2, ATF3, ATF4, ATG12, ATP6V0A4, ATXN7L3, AURKB, B3GALT1, B3GNT5, B4GALT4, B4GALT5, BAG1, BATF3, BAX, BAZ1A, BCAN, B…	.
GO:0009892	negative regulation of metabolic process	metabolic process	107	0.0177224	5.63276e-08	[2, 3, 4]	26.6296	719	[A2M, AATF, ACACB, ACOT11, ACOT13, ACP2, ADAM10, ADAR, ADIPOQ, ADNP, AEBP1, AGFG1, AGO2, AGT, AHR, AKIRIN2, AKR1A1, ALAD, AMBP, ANAPC2, ANGPTL2, ANKLE2, ANKRD13D, ANKS4B, ANTXR1, APCS, APPL2, AQP1, AR, ARFRP1, ARID5A, ARNTL, ARRB2, ARRDC3, ATAD2, ATF3, ATF4, ATP6V0A4, AURKB, BAG1, BATF3, BAX, BCL3, BECN1, BEND3, BGLAP, BHLHE40, BIRC6, BLMH, BMF, BMP2, BNIP3, BRCA2, BRD7, BTG2, C1QBP, CAAP1, CABIN…	.
GO:0019222	regulation of metabolic process	metabolic process	107	0.0163497	5.63276e-08	[2, 3]	25.8058	1377	[A2M, AARS, AATF, ABCF1, ABCG1, ABI1, ABT1, ABTB1, ACACA, ACACB, ACHE, ACOD1, ACOT11, ACOT13, ACOT7, ACP2, ACTB, ACTR3, ADAM10, ADAM8, ADAR, ADIPOQ, ADNP, AEBP1, AFF3, AGFG1, AGO2, AGT, AHCTF1, AHNAK, AHR, AKIRIN2, AKR1A1, AKT2, AKTIP, ALAD, ALAS1, ALKBH1, ALYREF, AMBP, ANAPC2, ANGPTL2, ANK3, ANKIB1, ANKLE2, ANKRD13D, ANKS4B, ANTXR1, ANXA1, APCS, APOA4, APPL1, APPL2, AQP1, AR, ARF1, ARF4, ARFRP1,…	.
GO:0010468	regulation of gene expression	metabolic process	107	0.0149165	5.63276e-08	[4, 5]	26.2564	977	[AARS, AATF, ABCF1, ABCG1, ABT1, ABTB1, ACACB, ACOD1, ACOT7, ACTB, ACTR3, ADAM10, ADAM8, ADAR, ADIPOQ, ADNP, AEBP1, AFF3, AGFG1, AGO2, AGT, AHCTF1, AHNAK, AHR, AKIRIN2, AKR1A1, AKT2, ALKBH1, ALYREF, ANGPTL2, ANK3, ANKS4B, AR, ARF4, ARFRP1, ARID5A, ARNTL, ARRB2, ASAP2, ATAD2, ATF3, ATF4, ATP6V0A4, ATXN7L3, AURKB, BAG1, BATF3, BAZ1A, BCL10, BCL11B, BCL3, BEND3, BHLHE40, BMP2, BRCA2, BRD3, BRD7, BRD…	.
GO:0044260	cellular macromolecule metabolic process	metabolic process	107	0.00609553	5.63276e-08	[3, 4]	25.7073	1672	[A2M, AARS, AATF, ABCF1, ABCG1, ABHD12, ABI1, ABR, ABT1, ABTB1, ACHE, ACOD1, ACOT7, ACP1, ACTB, ACTR3, ACTR8, ADAM10, ADAM8, ADAR, ADCK2, ADCK5, ADIPOQ, ADNP, ADPRH, AEBP1, AFF3, AFG3L2, AGA, AGFG1, AGO2, AGT, AHCTF1, AHR, AIMP1, AKIRIN2, AKR1A1, AKT2, AKTIP, ALAD, ALG13, ALG6, ALKBH1, ALYREF, AMBP, ANAPC2, ANAPC7, ANGPTL2, ANKIB1, ANKLE2, ANKRD13D, ANKS4B, ANPEP, ANTXR1, ANXA1, AP2A2, AP2B1, AP2…	.
GO:0010629	negative regulation of gene expression	metabolic process	107	0.00212894	5.63276e-08	[4, 5, 6]	27.9772	491	[ACACB, ADAM10, ADAR, ADIPOQ, ADNP, AEBP1, AGFG1, AGO2, AHR, AKIRIN2, AKR1A1, AR, ARID5A, ARNTL, ATAD2, ATF3, ATF4, ATP6V0A4, AURKB, BAG1, BATF3, BCL3, BEND3, BHLHE40, BMP2, BRD7, BTG2, C1QBP, CABIN1, CACYBP, CALM2, CALR, CAPN3, CAPRIN1, CARD16, CARD8, CBFB, CBX3, CBX4, CBX7, CBX8, CCR4, CD28, CD3E, CD46, CDK5, CDK7, CDKN1B, CDKN1C, CEBPB, CERS2, CHN1, CHRAC1, CIB1, CIRBP, CITED2, CNBP, CNOT11, C…	.
GO:0009058	biosynthetic process	metabolic process	107	0.00153952	5.63276e-08	[2]	26.1887	1366	[AARS, AASDHPPT, AATF, ABCC5, ABCD3, ABCF1, ABCG1, ABT1, ABTB1, ACACA, ACACB, ACAT2, ACBD3, ACHE, ACOD1, ACOT11, ACOT7, ACP2, ACP6, ACSBG2, ACSM3, ACSS2, ACTR3, ADA, ADAM10, ADAM8, ADI1, ADIPOQ, ADNP, ADSL, AEBP1, AFF3, AGA, AGFG1, AGK, AGO2, AGPAT5, AGT, AHCTF1, AHR, AIMP1, AK3, AK6, AKIRIN2, AKR1A1, AKT2, ALAD, ALAS1, ALDH9A1, ALG13, ALG6, ALKBH1, ALOX5AP, ALOXE3, ALYREF, AMD1, AMDHD2, ANAPC2, …	.
GO:1901576	organic substance biosynthetic process	metabolic process	107	0.00104331	5.63276e-08	[3]	26.2536	1356	[AARS, AASDHPPT, AATF, ABCC5, ABCD3, ABCF1, ABCG1, ABT1, ABTB1, ACACA, ACACB, ACAT2, ACBD3, ACHE, ACOD1, ACOT11, ACOT7, ACP2, ACP6, ACSBG2, ACSM3, ACSS2, ACTR3, ADA, ADAM10, ADAM8, ADI1, ADIPOQ, ADNP, ADSL, AEBP1, AFF3, AGA, AGFG1, AGK, AGO2, AGPAT5, AGT, AHCTF1, AHR, AIMP1, AK3, AK6, AKIRIN2, AKR1A1, AKT2, ALAD, ALAS1, ALDH9A1, ALG13, ALG6, ALKBH1, ALOX5AP, ALOXE3, ALYREF, AMD1, AMDHD2, ANAPC2, …	.
GO:0044249	cellular biosynthetic process	metabolic process	107	0.000828697	5.63276e-08	[3]	26.3075	1338	[AARS, AASDHPPT, AATF, ABCC5, ABCD3, ABCF1, ABCG1, ABT1, ABTB1, ACACA, ACACB, ACHE, ACOD1, ACOT11, ACOT7, ACP2, ACP6, ACSBG2, ACSM3, ACSS2, ACTR3, ADA, ADAM10, ADAM8, ADI1, ADIPOQ, ADNP, ADSL, AEBP1, AFF3, AGA, AGFG1, AGK, AGO2, AGPAT5, AGT, AHCTF1, AHR, AIMP1, AK3, AK6, AKIRIN2, AKR1A1, AKT2, ALAD, ALAS1, ALDH9A1, ALG13, ALG6, ALKBH1, ALOX5AP, ALOXE3, ALYREF, AMD1, AMDHD2, ANAPC2, ANGPTL2, ANKS4…	.
GO:0090304	nucleic acid metabolic process	metabolic process	107	0.000484941	5.63276e-08	[4, 5]	26.662	1139	[AARS, AATF, ABCG1, ABT1, ACHE, ACOD1, ACOT7, ACP2, ACTR3, ACTR8, ADAM10, ADAM8, ADAR, ADIPOQ, ADNP, AEBP1, AEN, AFF3, AGFG1, AGO2, AGT, AHCTF1, AHNAK, AHR, AIMP1, AKIRIN2, AKR1A1, ALKBH1, ALYREF, ANGPTL2, ANKS4B, ANTXR1, APEX2, AQR, AR, ARF4, ARFRP1, ARHGEF7, ARID5A, ARNTL, ARRB2, ASAP2, ASTE1, ATAD2, ATF3, ATF4, ATP6V0A4, ATXN7L3, AURKB, BABAM1, BAG1, BANF1, BATF3, BAX, BAZ1A, BCCIP, BCL10, BCL…	.
GO:1901360	organic cyclic compound metabolic process	metabolic process	107	0.000476767	5.63276e-08	[3]	26.339	1372	[AARS, AATF, ABCD4, ABCG1, ABT1, ACACA, ACACB, ACAT2, ACBD3, ACHE, ACOD1, ACOT11, ACOT13, ACOT7, ACP2, ACSBG2, ACSM3, ACSS2, ACTR3, ACTR8, ADA, ADAM10, ADAM8, ADAR, ADIPOQ, ADNP, ADSL, AEBP1, AEN, AFF3, AGFG1, AGO2, AGPAT5, AGT, AHCTF1, AHNAK, AHR, AIMP1, AK3, AK6, AKIRIN2, AKR1A1, ALAD, ALAS1, ALDH9A1, ALKBH1, ALYREF, AMBP, AMD1, AMDHD2, ANAPC2, ANGPTL2, ANKS4B, ANTXR1, APEX2, APOA4, APPL1, APRT…	.
GO:0044271	cellular nitrogen compound biosynthetic process	metabolic process	107	0.000204326	5.63276e-08	[4]	26.8398	1116	[AARS, AATF, ABCF1, ABCG1, ABT1, ABTB1, ACACA, ACACB, ACOD1, ACOT7, ACP2, ACSBG2, ACSS2, ACTR3, ADA, ADAM10, ADAM8, ADIPOQ, ADNP, ADSL, AEBP1, AFF3, AGFG1, AGK, AGO2, AGPAT5, AGT, AHCTF1, AHR, AIMP1, AK3, AK6, AKIRIN2, AKR1A1, AKT2, ALAD, ALAS1, ALDH9A1, ALKBH1, ALOXE3, ALYREF, AMD1, AMDHD2, ANGPTL2, ANKS4B, ANTXR1, APRT, AR, ARF4, ARFRP1, ARG1, ARG2, ARHGEF7, ARID5A, ARNTL, ARRB2, ARSA, ASAP2, A…	.
GO:0006725	cellular aromatic compound metabolic process	metabolic process	107	0.000108583	5.63276e-08	[3]	26.574	1338	[AARS, AATF, ABCD4, ABCG1, ABT1, ACACA, ACACB, ACHE, ACOD1, ACOT11, ACOT13, ACOT7, ACP2, ACSBG2, ACSM3, ACSS2, ACTR3, ACTR8, ADA, ADAM10, ADAM8, ADAR, ADIPOQ, ADNP, ADSL, AEBP1, AEN, AFF3, AGFG1, AGO2, AGPAT5, AGT, AHCTF1, AHNAK, AHR, AIMP1, AK3, AK6, AKIRIN2, AKR1A1, ALAD, ALAS1, ALKBH1, ALYREF, AMBP, AMD1, AMDHD2, ANAPC2, ANGPTL2, ANKS4B, ANTXR1, APEX2, APPL1, APRT, AQR, AR, ARF4, ARFRP1, ARHGE…	.
GO:0006139	nucleobase-containing compound metabolic process	metabolic process	107	8.15384e-05	5.63276e-08	[3, 4]	26.6653	1301	[AARS, AATF, ABCG1, ABT1, ACACA, ACACB, ACHE, ACOD1, ACOT11, ACOT13, ACOT7, ACP2, ACSBG2, ACSM3, ACSS2, ACTR3, ACTR8, ADA, ADAM10, ADAM8, ADAR, ADIPOQ, ADNP, ADSL, AEBP1, AEN, AFF3, AGFG1, AGO2, AGPAT5, AGT, AHCTF1, AHNAK, AHR, AIMP1, AK3, AK6, AKIRIN2, AKR1A1, ALKBH1, ALYREF, AMD1, AMDHD2, ANAPC2, ANGPTL2, ANKS4B, ANTXR1, APEX2, APRT, AQR, AR, ARF4, ARFRP1, ARHGEF7, ARID5A, ARNTL, ARRB2, ASAP2, …	.
GO:0044238	primary metabolic process	metabolic process	107	5.48924e-05	5.63276e-08	[2]	25.7662	2085	[A2M, AARS, AASDHPPT, AATF, ABCD3, ABCF1, ABCG1, ABHD10, ABHD12, ABI1, ABR, ABT1, ABTB1, ACACA, ACACB, ACAD10, ACAT2, ACBD3, ACHE, ACOD1, ACOT11, ACOT13, ACOT7, ACP1, ACP2, ACP6, ACSBG2, ACSM3, ACSS2, ACTB, ACTR3, ACTR8, ADA, ADAM10, ADAM23, ADAM28, ADAM8, ADAMTS1, ADAR, ADCK2, ADCK5, ADI1, ADIPOQ, ADNP, ADPRH, ADSL, AEBP1, AEN, AFF3, AFG3L2, AGA, AGFG1, AGK, AGO2, AGPAT5, AGT, AHCTF1, AHNAK, AHR…	.
GO:0019538	protein metabolic process	metabolic process	107	4.46808e-05	5.63276e-08	[3, 4]	26.7478	1297	[A2M, AARS, AATF, ABCF1, ABCG1, ABHD12, ABI1, ABR, ABTB1, ACACA, ACHE, ACOD1, ACP1, ACTB, ACTR8, ADAM10, ADAM23, ADAM28, ADAM8, ADAMTS1, ADAR, ADCK2, ADCK5, ADIPOQ, ADNP, ADPRH, AEBP1, AFG3L2, AGA, AGFG1, AGO2, AGT, AIMP1, AKIRIN2, AKR1A1, AKT2, AKTIP, ALAD, ALG13, ALG6, ALKBH1, AMBP, ANAPC2, ANAPC7, ANKIB1, ANKLE2, ANPEP, ANTXR1, ANXA1, AP2A2, AP2B1, AP2S1, APCS, APH1B, APOA4, APPL2, AQP1, AR, A…	.
GO:0046483	heterocycle metabolic process	metabolic process	107	3.3521e-05	5.63276e-08	[3]	26.7173	1338	[AARS, AATF, ABCD4, ABCG1, ABT1, ACACA, ACACB, ACHE, ACOD1, ACOT11, ACOT13, ACOT7, ACP2, ACSBG2, ACSM3, ACSS2, ACTR3, ACTR8, ADA, ADAM10, ADAM8, ADAR, ADIPOQ, ADNP, ADSL, AEBP1, AEN, AFF3, AGFG1, AGO2, AGPAT5, AGT, AHCTF1, AHNAK, AHR, AIMP1, AK3, AK6, AKIRIN2, AKR1A1, ALAD, ALAS1, ALDH9A1, ALKBH1, ALYREF, AMBP, AMD1, AMDHD2, ANAPC2, ANGPTL2, ANKS4B, ANTXR1, APEX2, APRT, AQR, AR, ARF4, ARFRP1, ARH…	.
GO:0043170	macromolecule metabolic process	metabolic process	107	1.84638e-05	5.63276e-08	[3]	26.0761	1872	[A2M, AARS, AATF, ABCC5, ABCF1, ABCG1, ABHD12, ABI1, ABR, ABT1, ABTB1, ACACA, ACACB, ACHE, ACOD1, ACOT7, ACP1, ACP2, ACTB, ACTR3, ACTR8, ADAM10, ADAM23, ADAM28, ADAM8, ADAMTS1, ADAR, ADCK2, ADCK5, ADIPOQ, ADNP, ADPRH, AEBP1, AEN, AFF3, AFG3L2, AGA, AGFG1, AGO2, AGT, AHCTF1, AHNAK, AHR, AIMP1, AKIRIN2, AKR1A1, AKT2, AKTIP, ALAD, ALG13, ALG6, ALKBH1, ALYREF, AMBP, ANAPC2, ANAPC7, ANGPTL2, ANK3, ANK…	.
GO:0071704	organic substance metabolic process	metabolic process	107	9.72318e-06	5.63276e-08	[2]	25.8123	2145	[A2M, AARS, AASDHPPT, AATF, ABCC5, ABCD3, ABCD4, ABCF1, ABCG1, ABHD10, ABHD12, ABI1, ABR, ABT1, ABTB1, ACACA, ACACB, ACAD10, ACAT2, ACBD3, ACHE, ACOD1, ACOT11, ACOT13, ACOT7, ACP1, ACP2, ACP6, ACSBG2, ACSM3, ACSS2, ACTB, ACTR3, ACTR8, ADA, ADAM10, ADAM23, ADAM28, ADAM8, ADAMTS1, ADAR, ADCK2, ADCK5, ADI1, ADIPOQ, ADNP, ADPRH, ADSL, AEBP1, AEN, AFF3, AFG3L2, AGA, AGFG1, AGK, AGO2, AGPAT5, AGT, AHCT…	.
GO:1901564	organonitrogen compound metabolic process	metabolic process	107	6.66588e-06	5.63276e-08	[3]	26.6245	1516	[A2M, AARS, AASDHPPT, AATF, ABCC5, ABCD4, ABCF1, ABCG1, ABHD12, ABI1, ABR, ABTB1, ACACA, ACACB, ACHE, ACOD1, ACOT11, ACOT13, ACOT7, ACP1, ACSBG2, ACSM3, ACSS2, ACTB, ACTR8, ADA, ADAM10, ADAM23, ADAM28, ADAM8, ADAMTS1, ADAR, ADCK2, ADCK5, ADI1, ADIPOQ, ADNP, ADPRH, ADSL, AEBP1, AFG3L2, AGA, AGFG1, AGK, AGO2, AGPAT5, AGT, AIMP1, AK3, AK6, AKIRIN2, AKR1A1, AKT2, AKTIP, ALAD, ALAS1, ALDH9A1, ALG13, A…	.
GO:0044267	cellular protein metabolic process	metabolic process	107	1.71955e-06	5.63276e-08	[4, 5]	27.2912	1209	[A2M, AARS, ABCF1, ABHD12, ABI1, ABR, ABTB1, ACOD1, ACP1, ACTB, ACTR8, ADAM10, ADAM8, ADAR, ADCK2, ADCK5, ADIPOQ, ADNP, ADPRH, AFG3L2, AGA, AGFG1, AGO2, AGT, AIMP1, AKIRIN2, AKR1A1, AKT2, AKTIP, ALAD, ALG13, ALG6, ALKBH1, AMBP, ANAPC2, ANAPC7, ANKIB1, ANKLE2, ANPEP, ANTXR1, ANXA1, AP2A2, AP2B1, AP2S1, APCS, APH1B, APOA4, APPL2, AQP1, AR, ARF4, ARHGEF7, ARL4C, ARL6IP5, ARMC8, ARMT1, ARNTL, ARRB2, …	.
GO:0006807	nitrogen compound metabolic process	metabolic process	107	1.53728e-07	5.63276e-08	[2]	26.1914	2039	[A2M, AARS, AASDHPPT, AATF, ABCC5, ABCD4, ABCF1, ABCG1, ABHD12, ABI1, ABR, ABT1, ABTB1, ACACA, ACACB, ACHE, ACOD1, ACOT11, ACOT13, ACOT7, ACP1, ACP2, ACSBG2, ACSM3, ACSS2, ACTB, ACTR3, ACTR8, ADA, ADAM10, ADAM23, ADAM28, ADAM8, ADAMTS1, ADAR, ADCK2, ADCK5, ADI1, ADIPOQ, ADNP, ADPRH, ADSL, AEBP1, AEN, AFF3, AFG3L2, AGA, AGFG1, AGK, AGO2, AGPAT5, AGT, AHCTF1, AHNAK, AHR, AIMP1, AK3, AK6, AKIRIN2, A…	.
GO:0034641	cellular nitrogen compound metabolic process	metabolic process	107	8.88917e-08	5.63276e-08	[3]	27.0795	1478	[AARS, AASDHPPT, AATF, ABCF1, ABCG1, ABT1, ABTB1, ACACA, ACACB, ACHE, ACOD1, ACOT11, ACOT13, ACOT7, ACP2, ACSBG2, ACSM3, ACSS2, ACTR3, ACTR8, ADA, ADAM10, ADAM8, ADAR, ADIPOQ, ADNP, ADSL, AEBP1, AEN, AFF3, AGFG1, AGK, AGO2, AGPAT5, AGT, AHCTF1, AHNAK, AHR, AIMP1, AK3, AK6, AKIRIN2, AKR1A1, AKT2, ALAD, ALAS1, ALDH9A1, ALKBH1, ALOXE3, ALYREF, AMBP, AMD1, AMDHD2, ANAPC2, ANGPTL2, ANKS4B, ANPEP, ANTX…	.
GO:0008152	metabolic process	metabolic process	107	2.37391e-08	5.63276e-08	[1]	26.0039	2247	[A2M, AARS, AASDHPPT, AATF, ABCC4, ABCC5, ABCD3, ABCD4, ABCF1, ABCG1, ABHD10, ABHD12, ABI1, ABR, ABT1, ABTB1, ACACA, ACACB, ACAD10, ACAT2, ACBD3, ACHE, ACOD1, ACOT11, ACOT13, ACOT7, ACP1, ACP2, ACP6, ACSBG2, ACSM3, ACSS2, ACTB, ACTR3, ACTR8, ACYP1, ACYP2, ADA, ADAM10, ADAM23, ADAM28, ADAM8, ADAMTS1, ADAR, ADCK2, ADCK5, ADI1, ADIPOQ, ADNP, ADPRH, ADSL, AEBP1, AEN, AFF3, AFG3L2, AGA, AGFG1, AGK, AG…	.
GO:0044237	cellular metabolic process	metabolic process	107	5.52151e-09	5.63276e-08	[2]	26.2015	2159	[A2M, AARS, AASDHPPT, AATF, ABCC5, ABCD3, ABCD4, ABCF1, ABCG1, ABHD10, ABHD12, ABI1, ABR, ABT1, ABTB1, ACACA, ACACB, ACAD10, ACAT2, ACHE, ACOD1, ACOT11, ACOT13, ACOT7, ACP1, ACP2, ACP6, ACSBG2, ACSM3, ACSS2, ACTB, ACTR3, ACTR8, ACYP1, ACYP2, ADA, ADAM10, ADAM8, ADAR, ADCK2, ADCK5, ADI1, ADIPOQ, ADNP, ADPRH, ADSL, AEBP1, AEN, AFF3, AFG3L2, AGA, AGFG1, AGK, AGO2, AGPAT5, AGT, AHCTF1, AHNAK, AHR, AI…	.
GO:0010467	gene expression	metabolic process	107	4.45493e-10	5.63276e-08	[4]	28.0823	1255	[AARS, AATF, ABCF1, ABCG1, ABT1, ABTB1, ACACB, ACOD1, ACOT7, ACTB, ACTR3, ADAM10, ADAM8, ADAR, ADIPOQ, ADNP, AEBP1, AFF3, AFG3L2, AGA, AGFG1, AGO2, AGT, AHCTF1, AHNAK, AHR, AIMP1, AKIRIN2, AKR1A1, AKT2, ALKBH1, ALYREF, ANGPTL2, ANK3, ANKS4B, APH1B, AQR, AR, ARF4, ARFRP1, ARID5A, ARNTL, ARRB2, ASAP2, ATAD2, ATF3, ATF4, ATP6V0A4, ATXN7L3, AURKB, BAG1, BATF3, BAX, BAZ1A, BCL10, BCL11B, BCL3, BEND3, …	.
GO:0032101	regulation of response to external stimulus	immune response	108	0.0452225	4.43846e-05	[3, 4]	28.4314	203	[ABR, ACOD1, ADA, ADAM10, ADAM8, ADIPOQ, AGT, ALOX5AP, ANO6, ANXA1, APCS, APPL1, APPL2, ARG1, ARG2, ATP6V0A4, BGLAP, BRCA2, BRD8, C1QBP, C3AR1, CACYBP, CALM1, CALM2, CALR, CAMKMT, CAPN3, CARD16, CARD8, CCL14, CCL19, CCL4, CCL4L1, CCR2, CCR4, CCR7, CD28, CD5, CD74, CD9, CDKN1A, CDKN1B, CEACAM1, CEBPB, CERS2, CGAS, CHST2, CIB1, CISD2, CNOT8, CUL9, CXCL10, CXCL6, CXXC1, CYBA, CYLD, DDX58, DMTN, DRD3…	.
GO:0048584	positive regulation of response to stimulus	immune response	108	0.0405514	4.43846e-05	[2, 3, 4]	26.6667	568	[A2M, ABI1, ACOD1, ACSBG2, ACTB, ACTR3, ADA, ADAM10, ADAM8, ADIPOQ, AGFG1, AGT, AKR1A1, ALOX5AP, AMBP, ANGPTL2, ANO1, ANO6, ANTXR1, ANXA1, AP1G1, APCS, APPL1, APPL2, AR, ARG1, ARG2, ARHGAP1, ARHGEF7, ARL4C, ARL6IP5, ARNTL, ARPC1A, ARRB2, ASAP2, ATF3, ATP5IF1, ATP6V0A4, ATP6V0C, ATP6V1C1, B2M, BABAM1, BAX, BCL10, BECN1, BGLAP, BMF, BMP2, BNIP3, BRD8, BRK1, BTG2, BTN3A3, C1QB, C1QBP, C1QC, C1QTNF4,…	.
GO:0006954	inflammatory response	immune response	108	0.0244644	4.43846e-05	[4]	29.1935	181	[ABCF1, ABR, ACOD1, ACSBG2, ADA, ADAM8, ADIPOQ, AGT, AIMP1, ALOX5AP, ANO6, ANXA1, APCS, APPL1, APPL2, ASAP2, ATP6V0A4, BMP2, BRCA2, C3AR1, CAMK2G, CAMK4, CCL13, CCL14, CCL19, CCL25, CCL4, CCL4L1, CCR2, CCR4, CCR7, CD163, CD28, CD40, CD5, CD68, CEBPB, CHST2, CISD2, CMPK1, CNOT8, CTNNBIP1, CUL9, CXCL10, CXCL11, CXCL2, CXCL6, CXCR3, CXXC1, CYBA, CYLD, DHX8, EIF2AK1, EIF2AK2, ENPP3, ETS1, F3, FABP4, …	.
GO:0002520	immune system development	immune response	108	0.00218938	4.43846e-05	[2, 4, 5]	29.4816	273	[ABI1, ACOD1, ACP6, ADA, ADAM8, ADIPOQ, AGFG1, AGPAT5, AKIRIN2, AKR1A1, AMBP, ANXA1, AP3B1, APCS, ARHGEF7, ATP5IF1, ATP6V0A4, B2M, BABAM1, BATF3, BAX, BCL11B, BCL3, BGLAP, BRCA2, C1QC, CA2, CALM2, CAMK2G, CAMK4, CASP8, CASP9, CBFB, CCL19, CCR2, CCR4, CCR7, CD248, CD28, CD3E, CD4, CD40, CD46, CD74, CD79B, CDC42, CDK7, CDKN1C, CEACAM1, CEBPB, CHN1, CIB1, CITED2, CLEC4E, CMTM7, CPOX, CREBRF, CTNNBIP…	.
GO:0048534	hematopoietic or lymphoid organ development	immune response	108	0.00200314	4.43846e-05	[3, 4, 5, 6]	29.6804	260	[ABI1, ACP6, ADA, ADAM8, ADIPOQ, AGFG1, AGPAT5, AKIRIN2, AKR1A1, AMBP, ANXA1, AP3B1, APCS, ARHGEF7, ATP5IF1, ATP6V0A4, B2M, BABAM1, BATF3, BAX, BCL11B, BCL3, BGLAP, BRCA2, C1QC, CA2, CALM2, CAMK2G, CAMK4, CASP8, CASP9, CBFB, CCL19, CCR2, CCR7, CD248, CD28, CD3E, CD4, CD46, CD74, CD79B, CDC42, CDK7, CDKN1C, CEACAM1, CEBPB, CHN1, CIB1, CITED2, CLEC4E, CMTM7, CPOX, CREBRF, CTNNBIP1, CYLD, DMTN, DNAJ…	.
GO:0001775	cell activation	immune response	108	0.000450428	4.43846e-05	[2]	29.2091	373	[ABR, ACSBG2, ACTB, ADA, ADAM10, ADAM8, AGA, AGFG1, AHR, AKIRIN2, ALAD, ALDH9A1, AMBP, ANGPTL2, ANO6, ANPEP, ANXA1, AP1G1, AP1M1, AP2A2, AP3B1, APBB1IP, APRT, ARG1, ARG2, ARHGEF7, ARL8A, ARMC8, ARRB2, ARSA, ATP6V0A4, ATP6V0C, ATP6V1C1, B2M, BATF3, BAX, BCL10, BCL11B, BCL3, BGLAP, BLOC1S3, BPI, BRCA2, C3AR1, CAB39, CAMK2G, CAMK4, CAPN1, CAPN3, CASP8, CAT, CBFB, CCL19, CCL4, CCR2, CCR7, CCT2, CD276…	.
GO:0030097	hemopoiesis	immune response	108	0.000436067	4.43846e-05	[4, 5, 6, 7]	30.4922	254	[ABI1, ACP6, ADA, ADAM8, ADIPOQ, AGFG1, AGPAT5, AKIRIN2, AKR1A1, AMBP, ANXA1, AP3B1, APCS, ARHGEF7, ATP5IF1, ATP6V0A4, B2M, BABAM1, BATF3, BAX, BCL11B, BCL3, BGLAP, BRCA2, C1QC, CA2, CALM2, CAMK2G, CAMK4, CASP8, CASP9, CBFB, CCL19, CCR2, CCR7, CD28, CD3E, CD4, CD46, CD74, CD79B, CDC42, CDK7, CDKN1C, CEACAM1, CEBPB, CHN1, CIB1, CITED2, CLEC4E, CMTM7, CPOX, CREBRF, CTNNBIP1, CYLD, DMTN, DNAJA3, DNA…	.
GO:0002443	leukocyte mediated immunity	immune response	108	0.000329649	4.43846e-05	[3]	30.9746	232	[ABR, ADAM10, ADAM8, AGA, ALAD, ALDH9A1, AMBP, ANGPTL2, ANO6, ANPEP, AP1G1, AP1M1, AP2A2, APCS, APRT, ARG1, ARL8A, ARMC8, ARRB2, ARSA, ATP6V0C, ATP6V1C1, B2M, BCL10, BCL3, BGLAP, BPI, BTN3A3, C1QB, C1QBP, C1QC, C1S, C3AR1, C7, CAB39, CAPN1, CAT, CCR2, CCT2, CD28, CD40, CD46, CD59, CD63, CD68, CD74, CEACAM1, CFD, CHAMP1, CHN1, CISD2, COPB1, CORO1A, COTL1, CPNE1, CPOX, CPPED1, CRAT, CREG1, CRISPLD2…	.
GO:0045321	leukocyte activation	immune response	108	8.68759e-05	4.43846e-05	[2, 3]	30.0437	344	[ABR, ACSBG2, ADA, ADAM10, ADAM8, AGA, AGFG1, AHR, AKIRIN2, ALAD, ALDH9A1, AMBP, ANGPTL2, ANO6, ANPEP, ANXA1, AP1G1, AP1M1, AP2A2, AP3B1, APBB1IP, APRT, ARG1, ARG2, ARHGEF7, ARL8A, ARMC8, ARSA, ATP6V0A4, ATP6V0C, ATP6V1C1, B2M, BATF3, BAX, BCL10, BCL11B, BCL3, BGLAP, BLOC1S3, BPI, BRCA2, C3AR1, CAB39, CAMK2G, CAMK4, CAPN1, CASP8, CAT, CBFB, CCL19, CCL4, CCR2, CCR7, CCT2, CD276, CD28, CD300LF, CD3…	.
GO:0002263	cell activation involved in immune response	immune response	108	5.43862e-05	4.43846e-05	[3]	32.1429	216	[ABR, ADA, ADAM10, ADAM8, AGA, ALAD, ALDH9A1, AMBP, ANGPTL2, ANO6, ANPEP, ANXA1, AP1G1, AP1M1, AP2A2, APBB1IP, APRT, ARG1, ARL8A, ARMC8, ARSA, ATP6V0A4, ATP6V0C, ATP6V1C1, B2M, BCL3, BGLAP, BPI, C3AR1, CAB39, CAPN1, CAT, CCL19, CCR2, CCT2, CD28, CD40, CD46, CD59, CD63, CD68, CEACAM1, CFD, CHAMP1, CHN1, CISD2, CLEC4E, COPB1, CORO1A, COTL1, CPNE1, CPOX, CPPED1, CRAT, CREG1, CRISPLD2, CTSA, CTSG, CT…	.
GO:0002429	immune response-activating cell surface receptor signaling pathway	immune response	108	2.43154e-05	4.43846e-05	[4, 5, 6, 7, 8]	35.3562	134	[ABI1, ACTB, ACTR3, ADA, AMBP, ANGPTL2, APPL1, APPL2, ARHGEF7, ARPC1A, BAX, BCL10, BGLAP, BRK1, BTN3A3, C3AR1, CARD9, CBFB, CCR7, CD276, CD28, CD3E, CD4, CD79B, CDC42, CEACAM1, CHN1, CLEC4E, CLEC6A, CMTM3, CPOX, CSE1L, CYLD, DUSP22, EIF2B1, EIF2B3, EIF2B4, EIF2B5, EIF4E, EZR, FCGR1A, FOXP1, FYB1, FYN, GATA3, GBP1, GNAO1, GPS2, HCK, HLA-DPA1, HSP90AA1, HSP90AB1, ISCU, LCK, LGALS3, MALT1, MAP3K20, …	.
GO:0002768	immune response-regulating cell surface receptor signaling pathway	immune response	108	1.25882e-05	4.43846e-05	[4, 5, 6]	35.3086	143	[ABI1, ACTB, ACTR3, ADA, AMBP, ANGPTL2, APPL1, APPL2, ARHGEF7, ARPC1A, BAX, BCL10, BGLAP, BRK1, BTN3A3, C3AR1, CALM1, CALM2, CARD9, CBFB, CCR7, CD276, CD28, CD3E, CD4, CD40, CD79B, CDC42, CEACAM1, CHN1, CLEC4E, CLEC6A, CMTM3, CPOX, CSE1L, CYLD, DUSP22, EIF2B1, EIF2B3, EIF2B4, EIF2B5, EIF4E, EZR, FCGR1A, FER, FOS, FOXP1, FYB1, FYN, GATA3, GBP1, GNAO1, GPS2, HCK, HLA-DPA1, HSP90AA1, HSP90AB1, ISCU,…	.
GO:0002757	immune response-activating signal transduction	immune response	108	9.42922e-06	4.43846e-05	[3, 4, 5, 6, 7]	33.8208	185	[ABI1, ACOD1, ACSBG2, ACTB, ACTR3, ADA, AGFG1, AMBP, ANGPTL2, APPL1, APPL2, ARHGEF7, ARL4C, ARPC1A, ARRB2, BAX, BCL10, BGLAP, BRK1, BTN3A3, C1QBP, C3AR1, CARD9, CASP8, CBFB, CCR7, CD276, CD28, CD300LF, CD3E, CD4, CD79B, CDC42, CEACAM1, CHN1, CISD2, CLEC4E, CLEC6A, CMTM3, CPOX, CSE1L, CYBA, CYLD, DDX58, DUSP22, EIF2B1, EIF2B3, EIF2B4, EIF2B5, EIF4E, EZR, FADD, FCGR1A, FLOT1, FOXP1, FYB1, FYN, GATA…	.
GO:0002252	immune effector process	immune response	108	8.55056e-06	4.43846e-05	[2]	31.0085	329	[A2M, ABCF3, ABI1, ABR, ACTB, ACTR3, ADA, ADAM10, ADAM8, ADAR, AGA, AIMP1, ALAD, ALDH9A1, AMBP, ANGPTL2, ANO6, ANPEP, ANXA1, AP1G1, AP1M1, AP2A2, APBB1IP, APCS, APPL1, APPL2, APRT, ARG1, ARL8A, ARMC8, ARPC1A, ARRB2, ARSA, ATP6V0A4, ATP6V0C, ATP6V1C1, B2M, BCL10, BCL3, BECN1, BGLAP, BNIP3, BNIP3L, BPI, BRK1, BTN3A3, C1QB, C1QBP, C1QC, C1S, C3AR1, C7, CAB39, CAPN1, CARD9, CAT, CCL19, CCR2, CCT2, CD…	.
GO:0002682	regulation of immune system process	immune response	108	6.77545e-06	4.43846e-05	[2, 3]	30.1901	413	[A2M, ABI1, ABR, ACOD1, ACSBG2, ACTB, ACTR3, ADA, ADAM10, ADAM8, ADIPOQ, AGFG1, AHR, AKR1A1, AMBP, ANGPTL2, ANO6, ANXA1, AP1G1, AP3B1, APCS, APPL1, APPL2, ARG1, ARG2, ARHGEF7, ARL4C, ARPC1A, ARRB2, ATP6V0A4, B2M, BAX, BCL10, BGLAP, BLOC1S3, BPI, BRCA2, BRK1, BTN3A3, C1QB, C1QBP, C1QC, C1S, C3AR1, C7, CA2, CACYBP, CALM1, CALM2, CALR, CAMK2G, CAMK4, CARD9, CASP8, CBFB, CCL19, CCL25, CCL4, CCL4L1, C…	.
GO:0002764	immune response-regulating signaling pathway	immune response	108	6.02416e-06	4.43846e-05	[3, 4, 5]	33.8004	193	[ABI1, ACOD1, ACSBG2, ACTB, ACTR3, ADA, AGFG1, AMBP, ANGPTL2, APPL1, APPL2, ARHGEF7, ARL4C, ARPC1A, ARRB2, BAX, BCL10, BGLAP, BRK1, BTN3A3, C1QBP, C3AR1, CALM1, CALM2, CARD9, CASP8, CBFB, CCR7, CD276, CD28, CD300LF, CD3E, CD4, CD40, CD79B, CDC42, CEACAM1, CHN1, CISD2, CLEC4E, CLEC6A, CMTM3, CPOX, CSE1L, CYBA, CYLD, DDX58, DUSP22, EIF2B1, EIF2B3, EIF2B4, EIF2B5, EIF4E, EZR, FADD, FCGR1A, FER, FLOT…	.
GO:0002684	positive regulation of immune system process	immune response	108	5.9482e-06	4.43846e-05	[2, 3, 4]	31.4024	309	[A2M, ABI1, ACOD1, ACSBG2, ACTB, ACTR3, ADA, ADAM10, ADAM8, AGFG1, AMBP, ANGPTL2, ANO6, ANXA1, AP1G1, AP3B1, APCS, APPL1, APPL2, ARG1, ARHGEF7, ARL4C, ARPC1A, ARRB2, ATP6V0A4, B2M, BAX, BCL10, BGLAP, BLOC1S3, BRK1, BTN3A3, C1QB, C1QBP, C1QC, C1S, C3AR1, C7, CA2, CACYBP, CALR, CARD9, CASP8, CBFB, CCL19, CCL4, CCL4L1, CCR2, CCR7, CD276, CD28, CD300LF, CD3E, CD4, CD40, CD46, CD5, CD59, CD74, CD79B, …	.
GO:0002253	activation of immune response	immune response	108	5.5016e-06	4.43846e-05	[2, 4, 5, 6]	33.3866	209	[A2M, ABI1, ACOD1, ACSBG2, ACTB, ACTR3, ADA, AGFG1, AMBP, ANGPTL2, APCS, APPL1, APPL2, ARHGEF7, ARL4C, ARPC1A, ARRB2, BAX, BCL10, BGLAP, BRK1, BTN3A3, C1QB, C1QBP, C1QC, C1S, C3AR1, C7, CACYBP, CARD9, CASP8, CBFB, CCR7, CD276, CD28, CD300LF, CD3E, CD4, CD46, CD59, CD79B, CDC42, CEACAM1, CFD, CFH, CGAS, CHN1, CISD2, CLEC4E, CLEC6A, CMTM3, CPNE1, CPOX, CSE1L, CXCL10, CYBA, CYLD, DDX58, DUSP22, EIF2…	.
GO:0050778	positive regulation of immune response	immune response	108	3.81737e-06	4.43846e-05	[3, 4, 5]	32.6693	246	[A2M, ABI1, ACOD1, ACSBG2, ACTB, ACTR3, ADA, ADAM8, AGFG1, AMBP, ANGPTL2, ANXA1, AP1G1, APCS, APPL1, APPL2, ARHGEF7, ARL4C, ARPC1A, ARRB2, B2M, BAX, BCL10, BGLAP, BRK1, BTN3A3, C1QB, C1QBP, C1QC, C1S, C3AR1, C7, CACYBP, CARD9, CASP8, CBFB, CCL19, CCR2, CCR7, CD276, CD28, CD300LF, CD3E, CD4, CD40, CD46, CD59, CD74, CD79B, CDC42, CEACAM1, CFD, CFH, CGAS, CHN1, CISD2, CLEC4E, CLEC6A, CMTM3, CPNE1, C…	.
GO:0080134	regulation of response to stress	immune response	108	3.76146e-06	4.43846e-05	[3, 4]	30.2641	424	[A2M, ABR, ACOD1, ACSBG2, ADA, ADAM8, ADIPOQ, AGFG1, AGT, ALOX5AP, AMBP, ANAPC2, ANGPTL2, ANO6, ANTXR1, ANXA1, AP1G1, APCS, APPL1, APPL2, ARFRP1, ARG1, ARG2, ARHGEF7, ARL4C, ARL6IP5, ARMT1, ARNTL, ARRB2, ASAP2, ATF4, ATP6V0A4, BABAM1, BAG1, BAX, BCL10, BGLAP, BMP2, BRCA2, BRD8, BTG2, C1QBP, CABIN1, CACYBP, CALM1, CAMK2D, CAMK2G, CAPN3, CARD9, CASP8, CASP9, CBX8, CCL14, CCL19, CCR2, CCR7, CD28, CD…	.
GO:0045089	positive regulation of innate immune response	immune response	108	1.95819e-06	4.43846e-05	[4, 5, 6, 7]	37.0787	132	[ACOD1, ACSBG2, ADAM8, AGFG1, AP1G1, APCS, APPL1, APPL2, ARHGEF7, ARL4C, ARRB2, BCL10, C1QBP, CACYBP, CARD9, CASP8, CD300LF, CGAS, CISD2, CLEC4E, CLEC6A, CYBA, CYLD, DDX58, EIF4E, FADD, FLOT1, FYN, GPS2, HCK, HEXIM1, HMGB1, HMGB2, HSP90AA1, HSP90B1, HSPD1, IFIH1, IRF3, IRF7, ISCU, MALT1, MAP3K20, MAPKAPK3, MATR3, MRTFA, MUC1, MUC19, MYD88, NCKIPSD, NFKB1, NFKBIA, NLRC5, NOD1, NOP53, PAK2, PARP9, …	.
GO:0050776	regulation of immune response	immune response	108	1.08259e-06	4.43846e-05	[3, 4]	32.2052	295	[A2M, ABI1, ABR, ACOD1, ACSBG2, ACTB, ACTR3, ADA, ADAM8, AGFG1, AMBP, ANGPTL2, ANXA1, AP1G1, APCS, APPL1, APPL2, ARG1, ARG2, ARHGEF7, ARL4C, ARPC1A, ARRB2, B2M, BAX, BCL10, BGLAP, BRK1, BTN3A3, C1QB, C1QBP, C1QC, C1S, C3AR1, C7, CACYBP, CALM1, CALM2, CARD9, CASP8, CBFB, CCL19, CCR2, CCR7, CD276, CD28, CD300LB, CD300LF, CD3E, CD4, CD40, CD46, CD5, CD59, CD74, CD79B, CD99, CDC42, CEACAM1, CFD, CFH,…	.
GO:0006950	response to stress	immune response	108	1.03479e-06	4.43846e-05	[2]	28.006	941	[A2M, AATF, ABCF1, ABCF3, ABR, ACHE, ACOD1, ACOT11, ACP6, ACSBG2, ACTB, ACTR3, ACTR8, ADA, ADAM8, ADAR, ADIPOQ, ADSL, AEN, AGFG1, AGT, AIMP1, AK3, AK6, AKIRIN2, AKR1A1, ALAD, ALDH9A1, ALKBH1, ALKBH7, ALOX5AP, AMBP, ANAPC2, ANGPTL2, ANKS4B, ANO1, ANO6, ANTXR1, ANXA1, AP1G1, AP3B1, APCS, APEX2, APOA4, APPL1, APPL2, AQP1, AQR, ARF4, ARFGAP1, ARFGAP3, ARFRP1, ARG1, ARG2, ARHGEF7, ARID5A, ARL4C, ARL6I…	.
GO:0002758	innate immune response-activating signal transduction	immune response	108	4.66175e-07	4.43846e-05	[4, 5, 6, 7, 8, 9]	39.1892	116	[ACOD1, ACSBG2, AGFG1, APPL1, APPL2, ARHGEF7, ARL4C, ARRB2, BCL10, C1QBP, CARD9, CASP8, CD300LF, CISD2, CLEC4E, CLEC6A, CYBA, CYLD, DDX58, EIF4E, FADD, FLOT1, FYN, GPS2, HCK, HEXIM1, HMGB1, HSP90AA1, HSP90B1, HSPD1, IFIH1, IRF3, IRF7, ISCU, MALT1, MAP3K20, MAPKAPK3, MRTFA, MUC1, MUC19, MYD88, NCKIPSD, NFKB1, NFKBIA, NOD1, NOP53, PAK2, PHF11, PIK3AP1, PJA2, PKN2, PLCG2, PMPCA, PSMA1, PSMA2, PSMA3,…	.
GO:0031349	positive regulation of defense response	immune response	108	3.3647e-07	4.43846e-05	[3, 4, 5, 6]	36.2256	167	[ACOD1, ACSBG2, ADAM8, AGFG1, AGT, ALOX5AP, AP1G1, APCS, APPL1, APPL2, ARG1, ARHGEF7, ARL4C, ARRB2, ATP6V0A4, BCL10, C1QBP, CACYBP, CARD9, CASP8, CCL14, CCR2, CCR7, CD28, CD300LF, CD5, CEBPB, CGAS, CHST2, CISD2, CLEC4E, CLEC6A, CUL9, CYBA, CYLD, DDX58, EIF4E, ETS1, FABP4, FADD, FLOT1, FYN, GPS2, GRN, HCK, HEXIM1, HMGB1, HMGB2, HSP90AA1, HSP90B1, HSPD1, IFIH1, IL1B, IRF3, IRF7, ISCU, ITGA2, KARS, …	.
GO:1903706	regulation of hemopoiesis	immune response	108	3.30561e-07	4.43846e-05	[3, 4, 5, 6, 7, 8]	36.6589	158	[ADA, ADAM8, ADIPOQ, AGFG1, AKR1A1, AMBP, ANXA1, AP3B1, APCS, B2M, BGLAP, BRCA2, C1QC, CA2, CAMK2G, CAMK4, CASP8, CBFB, CCL19, CCR2, CD28, CD4, CD46, CD74, CEACAM1, CEBPB, CHN1, CIB1, CITED2, CPOX, CTNNBIP1, CYLD, EEF1A2, EIF2AK2, EIF4E, EIF6, ETF1, ETS1, FADD, FES, FOS, FOXP1, FSTL1, GAS6, GATA3, GATD3A, H3F3B, HIF1A, HLX, HMGB1, HMGB2, HMGCL, HNRNPK, HOXA5, HSPA9, IFNG, IRF7, ITPKB, JUN, KAT2A,…	.
GO:0002218	activation of innate immune response	immune response	108	7.97883e-08	4.43846e-05	[3, 5, 6, 7, 8]	39.557	125	[ACOD1, ACSBG2, AGFG1, APPL1, APPL2, ARHGEF7, ARL4C, ARRB2, BCL10, C1QBP, CACYBP, CARD9, CASP8, CD300LF, CGAS, CISD2, CLEC4E, CLEC6A, CYBA, CYLD, DDX58, EIF4E, FADD, FLOT1, FYN, GPS2, HCK, HEXIM1, HMGB1, HSP90AA1, HSP90B1, HSPD1, IFIH1, IRF3, IRF7, ISCU, MALT1, MAP3K20, MAPKAPK3, MATR3, MRTFA, MUC1, MUC19, MYD88, NCKIPSD, NFKB1, NFKBIA, NOD1, NOP53, PAK2, PHF11, PIK3AP1, PJA2, PKN2, PLCG2, PMPCA,…	.
GO:0002376	immune system process	immune response	108	7.16235e-08	4.43846e-05	[1]	29.1567	733	[A2M, ABCF3, ABI1, ABR, ACOD1, ACP6, ACSBG2, ACTB, ACTR3, ADA, ADAM10, ADAM8, ADAR, ADIPOQ, AGA, AGFG1, AGPAT5, AHR, AIMP1, AKIRIN2, AKR1A1, ALAD, ALCAM, ALDH9A1, AMBP, ANGPTL2, ANO6, ANPEP, ANXA1, AP1B1, AP1G1, AP1M1, AP1S1, AP2A2, AP2B1, AP2S1, AP3B1, APBB1IP, APCS, APOA4, APPL1, APPL2, APRT, ARF1, ARG1, ARG2, ARHGEF7, ARID5A, ARL4C, ARL8A, ARMC8, ARPC1A, ARRB2, ARSA, ASAP2, ATP5IF1, ATP6V0A4, …	.
GO:0031347	regulation of defense response	immune response	108	3.52306e-08	4.43846e-05	[4, 5]	34.7059	236	[A2M, ABR, ACOD1, ACSBG2, ADA, ADAM8, ADIPOQ, AGFG1, AGT, ALOX5AP, AMBP, ANXA1, AP1G1, APCS, APPL1, APPL2, ARG1, ARG2, ARHGEF7, ARL4C, ARRB2, ATP6V0A4, BCL10, BGLAP, BRCA2, C1QBP, CACYBP, CARD9, CASP8, CCL14, CCR2, CCR7, CD28, CD300LF, CD5, CEACAM1, CEBPB, CGAS, CHST2, CISD2, CLEC4E, CLEC6A, CNOT8, CPOX, CUL9, CXCL6, CYBA, CYLD, DDX58, DTX3L, EIF4E, ENPP3, ERAP1, ETS1, FABP4, FADD, FLOT1, FOXP1, …	.
GO:0045088	regulation of innate immune response	immune response	108	1.3276e-08	4.43846e-05	[4, 5, 6]	38.1862	160	[A2M, ACOD1, ACSBG2, ADAM8, AGFG1, AMBP, AP1G1, APCS, APPL1, APPL2, ARG1, ARHGEF7, ARL4C, ARRB2, BCL10, BGLAP, C1QBP, CACYBP, CARD9, CASP8, CD300LF, CEACAM1, CGAS, CISD2, CLEC4E, CLEC6A, CNOT8, CPOX, CYBA, CYLD, DDX58, EIF4E, ERAP1, FADD, FLOT1, FYN, GPS2, GRN, HCK, HEXIM1, HMGB1, HMGB2, HSP90AA1, HSP90AB1, HSP90B1, HSPD1, IFIH1, IFNG, IFNGR1, IRF3, IRF7, ISCU, JAK1, LGALS9, MALT1, MAP3K20, MAPKA…	.
GO:0034097	response to cytokine	immune response	108	2.23148e-09	4.43846e-05	[4]	33.1144	353	[ABCD4, ACOD1, ACTR3, ADAM10, ADAM23, ADAR, ADIPOQ, AFF3, AGFG1, ALAD, AMBP, ANGPTL2, ANXA1, APPL1, APPL2, ARF1, ARG1, ATIC, ATP6V0A4, B2M, BGLAP, C1QTNF4, CA1, CACYBP, CALM1, CAMK2D, CAMK2G, CAPN2, CARD16, CARD8, CASP1, CASP8, CBFB, CCL13, CCL14, CCL19, CCL25, CCL4, CCL4L1, CCR2, CCR4, CCR7, CD300LF, CD4, CD40, CD5, CD74, CDC42, CDK7, CDKN1A, CEACAM1, CEBPB, CHAMP1, CHCHD4, CHST2, CIB1, CISD2, C…	.
GO:0006952	defense response	immune response	108	1.81214e-09	4.43846e-05	[3]	32.1509	426	[A2M, ABCF1, ABCF3, ABR, ACOD1, ACP6, ACSBG2, ACTR3, ADA, ADAM8, ADAR, ADIPOQ, AGFG1, AGT, AIMP1, AKIRIN2, ALOX5AP, AMBP, ANGPTL2, ANO6, ANXA1, AP1G1, APCS, APOA4, APPL1, APPL2, ARG1, ARG2, ARHGEF7, ARID5A, ARL4C, ARRB2, ASAP2, ATP6V0A4, B2M, BCL10, BCL3, BECN1, BGLAP, BMP2, BNIP3, BNIP3L, BPI, BRCA2, C1QB, C1QBP, C1QC, C1S, C3AR1, C7, CACYBP, CALM1, CAMK2D, CAMK2G, CAMK4, CAMLG, CARD9, CASP1, CA…	.
GO:0006955	immune response	immune response	108	3.25546e-10	4.43846e-05	[2]	31.4203	542	[A2M, ABI1, ABR, ACOD1, ACSBG2, ACTB, ACTR3, ADA, ADAM10, ADAM8, ADAR, AGA, AGFG1, AKIRIN2, ALAD, ALCAM, ALDH9A1, AMBP, ANGPTL2, ANO6, ANPEP, ANXA1, AP1G1, AP1M1, AP2A2, APBB1IP, APCS, APOA4, APPL1, APPL2, APRT, ARG1, ARG2, ARHGEF7, ARID5A, ARL4C, ARL8A, ARMC8, ARPC1A, ARRB2, ARSA, ASAP2, ATP6V0A4, ATP6V0C, ATP6V1C1, B2M, BAX, BCL10, BCL3, BGLAP, BPI, BRK1, BTN3A3, C1QB, C1QBP, C1QC, C1S, C3AR1, …	.
GO:0045087	innate immune response	immune response	108	4.54822e-12	4.43846e-05	[3, 4]	36.6534	276	[A2M, ACOD1, ACSBG2, ACTR3, ADAM8, ADAR, AGFG1, AKIRIN2, AMBP, ANGPTL2, ANXA1, AP1G1, APCS, APOA4, APPL1, APPL2, ARG1, ARG2, ARHGEF7, ARID5A, ARL4C, ARRB2, ATP6V0A4, B2M, BCL10, BGLAP, C1QB, C1QBP, C1QC, C1S, C7, CACYBP, CALM1, CAMK2D, CAMK2G, CARD9, CASP1, CASP8, CCL13, CCL14, CCL19, CCL25, CCL4, CCL4L1, CD300LB, CD300LF, CD40, CD46, CEACAM1, CFD, CFH, CGAS, CHAMP1, CISD2, CLDN1, CLEC4E, CLEC6A,…	.
1 GO terms (Biological Process; UniProt: 27.02.2019) enriched (p < 0.05) in R. salmoninarum infection-responsive transcript list shared by the H-BKD and L-BKD groups (i.e. H-BKD/L-BKD vs. control; 6,408 DEPs) compared to the whole 44K salmon microarray (Reference). Fish in the control group were injected with sterile KDM-2 medium. Fish in both BKD groups were injected with the same dose of R. sal…
2 Functional themes that the enriched GO terms were classified based on, as determined by Gene Ontology Browser (http://www.informatics.jax.org). Cell colour represents GO terms associated with the same functional theme.
3 Grouping of the enriched GO terms, linked using Cohen’s kappa statistics.
4 GO terms and grouping p-values corrected with Benjamini-Hochberg test (p < 0.05).
5 The GO levels associated with each term.
6 The proportion of the genes associated with each GO term in the reference (i.e. the whole 44K salmon microarray) that were present in the gene list subjected to the enrichment analysis.
7 Number of the genes associated with each GO term.
8 Symbol of the genes associated with each GO term.

## Sheet: Supplemental Table S3B
Supplemental Table S3B.
The pathway enrichment analyses of transcripts responsive to the R. salmoninarum infection level.
GO ID	GO Term 1	Theme2	GO grouping3	Term p-value4	Group p-value4	GO Levels 5	% Associated Genes 6	Number of Genes7	Associated Genes 8
GO:0001942	hair follicle development	development	0	0.0281697	0.0102435	[3, 4, 5, 6, 7, 8]	8	6	[CDH3, DSPP, HPSE, PDLIM1, SOX9, TTF2]	.
GO:0006959	humoral immune response	immune response	1	0.0270514	0.0103697	[3]	5.26316	11	[BCL3, C1QA, C1QB, C1QC, CFD, CFH, CXCL11, CXCL2, DEF6, GPI, SPON2]	.
GO:0043616	keratinocyte proliferation	development	2	0.0486129	0.0158802	[3]	8.51064	4	[CDH3, RIT1, SDR16C5, ZFP36L1]	.
GO:0048659	smooth muscle cell proliferation	development	3	0.0420317	0.0132732	[3]	5.55556	8	[AKR1A1, CDKN1B, CIB1, COMT, IGBP1, JUN, PLXNA1, TGM2]	.
GO:0048864	stem cell development	development	4	0.0426394	0.0135025	[4, 5]	6.66667	6	[HES1, MSI2, PDCD6, RDH10, SEMA3G, SOX9]	.
GO:0050678	regulation of epithelial cell proliferation	development	5	0.0309692	0.0116134	[3, 4, 5]	4.33526	15	[APEH, CDH11, CDH3, CDKN1B, CIB1, HES1, HMGB2, IGBP1, JUN, NLRC3, PDCD6, PLCG1, RIT1, SOX9, ZFP36L1]	.
GO:0010595	positive regulation of endothelial cell migration	development	6	0.038262	0.014576	[4, 5, 6, 7, 8, 9]	6.30631	7	[CIB1, GPI, PDCD6, PLCG1, PLK2, PLPP3, PMPCA]	.
GO:0051048	negative regulation of secretion	cellular process, localisation, and structure	7	0.0477584	0.0159195	[3, 4, 5, 6]	4.58716	10	[CDH11, COMT, COPS2, IL13RA2, IL1R2, NR1H3, PLXNA1, SYTL4, TNFRSF1A, UCP2]	.
GO:0006091	generation of precursor metabolites and energy	metabolic process	8	0.0316589	0.00395736	[3]	4.33962	23	[ACO1, AKR1A1, BLOC1S1, CDH11, CEBPA, CFH, DLD, FDX1, FDX2, GPI, IGBP1, MAP3K8, MTUS1, NDUFAF1, NIPSNAP2, NUP35, PFKP, PPP1R3C, PRKAG3, PTGES2, PYGL, SCO1, THTPA]	.
GO:0002335	mature B cell differentiation	adaptive immune response	9	0.0458266	0.0152755	[6, 7, 8, 9, 10, 11]	12.5	3	[BCL3, CMTM7, MALT1]	.
GO:0032102	negative regulation of response to external stimulus	response to stress	10	0.0454316	0.0147997	[3, 4, 5]	4.16667	13	[CDH11, CDKN1B, CIB1, FGG, IGBP1, IL1R2, NLRC3, NR1H3, PLXNA1, RGMA, SEMA3G, TFPI, TNFRSF1A]	.
GO:0034113	heterotypic cell-cell adhesion	cellular process, localisation, and structure	11	0.0386441	0.014089	[4]	8.06452	5	[DSPP, FGG, FLOT1, MYADM, VCAM1]	.
GO:0034446	substrate adhesion-dependent cell spreading	cellular process, localisation, and structure	12	0.0450067	0.01435	[4, 5, 6, 7]	6.38298	6	[ANTXR1, CIB1, EPHB3, FGG, MICALL2, MYADM]	.
GO:0043062	extracellular structure organization	cellular process, localisation, and structure	13	0.0269221	0.00538442	[3]	4.67532	18	[ADAMTS2, AEBP1, ANTXR1, BCL3, COL6A3, CTSL, DGAT1, DSPP, FGG, FLOT1, ITGA10, MMP23B, MYH11, OTOL1, PMPCA, SOX9, TNFRSF1A, VCAM1]	.
GO:0030198	extracellular matrix organization	cellular process, localisation, and structure	13	0.0245486	0.00538442	[4]	4.87805	16	[ADAMTS2, AEBP1, ANTXR1, BCL3, COL6A3, CTSL, DSPP, FGG, FLOT1, ITGA10, MMP23B, MYH11, OTOL1, SOX9, TNFRSF1A, VCAM1]	.
GO:0043624	cellular protein complex disassembly	cellular process, localisation, and structure	14	0.0300053	0.0111131	[5]	5.28846	11	[APEH, CIB1, HSPA8, MRPL24, MRPL33, MRPS14, MRPS2, MRPS9, OGFOD1, SPTAN1, ZFP36L1]	.
GO:0006415	translational termination	metabolic process	14	0.0263198	0.0111131	[6, 7, 8]	7.84314	8	[APEH, MRPL24, MRPL33, MRPS14, MRPS2, MRPS9, OGFOD1, ZFP36L1]	.
GO:0070555	response to interleukin-1	immune response	15	0.0351526	0.00732346	[5]	5.6701	11	[CUL1, FGG, GHR, IGBP1, IL1R2, MAP3K8, MYLK, RIT1, SOX9, TFPI, TNFRSF1A]	.
GO:0071347	cellular response to interleukin-1	immune response	15	0.0380426	0.00732346	[6]	5.42169	9	[CUL1, FGG, IL1R2, MAP3K8, MYLK, RIT1, SOX9, TFPI, TNFRSF1A]	.
GO:0085029	extracellular matrix assembly	cellular process, localisation, and structure	16	0.0458266	0.0151286	[4, 5]	12.5	3	[ANTXR1, MYH11, SOX9]	.
GO:1903053	regulation of extracellular matrix organization	cellular process, localisation, and structure	16	0.0486129	0.0151286	[4, 5]	8.51064	4	[AEBP1, ANTXR1, SOX9, TNFRSF1A]	.
GO:0034032	purine nucleoside bisphosphate metabolic process	metabolic process	17	0.0394568	0.0149059	[5, 6, 7, 8]	5.67376	8	[ACSL4, CIB1, DGAT1, DLD, ELOVL7, MAP3K8, MVD, SLC35B3]	.
GO:0033875	ribonucleoside bisphosphate metabolic process	metabolic process	17	0.0394568	0.0149059	[6, 7, 8]	5.67376	8	[ACSL4, CIB1, DGAT1, DLD, ELOVL7, MAP3K8, MVD, SLC35B3]	.
GO:0035336	long-chain fatty-acyl-CoA metabolic process	metabolic process	17	0.042745	0.0149059	[5, 6, 7, 8, 9, 10, 11, 12]	13.0435	3	[ACSL4, DGAT1, ELOVL7]	.
GO:0046425	regulation of receptor signaling pathway via JAK-STAT	immune response	18	0.038035	0.00610758	[5, 6, 7, 8]	7.31707	9	[AKR1A1, BCL3, CDH11, FYN, GHR, GPI, HES1, IGBP1, TNFRSF1A]	.
GO:0046427	positive regulation of receptor signaling pathway via JAK-STAT	immune response	18	0.0312705	0.00610758	[5, 6, 7, 8, 9]	9.09091	7	[AKR1A1, CDH11, FYN, GHR, HES1, IGBP1, TNFRSF1A]	.
GO:0034637	cellular carbohydrate biosynthetic process	metabolic process	18	0.0463789	0.00610758	[4, 5]	6.25	6	[AKR1A1, CDH11, IGBP1, PGP, PPP1R3C, PRKAG3]	.
GO:0071216	cellular response to biotic stimulus	immune response	19	0.0286822	0.0137695	[3]	5.16432	11	[BCL2L11, CXCL11, CXCL2, DEF6, HMGB2, MALT1, MTDH, NR1H3, PMPCA, SPON2, TFPI]	.
GO:0032496	response to lipopolysaccharide	immune response	19	0.0445879	0.0137695	[4, 5, 7]	4.14013	13	[COMT, CXCL11, CXCL2, DEF6, HMGB2, JUN, MALT1, MTDH, NR1H3, PMPCA, SPON2, TFPI, VCAM1]	.
GO:0071222	cellular response to lipopolysaccharide	immune response	19	0.0329826	0.0137695	[5, 6, 8]	5.26316	10	[CXCL11, CXCL2, DEF6, HMGB2, MALT1, MTDH, NR1H3, PMPCA, SPON2, TFPI]	.
GO:0045682	regulation of epidermis development	development	20	0.0437546	0.00513325	[3, 4, 5]	6.52174	6	[CDH3, CTSL, H2AFY2, HES1, HPSE, ZFP36L1]	.
GO:0030856	regulation of epithelial cell differentiation	development	20	0.0281969	0.00513325	[4, 5, 6]	5.96026	9	[CDKN1B, CIB1, CTSL, DSPP, H2AFY2, HES1, SOX9, TNFRSF1A, ZFP36L1]	.
GO:0060767	epithelial cell proliferation involved in prostate gland development	development	20	0.033581	0.00513325	[2, 3, 5, 6, 7, 8]	21.4286	3	[CDKN1B, CIB1, SOX9]	.
GO:0071285	cellular response to lithium ion	response to stress	20	0.0286341	0.00513325	[6]	18.75	3	[CDKN1B, CEBPA, CIB1]	.
GO:0006732	coenzyme metabolic process	metabolic process	21	0.010282	0.00226682	[4]	5.18868	22	[ACSL4, AKR1A1, COQ3, COQ8B, DGAT1, DLD, ELOVL7, FLOT1, G6PD, GDA, GPI, IGBP1, MAP3K8, MTUS1, MVD, NUDT17, NUP35, PFKP, PGD, PRKAG3, RFK, THTPA]	.
GO:0016051	carbohydrate biosynthetic process	metabolic process	21	0.029989	0.00226682	[4]	5.26316	12	[AKR1A1, APEH, ATF3, CDH11, G6PD, GPI, IGBP1, NANS, PGD, PGP, PPP1R3C, PRKAG3]	.
GO:0051188	cofactor biosynthetic process	metabolic process	21	0.0309692	0.00226682	[4]	4.33526	15	[ACSL4, AKR1A1, COQ3, COQ8B, DLD, ELOVL7, FYN, GDA, GPI, IGBP1, MTUS1, NUP35, PFKP, PRKAG3, RFK]	.
GO:0006733	oxidoreduction coenzyme metabolic process	metabolic process	21	0.034234	0.00226682	[5]	5.33333	12	[COQ3, COQ8B, DLD, G6PD, GPI, IGBP1, MTUS1, NUDT17, NUP35, PFKP, PGD, PRKAG3]	.
GO:0046496	nicotinamide nucleotide metabolic process	metabolic process	21	0.0420818	0.00226682	[6, 7, 8, 9]	4.83092	10	[DLD, G6PD, GPI, IGBP1, MTUS1, NUDT17, NUP35, PFKP, PGD, PRKAG3]	.
GO:0022600	digestive system process	metabolic process	22	0.0375404	0.00567157	[3]	7.05882	6	[ACO1, CDH11, NR1H3, PMPCA, SOX9, TFPI]	.
GO:0019915	lipid storage	metabolic process	22	0.0299634	0.00567157	[3, 4]	8.57143	6	[BSCL2, CDH11, DGAT1, FITM2, NR1H3, PMPCA]	.
GO:0010883	regulation of lipid storage	metabolic process	22	0.0486129	0.00567157	[3, 4, 5]	8.51064	4	[CDH11, FITM2, NR1H3, PMPCA]	.
GO:0090207	regulation of triglyceride metabolic process	metabolic process	22	0.0282765	0.00567157	[4, 5, 6, 7, 8]	13.3333	4	[FITM2, NR1H3, PIK3CG, PMPCA]	.
GO:0006641	triglyceride metabolic process	metabolic process	22	0.0317286	0.00567157	[6, 7]	7.69231	7	[ACSL4, DGAT1, FITM2, LPIN2, NR1H3, PIK3CG, PMPCA]	.
GO:0042445	hormone metabolic process	metabolic process	23	0.0297839	0.0144834	[2, 4]	5.55556	12	[AKR1A1, CDH11, COMT, DGAT1, FDX1, FDX2, GHR, PMPCA, RBP1, RDH10, SDR16C5, TTF2]	.
GO:0006066	alcohol metabolic process	metabolic process	23	0.0436828	0.0144834	[3, 4]	4.02145	15	[AKR1A1, CDH11, CEBPA, COQ3, DGAT1, FDX1, G6PD, IGBP1, MVD, PGP, PLCG1, PMPCA, RBP1, RDH10, SDR16C5]	.
GO:0034754	cellular hormone metabolic process	metabolic process	23	0.0439851	0.0144834	[3, 5]	7.89474	9	[AKR1A1, COMT, DGAT1, FDX1, FDX2, PMPCA, RBP1, RDH10, SDR16C5]	.
GO:0006720	isoprenoid metabolic process	metabolic process	23	0.0444026	0.0144834	[4, 5]	5.7377	7	[AKR1A1, DGAT1, MVD, RBP1, RDH10, SDC2, SDR16C5]	.
GO:0034308	primary alcohol metabolic process	metabolic process	23	0.0295921	0.0144834	[4, 5]	7.79221	6	[AKR1A1, DGAT1, IGBP1, RBP1, RDH10, SDR16C5]	.
GO:0042572	retinol metabolic process	metabolic process	23	0.0285833	0.0144834	[4, 5, 6, 8, 9]	12.9032	4	[DGAT1, RBP1, RDH10, SDR16C5]	.
GO:0001523	retinoid metabolic process	metabolic process	23	0.0426394	0.0144834	[7, 8]	6.66667	6	[AKR1A1, DGAT1, RBP1, RDH10, SDC2, SDR16C5]	.
GO:0046427	positive regulation of receptor signaling pathway via JAK-STAT	immune response	24	0.0312705	0.00187541	[5, 6, 7, 8, 9]	9.09091	7	[AKR1A1, CDH11, FYN, GHR, HES1, IGBP1, TNFRSF1A]	.
GO:0044262	cellular carbohydrate metabolic process	metabolic process	24	0.0385712	0.00187541	[3, 4]	4.43686	13	[AKR1A1, APEH, CDH11, COQ3, IGBP1, PFKP, PGD, PGP, PMPCA, PPP1R3C, PRKAG3, PYGL, TFPI]	.
GO:0016051	carbohydrate biosynthetic process	metabolic process	24	0.029989	0.00187541	[4]	5.26316	12	[AKR1A1, APEH, ATF3, CDH11, G6PD, GPI, IGBP1, NANS, PGD, PGP, PPP1R3C, PRKAG3]	.
GO:0034637	cellular carbohydrate biosynthetic process	metabolic process	24	0.0463789	0.00187541	[4, 5]	6.25	6	[AKR1A1, CDH11, IGBP1, PGP, PPP1R3C, PRKAG3]	.
GO:0046364	monosaccharide biosynthetic process	metabolic process	24	0.0271411	0.00187541	[4, 5]	6.72269	8	[AKR1A1, APEH, ATF3, CDH11, G6PD, GPI, PGD, PGP]	.
GO:0019400	alditol metabolic process	metabolic process	24	0.0282258	0.00187541	[4, 5, 6]	13.7931	4	[AKR1A1, CDH11, COQ3, PGP]	.
GO:0006006	glucose metabolic process	metabolic process	24	0.0346525	0.00187541	[5, 6]	4.93274	11	[AKR1A1, APEH, ATF3, CDH11, CREM, G6PD, GPI, IGBP1, PFKP, PGP, TFPI]	.
GO:0046496	nicotinamide nucleotide metabolic process	metabolic process	24	0.0420818	0.00187541	[6, 7, 8, 9]	4.83092	10	[DLD, G6PD, GPI, IGBP1, MTUS1, NUDT17, NUP35, PFKP, PGD, PRKAG3]	.
1 GO terms (Biological Process; UniProt: 27.02.2019) enriched (p < 0.05) in transcripts responsive to the R. salmoninarum infection level (i.e. H-BKD vs. L-BKD, 357 DEPs) compared to the whole 44K salmon microarray (Reference). Fish in both BKD groups were injected with the same dose of R. salmoninarum, but they showed lower (L-BKD) and higher (H-BKD) levels of infection at 13 days post-infection…
2 Functional themes that the enriched GO terms were classified based on, as determined by Gene Ontology Browser (http://www.informatics.jax.org). Cell colours represent GO terms associated with the same functional theme.
3 Grouping of the enriched GO terms, linked using Cohen’s kappa statistics.
4 GO terms and grouping p-values corrected with Benjamini-Hochberg test (p < 0.05).
5 The GO levels associated with each term.
6 The proportion of the genes associated with each GO term in the reference (i.e. the whole 44K salmon microarray) that were present in the gene list subjected to the enrichment analysis.
7 Number of the genes associated with each GO term.
8 Symbol of the genes associated with each GO term.

## Sheet: Supplemental Table S3C
Supplemental Table S3C.
The pathway enrichment analyses of R. salmoninarum infection-responsive transcripts only identified in the L-BKD group.
GO ID	GO Term 1	Theme2	GO grouping3	Term p-value4	Group p-value4	GO Levels 5	% Associated Genes 6	Number of Genes7	Associated Genes 8
GO:0002275	myeloid cell activation involved in immune response	immune response	0	0.0462184	0.0126068	[4, 5]	10.5556	57	[ABR, ACTR10, ALOX5, APEH, C5AR1, CFD, CSNK2B, CYBB, CYFIP1, DBNL, DGAT1, DYNC1H1, EPO, FDPS, FTH1, GDI2, GHDC, GPI, GUSB, GYG1, HMOX2, HSPA8, IQGAP1, IQGAP2, IST1, KCMF1, KPNB1, LAMP1, LBP, LRMP, LYN, MARS, NCKAP1L, OSTF1, PADI2, PDAP1, PIK3CD, PIK3CG, PKM, PRDX5, PRKCD, PSMB7, PSMC3, PSMD7, PTPN6, RAB14, RAB31, RAB7A, RAP1B, RHOA, RNASET2, TBC1D8, TCIRG1, TMEM173, TMEM30A, TNFRSF1A, XRCC5]	.
GO:0051276	chromosome organization	cellular process, localisation, and structure	1	0.0462228	0.013492	[4]	9.60854	108	[ABL2, ABRAXAS1, ACIN1, ACTL6A, ACTR6, AKIRIN2, AKR1A1, ANAPC5, ANTXR1, ATRNL1, AURKA, BABAM2, BCL2L11, BHLHE40, BMI1, CCDC88A, CCNB1, CCNE1, CDC23, CENPL, CHAF1A, CHD5, CHMP4B, CHMP6, COPS2, CRYBG1, CTNNB1, CUL4B, DAXX, DCAF17, DCLRE1A, DNMT3B, DUSP12, ERN2, EXOSC10, FLT3, GAR1, GTF2H3, H1F0, H2AFZ, H3F3B, HDAC1, HIRIP3, HMGB2, HNRNPU, HORMAD1, HP1BP3, IGFBP7, IPO4, ITPA, JMJD1C, KAT2A, KDM5A, K…	.
GO:0019637	organophosphate metabolic process	metabolic process	2	0.0474933	0.0123226	[3, 4]	9.56522	110	[ACSBG2, ACSF3, ACSL1, ADSS, AKIRIN2, AKR1A1, CCNB1, CDIPT, CHKB, CNP, COX15, COX5A, COX6C, CPT1A, CSF1R, CSNK2B, CTNS, DAPK2, DCAF17, DGAT1, DHODH, DHX8, DLD, DNM1L, DUSP12, ELOVL7, ENO1, ENTPD4, ERH, FAR1, FDPS, FGF13, FIG4, FITM2, FLT3, G6PD, GDE1, GGPS1, GK, GNAI3, GPAT4, GPI, HSPA8, IMPA1, IMPAD1, INPP1, INPP5A, INSR, ITPA, LCP1, LDLR, LYN, MATK, MBIP, MBOAT7, MDH2, MED12, MTHFD1, MTUS1, NAD…	.
GO:0022411	cellular component disassembly	cellular process, localisation, and structure	3	0.010382	0.00339919	[3]	11.3806	61	[ACIN1, APEH, BNIP3L, CCNB1, CDK5RAP3, CFL2, CTDNEP1, CTNNB1, CTRB1, CTSL, DAP3, DAPK2, DFFA, DHX8, DNM1L, EIF2D, ERN2, EXOC8, FAP, FGF13, FLOT1, FUNDC1, H1F0, HMGB2, HSPA8, INSR, IST1, KPNB1, LCP1, MAP1LC3B, MCTS1, METAP1, MRPL10, MRPL28, MRPL43, MRPL48, MRPL49, MRPS2, MRPS21, MRPS23, MRPS26, MRPS30, MRPS9, N6AMT1, NSF, OGFOD1, PADI2, PELO, PRDX5, RANBP2, SCIN, SET, SMARCE1, SPTBN1, SWAP70, TKT,…	.
GO:0051726	regulation of cell cycle	cellular process, localisation, and structure	4	0.0220365	0.00571758	[3, 4]	9.78964	121	[ABRAXAS1, AKT2, ANAPC5, ANAPC7, ANTXR1, AURKA, BABAM2, BCL2L11, BMI1, BOP1, BTG3, CALR, CCDC88A, CCNB1, CCNE1, CDC16, CDC23, CDC5L, CDK5RAP3, CDKN1B, CEBPA, CFH, CHAF1A, CHMP4B, CLIC1, CLP1, CNOT9, CRYBG1, CTNNB1, CUL4B, CUL9, DAXX, DUSP12, DYNC1H1, EIF4G1, EIF4G2, ERN2, FAP, FLT3, FOXN3, FZD9, GMNN, GTF2H3, GTPBP4, HAUS4, HES1, HNRNPU, HORMAD1, IGFBP7, INSR, INTS3, IPO7, IQGAP1, KAT2A, KHDRBS1,…	.
GO:0045786	negative regulation of cell cycle	cellular process, localisation, and structure	4	0.04751	0.00571758	[3, 4, 5]	10.192	69	[ABRAXAS1, AKT2, ANTXR1, AURKA, BABAM2, BCL2L11, BMI1, BTG3, CALR, CCNB1, CDC5L, CDK5RAP3, CDKN1B, CEBPA, CFH, CHAF1A, CLP1, CNOT9, CRYBG1, CTNNB1, DAXX, DUSP12, EIF4G2, ERN2, FAP, FLT3, FOXN3, FZD9, GMNN, GTF2H3, HORMAD1, INTS3, IPO7, KAT2A, KHDRBS1, MTOR, NABP1, NAE1, NLE1, NR2F2, PDCD4, POLR1B, POP4, PPM1G, PPP1R15A, PSMB6, PSMB7, PSMC1, PSMC3, PSMC5, PSMD7, PTPRK, RAD1, RBBP4, RHEB, RING1, RP…	.
GO:0044419	interspecies interaction between organisms	immune response	5	0.00217706	0.000517788	[2]	10.9325	102	[AQP1, BCL2L11, BNIP3L, CBLL1, CEBPA, CFH, CHAF1A, CHD5, CHMP4B, CHMP6, CTNNB1, DAPK2, DAXX, DDX6, DNM1L, EIF2D, EIF4G1, EXOC1, FDPS, FKBP8, FLT3, GTF2F1, HDAC1, HSPA8, ICAM1, IDE, IL2RB, ILF3, INSR, IPO7, IQGAP1, IST1, KAT2A, KCTD5, KPNB1, LAMP1, LBP, LDLR, LGALS1, LYN, MARS, MCTS1, MRPS30, MTUS1, NAA25, NCKAP1, NELFCD, NFX1, NRP2, NUCKS1, NUP54, PABPN1, PACS1, PDAP1, PEX7, PIK3R1, POLR2J, PRF1,…	.
GO:0044403	symbiont process	immune response	5	0.0021862	0.000517788	[3]	10.9635	99	[AQP1, BCL2L11, BNIP3L, CBLL1, CEBPA, CFH, CHAF1A, CHD5, CHMP4B, CHMP6, CTNNB1, DAPK2, DAXX, DDX6, DNM1L, EIF2D, EIF4G1, EXOC1, FDPS, FKBP8, FLT3, GTF2F1, HDAC1, HSPA8, ICAM1, IDE, IL2RB, ILF3, INSR, IPO7, IQGAP1, IST1, KAT2A, KCTD5, KPNB1, LAMP1, LBP, LDLR, LGALS1, LYN, MARS, MCTS1, MTUS1, NAA25, NCKAP1, NELFCD, NFX1, NRP2, NUCKS1, NUP54, PABPN1, PACS1, PEX7, PIK3R1, POLR2J, PRPF6, PSMB6, PSMB7,…	.
GO:0016032	viral process	immune response	5	0.00214876	0.000517788	[4]	11.1377	93	[BCL2L11, BNIP3L, CEBPA, CFH, CHAF1A, CHD5, CHMP4B, CHMP6, CTNNB1, DAPK2, DAXX, DDX6, DNM1L, EIF2D, EIF4G1, EXOC1, FDPS, FKBP8, FLT3, GTF2F1, HDAC1, HSPA8, ICAM1, IDE, IL2RB, ILF3, INSR, IPO7, IQGAP1, IST1, KAT2A, KCTD5, KPNB1, LAMP1, LDLR, LGALS1, LYN, MCTS1, MTUS1, NAA25, NCKAP1, NELFCD, NFX1, NRP2, NUCKS1, NUP54, PABPN1, PACS1, PEX7, PIK3R1, POLR2J, PRPF6, PSMB6, PSMB7, PSMC3, PTBP1, PTPN6, RA…	.
GO:0044089	positive regulation of cellular component biogenesis	cellular process, localisation, and structure	6	0.0256935	0.00577138	[2, 3, 4]	10.9848	58	[ANTXR1, AP1AR, ARF6, ARPC1A, BCL2L11, CCDC88A, CDKN1B, COL16A1, CUL4B, CYFIP1, DHX33, DYNC1H1, EIF4G1, EPHB1, EPHB3, FDPS, FLOT1, GTF2H3, ICAM1, IDE, IQGAP1, IQGAP2, KIRREL1, LCP1, MAP4K4, MAPRE1, MSN, MTOR, MYLK, MYLK3, NAA25, NCKAP1, NCKAP1L, PAK1, PAN2, PDLIM1, POLR1B, PSMC3, PSMC5, PXN, RAB7A, RACK1, RAPGEF3, RHOA, RIOK1, SCIN, SH3GLB1, SKAP1, SOX9, SRSF5, SWAP70, TALDO1, TNFRSF1A, TRMT112, …	.
GO:0043254	regulation of protein complex assembly	cellular process, localisation, and structure	6	0.00999727	0.00577138	[3, 4, 5]	11.8881	51	[ANTXR1, AP1AR, ARF6, ARPC1A, ATXN2, BCL2L11, CDKN1B, CLIP3, CUL4B, CYFIP1, DAPK2, DHX33, DNM1L, EIF4G1, FDPS, FKBP4, GTF2H3, HSPA8, ICAM1, IDE, IMPACT, IQGAP1, IQGAP2, KIRREL1, LCP1, MAPRE1, MSN, MTOR, NAA25, NCKAP1, NCKAP1L, NLRC3, PAK1, PAN2, POLR1B, PRKCD, PSMC3, PSMC5, RACK1, RAF1, RHOA, SCIN, SH3GLB1, SKAP1, SPTBN1, STAG1, TNFRSF1A, VASP, XPA, YWHAB, ZHX2]	.
GO:0051130	positive regulation of cellular component organization	cellular process, localisation, and structure	6	0.0299073	0.00577138	[3, 4, 5]	9.699	116	[ABL2, ACTN4, ADAM9, AKT2, ANAPC5, ANTXR1, AP1AR, ARF6, ARPC1A, ATAD1, ATL3, AURKA, BCL2L11, CALR, CBLL1, CCDC88A, CCNB1, CDKN1B, CFL2, CLIP3, COL16A1, CORO1C, CRYBG1, CTNNB1, CUL4B, CYFIP1, DAPK2, DHX33, DNM1L, DNMT3B, DYNC1H1, EHD1, EIF4G1, EIF4G2, EPHB1, EPHB3, EPO, FDPS, FGG, FIG4, FLOT1, FLT3, GTF2H3, HNRNPU, HSPA8, ICAM1, IDE, IGFBP7, INSR, IQGAP1, IQGAP2, IST1, KAT2A, KIF3A, KIRREL1, LCP1,…	.
GO:0022613	ribonucleoprotein complex biogenesis	cellular process, localisation, and structure	7	5.39573e-16	1.53324e-17	[3]	19.877	97	[ANTXR1, ATRNL1, ATXN2, BMS1, BOP1, CEBPZ, CHAF1A, CLNS1A, CLP1, DAPK2, DDX28, DDX52, DDX6, DIS3, DNM1L, DROSHA, DYNC1H1, EIF2D, EIF3C, EIF3J, EIF4A3, EXOSC10, GAR1, GEMIN5, GTPBP4, IMP4, KLF6, KRR1, LSM14A, LTO1, LTV1, LUC7L, MCTS1, MIEF1, MPHOSPH6, MRM1, MRPL10, MRPS2, MRPS9, MTREX, NLE1, NOC4L, NOL11, NOL8, NOL9, NOP2, NSUN5, OGFOD1, PAN2, POP4, PRPF3, PRPF31, PRPF39, PRPF6, PRPF8, PSMC5, PTBP…	.
GO:0042254	ribosome biogenesis	cellular process, localisation, and structure	7	5.63207e-10	1.53324e-17	[4]	20.2703	60	[ATRNL1, BMS1, BOP1, CEBPZ, DDX28, DDX52, DIS3, DROSHA, EIF4A3, EXOSC10, GAR1, GTPBP4, IMP4, KLF6, KRR1, LTO1, LTV1, MIEF1, MPHOSPH6, MRM1, MRPL10, MRPS2, MRPS9, MTREX, NLE1, NOC4L, NOL11, NOL8, NOL9, NOP2, NSUN5, POP4, PWP2, RIOK1, RPF1, RPF2, RPL11, RPL26, RPL35, RPL7, RPL7A, RPLP0, RPS19, RPUSD2, RRN3, RSL24D1, SART1, SIRT1, SURF6, TFB2M, TRMT112, URB2, WDR3, WDR36, WDR43, WDR46, WDR75, XPO1, …	.
GO:0071826	ribonucleoprotein complex subunit organization	cellular process, localisation, and structure	7	2.511e-07	1.53324e-17	[4]	18.4669	53	[ANTXR1, ATXN2, BOP1, CHAF1A, CLNS1A, CLP1, DAPK2, DDX28, DDX6, DHX8, DNM1L, DYNC1H1, EIF2D, EIF3C, EIF3J, GEMIN5, KLF6, LSM14A, LUC7L, MCTS1, MRPS2, NLE1, NOP2, NSUN5, OGFOD1, PAN2, PELO, PRPF3, PRPF31, PRPF39, PRPF6, PRPF8, PSMC5, PTBP1, PTBP2, PWP2, RAMAC, RBM22, RPF2, RPL11, RPLP0, RPS19, RPS23, RSL24D1, SART1, SF1, SNRNP200, SNRPD2, SNRPN, SRSF5, SRSF9, STRAP, YTHDC1]	.
GO:0022618	ribonucleoprotein complex assembly	cellular process, localisation, and structure	7	2.88555e-07	1.53324e-17	[4, 5, 6]	18.6131	51	[ANTXR1, ATXN2, BOP1, CHAF1A, CLNS1A, CLP1, DAPK2, DDX28, DDX6, DNM1L, DYNC1H1, EIF2D, EIF3C, EIF3J, GEMIN5, KLF6, LSM14A, LUC7L, MCTS1, MRPS2, NLE1, NOP2, NSUN5, OGFOD1, PAN2, PRPF3, PRPF31, PRPF39, PRPF6, PRPF8, PSMC5, PTBP1, PTBP2, PWP2, RAMAC, RBM22, RPF2, RPL11, RPLP0, RPS19, RPS23, RSL24D1, SART1, SF1, SNRNP200, SNRPD2, SNRPN, SRSF5, SRSF9, STRAP, YTHDC1]	.
GO:0043603	cellular amide metabolic process	metabolic process	8	0.000376241	0.0205587	[4]	11.0512	123	[ABCF1, ACO1, ACSBG2, ACSF3, ACSL1, AKT2, APEH, APH1A, ASS1, ATAD1, ATRNL1, ATXN2, CALR, CARS2, CEBPA, CHAF1A, CNOT9, COL4A3BP, CTNS, CYFIP1, DAP3, DAPK2, DARS, DGAT1, DHX33, DLD, DNM1L, DPH5, EEF1B2, EEF1E1, EEFSEC, EIF2D, EIF3C, EIF3J, EIF4A3, EIF4E3, EIF4G1, EIF4G2, ELOVL7, ERAP1, FAR1, FLOT1, FXR1, G6PD, GATC, GEMIN5, GGT5, GPAT4, HABP4, HNRNPL, HSPA8, IARS, IDE, IGFBP5, IGFBP7, ILF3, IMPACT,…	.
GO:1901566	organonitrogen compound biosynthetic process	metabolic process	8	0.0281818	0.0205587	[4]	9.30105	169	[A3GALT2, ABCF1, ACO1, ACSBG2, ACSF3, ACSL1, ADSS, AKIRIN2, AKR1A1, AKT2, ALG13, ALG2, APEH, ASS1, ATRNL1, ATXN2, B4GALT7, BCL10, CALR, CARD9, CARS2, CEBPA, CHAF1A, CHKB, CLIP3, CNOT9, COG7, COL4A3BP, COX15, CPT1A, CSNK2B, CTNNB1, CYFIP1, DAP3, DAPK2, DARS, DHODH, DHX33, DLD, DNM1L, DPH5, DPY19L1, DPYD, EDEM3, EEF1B2, EEF1E1, EEFSEC, EIF2D, EIF3C, EIF3J, EIF4A3, EIF4E3, EIF4G1, EIF4G2, ELOVL7, EN…	.
GO:0006518	peptide metabolic process	metabolic process	8	7.87112e-05	0.0205587	[4, 5]	11.9859	102	[ABCF1, ACO1, AKT2, APEH, APH1A, ATAD1, ATRNL1, ATXN2, CALR, CARS2, CHAF1A, CNOT9, CTNS, CYFIP1, DAP3, DAPK2, DARS, DHX33, DNM1L, DPH5, EEF1B2, EEF1E1, EEFSEC, EIF2D, EIF3C, EIF3J, EIF4A3, EIF4E3, EIF4G1, EIF4G2, ERAP1, FXR1, G6PD, GATC, GEMIN5, GGT5, HABP4, HNRNPL, HSPA8, IARS, IDE, IGFBP5, IGFBP7, ILF3, IMPACT, INTS3, KHDRBS1, LARS, LRPPRC, LSM14A, LTO1, MARS, MCTS1, METAP1, MIEF1, MMACHC, MRPL…	.
GO:0034248	regulation of cellular amide metabolic process	metabolic process	8	0.00324376	0.0205587	[4, 5]	12.2581	57	[ABCF1, ACO1, AKT2, ATAD1, ATRNL1, ATXN2, CALR, CHAF1A, CNOT9, CYFIP1, DAPK2, DNM1L, DPH5, EEF1B2, EEFSEC, EIF2D, EIF3C, EIF3J, EIF4A3, EIF4E3, EIF4G1, EIF4G2, FXR1, GEMIN5, HABP4, HNRNPL, IGFBP5, ILF3, IMPACT, INTS3, KHDRBS1, LRPPRC, LSM14A, MCTS1, METAP1, MIEF1, MTOR, NCL, NSMAF, OGFOD1, PLP2, PLPP6, PPP1R15A, PRKCD, PSMC5, PURA, QARS, RACK1, RHOA, RIDA, RMND1, RPL26, SEPSECS, STAT3, SYNCRIP, T…	.
GO:0071840	cellular component organization or biogenesis	cellular process, localisation, and structure	9	8.80296e-05	1.67494e-05	[1]	8.91445	496	[ABL2, ABR, ABRAXAS1, ACIN1, ACTL6A, ACTN1, ACTN4, ACTR6, ADAM9, ADIPOR1, AKIRIN2, AKR1A1, AKT2, ALG2, ANAPC5, ANTXR1, AP1AR, APEH, AQP1, ARF6, ARFGAP1, ARHGAP12, ARPC1A, ASNA1, ATAD1, ATL3, ATP6V0E1, ATP9B, ATRNL1, ATXN2, AURKA, B4GALT7, BABAM2, BCL10, BCL2L11, BHLHE40, BMI1, BMS1, BNIP3L, BOP1, C5AR1, CALR, CBLL1, CBY1, CCDC88A, CCNB1, CCNE1, CDC16, CDC23, CDK5RAP3, CDKN1B, CDKN2AIP, CEBPA, CEB…	.
GO:0016043	cellular component organization	cellular process, localisation, and structure	9	0.0152628	1.67494e-05	[2]	8.52441	461	[ABL2, ABR, ABRAXAS1, ACIN1, ACTL6A, ACTN1, ACTN4, ACTR6, ADAM9, ADIPOR1, AKIRIN2, AKR1A1, AKT2, ALG2, ANAPC5, ANTXR1, AP1AR, APEH, AQP1, ARF6, ARFGAP1, ARHGAP12, ARPC1A, ASNA1, ATAD1, ATL3, ATP6V0E1, ATP9B, ATRNL1, ATXN2, AURKA, B4GALT7, BABAM2, BCL10, BCL2L11, BHLHE40, BMI1, BNIP3L, BOP1, C5AR1, CALR, CBLL1, CBY1, CCDC88A, CCNB1, CCNE1, CDC16, CDC23, CDK5RAP3, CDKN1B, CDKN2AIP, CEBPA, CENPL, CF…	.
GO:0044085	cellular component biogenesis	cellular process, localisation, and structure	9	2.45006e-06	1.67494e-05	[2]	10.0734	302	[ACTN1, ACTN4, AKR1A1, ALG2, ANTXR1, AP1AR, ARF6, ARPC1A, ATL3, ATRNL1, ATXN2, AURKA, BCL10, BCL2L11, BHLHE40, BMS1, BOP1, CALR, CBY1, CCDC88A, CCNB1, CDKN1B, CEBPZ, CENPL, CFL2, CHAF1A, CHMP4B, CHMP6, CIAO1, CLIP3, CLNS1A, CLP1, CLPP, COL16A1, COL6A1, COL6A2, CORO1C, COX15, CPLANE2, CPT1A, CRYBG1, CSNK2B, CTNNB1, CUL4B, CYFIP1, DAPK2, DARS, DAXX, DBNL, DDX28, DDX52, DDX6, DET1, DGAT1, DHX33, DIS…	.
GO:0006996	organelle organization	cellular process, localisation, and structure	9	0.0450249	1.67494e-05	[3]	8.67554	300	[ABL2, ABR, ABRAXAS1, ACIN1, ACTL6A, ACTN1, ACTN4, ACTR6, AKIRIN2, AKR1A1, AKT2, ALG2, ANAPC5, ANTXR1, AP1AR, AQP1, ARF6, ARFGAP1, ARHGAP12, ARPC1A, ASNA1, ATL3, ATP6V0E1, ATRNL1, ATXN2, AURKA, BABAM2, BCL2L11, BHLHE40, BMI1, BNIP3L, BOP1, CALR, CBY1, CCDC88A, CCNB1, CCNE1, CDC16, CDC23, CDKN1B, CEBPA, CENPL, CFL2, CHAF1A, CHD5, CHMP4B, CHMP6, CLIP3, CNP, COG2, COG7, COL4A3BP, COPS2, CORO1C, CPLA…	.
GO:0022607	cellular component assembly	cellular process, localisation, and structure	9	0.00734078	1.67494e-05	[3]	9.16936	255	[ACTN1, ACTN4, AKR1A1, ALG2, ANTXR1, AP1AR, ARF6, ARPC1A, ATL3, ATXN2, AURKA, BCL10, BCL2L11, BHLHE40, BOP1, CALR, CBY1, CCDC88A, CCNB1, CDKN1B, CENPL, CFL2, CHAF1A, CHMP4B, CHMP6, CIAO1, CLIP3, CLNS1A, CLP1, CLPP, COL16A1, COL6A1, COL6A2, CORO1C, COX15, CPLANE2, CPT1A, CRYBG1, CSNK2B, CTNNB1, CUL4B, CYFIP1, DAPK2, DARS, DAXX, DBNL, DDX28, DDX6, DET1, DGAT1, DHX33, DNAH8, DNAI1, DNAJB12, DNAJB6, …	.
GO:0043933	protein-containing complex subunit organization	cellular process, localisation, and structure	9	2.58063e-06	1.67494e-05	[3]	10.7315	223	[AKR1A1, ALG2, ANTXR1, AP1AR, APEH, ARF6, ARPC1A, ATL3, ATXN2, BCL10, BCL2L11, BHLHE40, BOP1, CALR, CBY1, CCNB1, CDKN1B, CENPL, CFL2, CHAF1A, CHD5, CHMP4B, CHMP6, CLIP3, CLNS1A, CLP1, CLPP, COL11A1, COL12A1, COL16A1, COL5A1, COL6A1, COL6A2, COX15, CPT1A, CSNK2B, CTNNB1, CUL4B, CYFIP1, DAP3, DAPK2, DARS, DAXX, DBNL, DDX28, DDX6, DET1, DGAT1, DHX33, DHX8, DNAH8, DNAI1, DNAJB12, DNM1L, DYNC1H1, EHD1…	.
GO:0065003	protein-containing complex assembly	cellular process, localisation, and structure	9	1.64789e-05	1.67494e-05	[4]	10.6845	192	[AKR1A1, ALG2, ANTXR1, AP1AR, ARF6, ARPC1A, ATL3, ATXN2, BCL10, BCL2L11, BHLHE40, BOP1, CALR, CBY1, CCNB1, CDKN1B, CENPL, CHAF1A, CHMP4B, CHMP6, CLIP3, CLNS1A, CLP1, CLPP, COL16A1, COL6A1, COL6A2, COX15, CPT1A, CSNK2B, CTNNB1, CUL4B, CYFIP1, DAPK2, DARS, DAXX, DBNL, DDX28, DDX6, DET1, DGAT1, DHX33, DNAH8, DNAI1, DNAJB12, DNM1L, DYNC1H1, EHD1, EIF2D, EIF3C, EIF3J, EIF4G1, EXOC8, FDPS, FGF13, FGG, …	.
GO:0043170	macromolecule metabolic process	metabolic process	10	7.25447e-06	8.36157e-08	[3]	8.73502	627	[ABCF1, ABHD13, ABL2, ABR, ABRAXAS1, ACIN1, ACO1, ACP1, ACP5, ACSL1, ACTL6A, ACTN1, ACTN4, ADAM9, ADORA3, AKIRIN2, AKR1A1, AKT2, ALG13, ALG2, ALOX12, ANAPC5, ANAPC7, ANTXR1, AP1AR, APEH, APH1A, AQP1, AQR, ARMT1, ART5, ASCC1, ASCC2, ATAD1, ATP7B, ATRNL1, ATXN2, AURKA, B4GALT7, BABAM2, BCAR3, BCL10, BCL2L11, BHLHE40, BMI1, BMS1, BNIP3L, BOP1, BTF3, C1S, C5AR1, CALCOCO1, CALR, CARD9, CARS2, CASP7, C…	.
GO:1901564	organonitrogen compound metabolic process	metabolic process	10	0.00496591	8.36157e-08	[3]	8.58799	489	[A3GALT2, ABCD4, ABCF1, ABHD13, ABL2, ABR, ABRAXAS1, ACO1, ACP1, ACP5, ACSBG2, ACSF3, ACSL1, ACTL6A, ADAM9, ADSS, AKIRIN2, AKR1A1, AKT2, ALG13, ALG2, ALOX12, AMT, ANAPC5, ANAPC7, ANTXR1, APEH, APH1A, AQP1, ARMT1, ART5, ASS1, ATAD1, ATP7B, ATRNL1, ATXN2, AURKA, B4GALT7, BABAM2, BCAR3, BCL10, BCL2L11, BHLHE40, BMI1, BNIP3L, C1S, C5AR1, CALR, CARD9, CARS2, CASP7, CBLL1, CCDC88A, CCNB1, CCNE1, CDC16,…	.
GO:0019538	protein metabolic process	metabolic process	10	0.00420874	8.36157e-08	[3, 4]	8.74587	424	[ABCF1, ABHD13, ABL2, ABR, ABRAXAS1, ACO1, ACP1, ACP5, ACSL1, ACTL6A, ADAM9, AKIRIN2, AKR1A1, AKT2, ALG13, ALG2, ALOX12, ANAPC5, ANAPC7, ANTXR1, APEH, APH1A, AQP1, ARMT1, ART5, ATAD1, ATP7B, ATRNL1, ATXN2, AURKA, B4GALT7, BABAM2, BCAR3, BCL10, BCL2L11, BHLHE40, BMI1, BNIP3L, C1S, C5AR1, CALR, CARD9, CARS2, CASP7, CBLL1, CCDC88A, CCNB1, CCNE1, CDC16, CDC23, CDK2AP1, CDK5RAP3, CDKN1B, CEBPA, CEBPE,…	.
GO:0044260	cellular macromolecule metabolic process	metabolic process	10	0.0280003	8.36157e-08	[3, 4]	8.33461	542	[ABCF1, ABHD13, ABL2, ABR, ABRAXAS1, ACO1, ACP1, ACP5, ACSL1, ACTL6A, ADAM9, ADORA3, AKIRIN2, AKR1A1, AKT2, ALG13, ALG2, ALOX12, ANAPC5, ANAPC7, ANTXR1, AP1AR, APEH, APH1A, AQP1, AQR, ARMT1, ART5, ASCC1, ASCC2, ATAD1, ATRNL1, ATXN2, AURKA, B4GALT7, BABAM2, BCAR3, BCL10, BCL2L11, BHLHE40, BMI1, BNIP3L, BTF3, C5AR1, CALCOCO1, CALR, CARD9, CARS2, CBLL1, CBY1, CCDC88A, CCNB1, CCNE1, CDC16, CDC23, CDC…	.
GO:0044267	cellular protein metabolic process	metabolic process	10	0.00224695	8.36157e-08	[4, 5]	8.89591	394	[ABCF1, ABHD13, ABL2, ABR, ABRAXAS1, ACO1, ACP1, ACP5, ACSL1, ACTL6A, ADAM9, AKIRIN2, AKR1A1, AKT2, ALG13, ALG2, ALOX12, ANAPC5, ANAPC7, ANTXR1, APEH, APH1A, AQP1, ARMT1, ART5, ATRNL1, ATXN2, AURKA, B4GALT7, BABAM2, BCAR3, BCL10, BCL2L11, BHLHE40, BMI1, BNIP3L, C5AR1, CALR, CARD9, CARS2, CBLL1, CCDC88A, CCNB1, CCNE1, CDC16, CDC23, CDK2AP1, CDK5RAP3, CDKN1B, CEBPA, CHAF1A, CHD5, CHMP4B, CHMP6, CLI…	.
GO:0051246	regulation of protein metabolic process	metabolic process	10	0.049077	8.36157e-08	[4, 5]	8.86076	224	[ABCF1, ACO1, ACP5, ACSL1, ADAM9, AKIRIN2, AKT2, ALG2, ALOX12, ANTXR1, APEH, AQP1, ATAD1, ATRNL1, ATXN2, AURKA, BCAR3, BCL10, BCL2L11, BHLHE40, BMI1, C5AR1, CALR, CARD9, CCDC88A, CCNB1, CCNE1, CDK2AP1, CDK5RAP3, CDKN1B, CEBPA, CHAF1A, CHMP6, CLIP3, CLP1, CNOT9, COL6A3, COP1, COPS2, CORO1C, CSF1R, CSNK2B, CTNNB1, CUL4B, CUL9, CYBB, CYFIP1, DAPK2, DAXX, DBNL, DDX6, DET1, DHX33, DNAJB6, DNM1L, DNMT3…	.
GO:0032268	regulation of cellular protein metabolic process	metabolic process	10	0.0475073	8.36157e-08	[4, 5, 6]	8.91881	212	[ABCF1, ACO1, ACP5, ACSL1, ADAM9, AKIRIN2, AKT2, ALG2, ALOX12, ANTXR1, APEH, AQP1, ATRNL1, ATXN2, AURKA, BCAR3, BCL10, BCL2L11, BHLHE40, BMI1, C5AR1, CALR, CARD9, CCDC88A, CCNB1, CCNE1, CDK2AP1, CDK5RAP3, CDKN1B, CEBPA, CHAF1A, CHMP6, CLIP3, CLP1, CNOT9, COL6A3, COP1, COPS2, CORO1C, CSF1R, CSNK2B, CTNNB1, CUL9, CYFIP1, DAPK2, DAXX, DBNL, DDX6, DET1, DHX33, DNAJB6, DNM1L, DNMT3B, DPH5, DUSP12, DUS…	.
GO:0033036	macromolecule localization	cellular process, localisation, and structure	11	0.00209179	0.0130115	[2]	9.34903	270	[ACP5, ACSL1, ACTN4, ADAM9, AKIRIN2, AKT2, ALG2, ANTXR1, AP1AR, AP3S1, ARF6, ARFGAP1, ASNA1, ATAD1, ATP6V0E1, ATP9B, ATXN2, AURKA, BCL2L11, BNIP3L, BTF3, CALR, CBY1, CCDC88A, CCNE1, CDK5RAP3, CHD5, CHMP4B, CHMP6, CLEC6A, CLIP3, COG2, COG6, COG7, COG8, COL4A3BP, COP1, COPB2, CORO1C, CPLANE2, CPT1A, CRYBG1, CSF1R, CSRP1, CTDNEP1, CTNNB1, DAPK2, DGAT1, DNAJB6, DNM1L, EDEM2, EFCAB7, EHD1, EIF2D, EIF4…	.
GO:0051641	cellular localization	cellular process, localisation, and structure	11	0.0259702	0.0130115	[2]	8.96226	247	[ACTN4, ACTR10, AKIRIN2, AKT2, ALG2, ANTXR1, AP1AR, AP3S1, ARF6, ARFGAP1, ASNA1, ATAD1, AURKA, BCL2L11, BNIP3L, CALR, CCDC88A, CCNB1, CCNE1, CDC23, CDK5RAP3, CHD5, CHMP4B, CHMP6, CLIP3, COG2, COG6, COG7, COG8, COL4A3BP, COPB2, CORO1C, CPLANE2, CPT1A, CRYBG1, CTDNEP1, CTNNB1, CYFIP1, DAPK2, DCTN4, DNAJB6, DNM1L, DYNC1H1, EDEM2, EFCAB7, EHD1, EIF2D, EIF4A3, EIF4G1, EIF4G2, EPO, EXOC1, EXOC3, EXOC8,…	.
GO:0008104	protein localization	cellular process, localisation, and structure	11	0.00205606	0.0130115	[3]	9.45482	248	[ACP5, ACTN4, ADAM9, AKIRIN2, AKT2, ALG2, ANTXR1, AP1AR, AP3S1, ARF6, ARFGAP1, ASNA1, ATAD1, ATP6V0E1, AURKA, BCL2L11, BNIP3L, BTF3, CALR, CBY1, CCDC88A, CCNE1, CDK5RAP3, CHD5, CHMP4B, CHMP6, CLEC6A, CLIP3, COG2, COG6, COG7, COG8, COP1, COPB2, CORO1C, CPLANE2, CPT1A, CRYBG1, CSF1R, CSRP1, CTDNEP1, CTNNB1, DAPK2, DNAJB6, DNM1L, EDEM2, EFCAB7, EHD1, EIF2D, EIF4A3, EIF4G1, EXOC1, EXOC3, EXOC8, FGF13…	.
GO:0070727	cellular macromolecule localization	cellular process, localisation, and structure	11	0.000384388	0.0130115	[3]	10.1777	189	[AKIRIN2, AKT2, ALG2, ANTXR1, AP1AR, AP3S1, ARF6, ARFGAP1, ASNA1, ATAD1, AURKA, BCL2L11, BNIP3L, CALR, CCDC88A, CCNE1, CDK5RAP3, CHD5, CHMP4B, CLIP3, COG7, COPB2, CPLANE2, CRYBG1, CTDNEP1, CTNNB1, DAPK2, DNAJB6, DNM1L, EDEM2, EFCAB7, EHD1, EIF2D, EIF4A3, EIF4G1, EXOC1, EXOC3, EXOC8, EXOSC10, FGF13, FLOT1, FLT3, FYTTD1, FZD9, GET4, GGA1, HES1, HNRNPU, HSPA8, HSPB11, IDE, IFT140, IFT74, IGFBP7, IPO…	.
GO:0045184	establishment of protein localization	cellular process, localisation, and structure	11	0.0021198	0.0130115	[3, 4]	9.74782	201	[ACP5, ACTN4, ADAM9, AKT2, ALG2, ANTXR1, AP1AR, AP3S1, ARF6, ARFGAP1, ASNA1, ATAD1, ATP6V0E1, BCL2L11, BNIP3L, BTF3, CALR, CHD5, CHMP4B, CHMP6, CLEC6A, CLIP3, COG2, COG6, COG7, COG8, COP1, COPB2, CORO1C, CPLANE2, CPT1A, CSF1R, CSRP1, DAPK2, DNAJB6, DNM1L, EDEM2, EFCAB7, EHD1, EIF2D, EIF4A3, EIF4G1, EXOC1, EXOC3, EXOC8, FGG, FYTTD1, GDI2, GET4, GGA1, GNAI2, GNAS, GPI, GTF2F1, GTF2H3, HES1, HNRNPU,…	.
GO:0046907	intracellular transport	cellular process, localisation, and structure	11	0.013423	0.0130115	[3, 4]	9.49473	171	[ACTN4, ACTR10, AKT2, ALG2, AP1AR, AP3S1, ARF6, ARFGAP1, ASNA1, ATAD1, BNIP3L, CALR, CCDC88A, CHMP4B, CHMP6, COG2, COG6, COG7, COG8, COL4A3BP, COPB2, CORO1C, CPT1A, CTNNB1, DAPK2, DCTN4, DNM1L, DYNC1H1, EDEM2, EFCAB7, EHD1, EIF2D, EIF4A3, EIF4G1, FDPS, FYTTD1, GEMIN5, GGA1, GNAS, HES1, HNRNPU, HSPA8, HSPB11, IDE, IFT140, IFT74, IGFBP7, IPO4, IPO7, IPO8, IQGAP1, KDELR3, KHDRBS1, KIF3A, KIFAP3, KPN…	.
GO:0034613	cellular protein localization	cellular process, localisation, and structure	11	0.000446149	0.0130115	[4]	10.1575	187	[AKIRIN2, AKT2, ALG2, ANTXR1, AP1AR, AP3S1, ARF6, ARFGAP1, ASNA1, ATAD1, AURKA, BCL2L11, BNIP3L, CALR, CCDC88A, CCNE1, CDK5RAP3, CHD5, CHMP4B, CLIP3, COG7, COPB2, CPLANE2, CRYBG1, CTDNEP1, CTNNB1, DAPK2, DNAJB6, DNM1L, EDEM2, EFCAB7, EHD1, EIF2D, EIF4A3, EIF4G1, EXOC1, EXOC3, EXOC8, FGF13, FLOT1, FLT3, FYTTD1, FZD9, GET4, GGA1, HES1, HNRNPU, HSPA8, HSPB11, IDE, IFT140, IFT74, IGFBP7, IPO4, IPO7, …	.
GO:0071705	nitrogen compound transport	cellular process, localisation, and structure	11	0.0048152	0.0130115	[4]	9.4464	215	[ACP5, ACTN4, ADAM9, AKT2, ALG2, AP1AR, AP3S1, AQP1, ARF6, ARFGAP1, ASNA1, ATAD1, ATP6V0E1, ATXN2, BNIP3L, BTF3, CALR, CHMP4B, CHMP6, CLEC6A, CLIP3, COG2, COG6, COG7, COG8, COL4A3BP, COP1, COPB2, CPLANE2, CPT1A, CSF1R, CSRP1, CTNS, DAPK2, DNAJB6, DNM1L, EDEM2, EFCAB7, EHD1, EIF2D, EIF4A3, EIF4G1, EIF4G2, EXOC1, EXOC3, EXOC8, FGG, FLOT1, FYTTD1, GDI2, GGA1, GLTP, GNAI2, GNAS, GPI, GTF2F1, GTF2H3, …	.
GO:0072594	establishment of protein localization to organelle	cellular process, localisation, and structure	11	0.0494606	0.0130115	[4, 5, 6]	10.3565	61	[ANTXR1, ASNA1, ATAD1, BCL2L11, BNIP3L, CHMP4B, DNAJB6, EFCAB7, HSPA8, IDE, IPO4, IPO7, IPO8, KPNB1, LAMP1, LARS, LEPROT, MAIP1, MBTPS1, MTUS1, NUP54, NXT2, PEX7, PHB2, PIK3R1, PIK3R4, PITRM1, PRKCD, RAB7A, RANBP2, RBM22, RGS3, RPL11, RPL26, RPL35, RPL7, RPL7A, RPLP0, RPS19, RPS23, RPS29, RSL24D1, SF1, SH3GLB1, SRP19, SRP68, SRP72, SRPRA, SRSF5, STAT3, SUFU, TALDO1, TBC1D8, TIMM9, TNPO3, TOMM22, …	.
GO:0015031	protein transport	cellular process, localisation, and structure	11	0.00189054	0.0130115	[4, 5, 6, 7]	9.84111	192	[ACP5, ACTN4, ADAM9, AKT2, ALG2, AP1AR, AP3S1, ARF6, ARFGAP1, ASNA1, ATAD1, ATP6V0E1, BNIP3L, BTF3, CALR, CHMP4B, CHMP6, CLEC6A, CLIP3, COG2, COG6, COG7, COG8, COP1, COPB2, CPLANE2, CPT1A, CSF1R, CSRP1, DAPK2, DNAJB6, DNM1L, EDEM2, EFCAB7, EHD1, EIF2D, EIF4A3, EIF4G1, EXOC1, EXOC3, EXOC8, FGG, FYTTD1, GDI2, GGA1, GNAI2, GNAS, GPI, GTF2F1, GTF2H3, HES1, HNRNPU, HSPA8, HSPB11, IDE, IFT140, IFT74, I…	.
GO:0006886	intracellular protein transport	cellular process, localisation, and structure	11	0.00102273	0.0130115	[4, 5, 6, 7, 8]	10.7481	125	[AKT2, ALG2, AP3S1, ARF6, ARFGAP1, ASNA1, ATAD1, BNIP3L, CALR, CHMP4B, COG7, COPB2, EDEM2, EFCAB7, EHD1, EIF2D, EIF4A3, EIF4G1, FYTTD1, GGA1, HES1, HNRNPU, HSPA8, HSPB11, IDE, IFT140, IFT74, IGFBP7, IPO4, IPO7, IPO8, IQGAP1, KIF3A, KIFAP3, KPNB1, LARS, LCP1, LEPROT, LTV1, MAIP1, MAPK10, MAPRE3, MBTPS1, METAP1, MIEF1, MTUS1, NR2F2, NSF, NUP54, NXT2, OS9, PABPN1, PAK1, PEX7, PHB2, PIK3R1, PIK3R4, P…	.
GO:0009056	catabolic process	metabolic process	12	0.0409309	0.0123899	[2]	8.94243	219	[ABHD13, ABL2, ACSF3, ACSL1, ADAM9, AKIRIN2, AKR1A1, AKT2, AMT, ANAPC5, ANAPC7, ATP6V0E1, ATRNL1, AURKA, BCL2L11, BNIP3L, CCDC88A, CCNB1, CDC16, CDC23, CDK5RAP3, CDKN1B, CEBPA, CHAF1A, CHMP4B, CHMP6, CLPP, CNOT9, CNP, COP1, CPT1A, CRYBG1, CSNK2B, CTNNB1, CTSL, CUL4B, CUL9, CYP7A1, DAPK2, DAXX, DCAF17, DDX6, DET1, DFFA, DIS3, DLD, DNAJB12, DNM1L, DPYD, DROSHA, EDEM2, EDEM3, EIF4A3, EIF4G1, EIF4G2,…	.
GO:0044248	cellular catabolic process	metabolic process	12	0.0275955	0.0123899	[3]	9.11964	202	[ABL2, ACSF3, ACSL1, ADAM9, AKIRIN2, AKR1A1, AKT2, AMT, ANAPC5, ANAPC7, ATP6V0E1, ATRNL1, AURKA, BCL2L11, BNIP3L, CCDC88A, CCNB1, CDC16, CDC23, CDK5RAP3, CEBPA, CHAF1A, CHMP4B, CHMP6, CLPP, CNOT9, CNP, COP1, CPT1A, CRYBG1, CSNK2B, CTNNB1, CTSL, CUL4B, CUL9, DAPK2, DAXX, DCAF17, DDX6, DET1, DFFA, DIS3, DLD, DNAJB12, DNM1L, DPYD, DROSHA, EDEM2, EDEM3, EIF4A3, EIF4G1, EIF4G2, EMC6, ENO1, ENTPD4, EPO…	.
GO:1901575	organic substance catabolic process	metabolic process	12	0.0317211	0.0123899	[3]	9.13927	189	[ABHD13, ACSF3, ADAM9, AKIRIN2, AKR1A1, AKT2, AMT, ANAPC5, ANAPC7, ATRNL1, AURKA, BNIP3L, CCDC88A, CCNB1, CDC16, CDC23, CDK5RAP3, CDKN1B, CEBPA, CHAF1A, CHMP4B, CHMP6, CLPP, CNOT9, CNP, COP1, CPT1A, CRYBG1, CTNNB1, CTSL, CUL4B, CUL9, CYP7A1, DAXX, DCAF17, DDX6, DET1, DFFA, DIS3, DLD, DNAJB12, DPYD, DROSHA, EDEM2, EDEM3, EIF4A3, EIF4G1, ENO1, ENTPD4, ERAP1, ERLIN2, ERN2, EXOSC10, FAP, FBXL15, FGF1…	.
GO:0009894	regulation of catabolic process	metabolic process	12	0.0288505	0.0123899	[3, 4]	9.95893	97	[ABL2, ADAM9, AKIRIN2, AKT2, ATP6V0E1, AURKA, BCL2L11, BNIP3L, CCDC88A, CDK5RAP3, CDKN1B, CEBPA, CHAF1A, CHMP4B, CHMP6, COP1, CPT1A, CUL4B, DAPK2, DET1, DFFA, DIS3, DNM1L, EDEM2, EIF4G1, EIF4G2, EXOC1, EXOC8, FAP, FXR1, GGA1, GNAI3, HNRNPU, HSPA8, IDE, INSR, LARS, LDLR, LEPROT, LRPPRC, MAPKAPK2, METAP1, MSN, MTOR, MTUS1, MYEF2, MYLIP, NSF, NUP54, OS9, PABPC4, PIK3CG, PRKCD, PSMB6, PSMB7, PSMC1, P…	.
GO:0009057	macromolecule catabolic process	metabolic process	12	0.00282866	0.0123899	[4]	10.2374	138	[ABHD13, ADAM9, ANAPC5, ANAPC7, AURKA, BNIP3L, CCDC88A, CCNB1, CDC16, CDC23, CDK5RAP3, CDKN1B, CEBPA, CHAF1A, CHMP4B, CHMP6, CLPP, CNOT9, COP1, CRYBG1, CTNNB1, CTSL, CUL4B, CUL9, DAXX, DDX6, DET1, DFFA, DIS3, DNAJB12, DROSHA, EDEM2, EDEM3, EIF4A3, EIF4G1, ERLIN2, ERN2, EXOSC10, FAP, FBXL15, FGF13, FLT3, FXR1, GET4, GGA1, GUSB, H1F0, HACE1, HMGB2, HNRNPU, HSPA8, IDE, KCTD5, KPNB1, LDLR, LRPPRC, MA…	.
GO:0019439	aromatic compound catabolic process	metabolic process	12	0.00501555	0.0123899	[4]	11.0803	80	[AKIRIN2, ATRNL1, CCDC88A, CHAF1A, CNOT9, CNP, DCAF17, DDX6, DFFA, DIS3, DPYD, DROSHA, EIF4A3, EIF4G1, ENO1, ENTPD4, ERN2, EXOSC10, FXR1, GPI, H1F0, HMGB2, HMOX2, HNRNPU, HSPA8, INSR, ITPA, KPNB1, LRPPRC, MAPKAPK2, MTOR, MTREX, MTUS1, MYEF2, NUDT1, NUDT12, NUDT5, NUP54, PABPC4, PAN2, PDE7A, PELO, PFKP, PKM, PRDX5, PRKCD, PSMB6, PSMB7, PSMC1, PSMC3, PSMC5, PSMD7, PTPN6, RAB14, RANBP2, RNASET2, RPL…	.
GO:0044270	cellular nitrogen compound catabolic process	metabolic process	12	0.00450466	0.0123899	[4]	11.1898	79	[AKIRIN2, CCDC88A, CHAF1A, CNOT9, CNP, DCAF17, DDX6, DFFA, DIS3, DPYD, DROSHA, EIF4A3, EIF4G1, ENO1, ENTPD4, ERN2, EXOSC10, FXR1, GPI, H1F0, HMGB2, HMOX2, HNRNPU, HSPA8, INSR, ITPA, KPNB1, LRPPRC, MAPKAPK2, MTOR, MTREX, MTUS1, MYEF2, NUDT1, NUDT12, NUDT5, NUP54, PABPC4, PAN2, PDE7A, PELO, PFKP, PKM, PRDX5, PRKCD, PSMB6, PSMB7, PSMC1, PSMC3, PSMC5, PSMD7, PTPN6, RAB14, RANBP2, RNASET2, RPL11, RPL2…	.
GO:0046700	heterocycle catabolic process	metabolic process	12	0.00479458	0.0123899	[4]	11.1582	79	[AKIRIN2, CCDC88A, CHAF1A, CNOT9, CNP, DCAF17, DDX6, DFFA, DIS3, DPYD, DROSHA, EIF4A3, EIF4G1, ENO1, ENTPD4, ERN2, EXOSC10, FXR1, GPI, H1F0, HMGB2, HMOX2, HNRNPU, HSPA8, INSR, ITPA, KPNB1, LRPPRC, MAPKAPK2, MTOR, MTREX, MTUS1, MYEF2, NUDT1, NUDT12, NUDT5, NUP54, PABPC4, PAN2, PDE7A, PELO, PFKP, PKM, PRDX5, PRKCD, PSMB6, PSMB7, PSMC1, PSMC3, PSMC5, PSMD7, PTPN6, RAB14, RANBP2, RNASET2, RPL11, RPL2…	.
GO:1901361	organic cyclic compound catabolic process	metabolic process	12	0.0115027	0.0123899	[4]	10.7001	81	[AKIRIN2, ATRNL1, CCDC88A, CHAF1A, CNOT9, CNP, CYP7A1, DCAF17, DDX6, DFFA, DIS3, DPYD, DROSHA, EIF4A3, EIF4G1, ENO1, ENTPD4, ERN2, EXOSC10, FXR1, GPI, H1F0, HMGB2, HMOX2, HNRNPU, HSPA8, INSR, ITPA, KPNB1, LRPPRC, MAPKAPK2, MTOR, MTREX, MTUS1, MYEF2, NUDT1, NUDT12, NUDT5, NUP54, PABPC4, PAN2, PDE7A, PELO, PFKP, PKM, PRDX5, PRKCD, PSMB6, PSMB7, PSMC1, PSMC3, PSMC5, PSMD7, PTPN6, RAB14, RANBP2, RNAS…	.
GO:0030163	protein catabolic process	metabolic process	12	0.0218952	0.0123899	[4, 5]	10.2389	90	[ABHD13, ADAM9, ANAPC5, ANAPC7, AURKA, BNIP3L, CCNB1, CDC16, CDC23, CDK5RAP3, CDKN1B, CEBPA, CHMP4B, CHMP6, CLPP, COP1, CRYBG1, CTNNB1, CTSL, CUL4B, CUL9, DAXX, DET1, DNAJB12, EDEM2, EDEM3, ERLIN2, FAP, FBXL15, FLT3, GET4, GGA1, HACE1, HSPA8, IDE, KCTD5, LDLR, METAP1, MSN, MTA1, MTOR, MYLIP, NAA25, NABP1, NCKAP1, NSF, OS9, OTUD7B, PANK2, PPP2R5C, PSMB6, PSMB7, PSMC1, PSMC3, PSMC5, PSMD7, PTPN6, R…	.
GO:0034655	nucleobase-containing compound catabolic process	metabolic process	12	0.00219263	0.0123899	[4, 5]	11.6208	76	[AKIRIN2, CCDC88A, CHAF1A, CNOT9, CNP, DCAF17, DDX6, DFFA, DIS3, DPYD, DROSHA, EIF4A3, EIF4G1, ENO1, ENTPD4, ERN2, EXOSC10, FXR1, GPI, H1F0, HMGB2, HNRNPU, HSPA8, INSR, ITPA, KPNB1, LRPPRC, MAPKAPK2, MTOR, MTREX, MTUS1, MYEF2, NUDT1, NUDT12, NUDT5, NUP54, PABPC4, PAN2, PDE7A, PELO, PFKP, PKM, PRKCD, PSMB6, PSMB7, PSMC1, PSMC3, PSMC5, PSMD7, RAB14, RANBP2, RNASET2, RPL11, RPL26, RPL35, RPL7, RPL7A…	.
GO:0044265	cellular macromolecule catabolic process	metabolic process	12	0.00100129	0.0123899	[4, 5]	10.8499	120	[ANAPC5, ANAPC7, AURKA, BNIP3L, CCDC88A, CCNB1, CDC16, CDC23, CDK5RAP3, CEBPA, CHAF1A, CHMP4B, CLPP, CNOT9, COP1, CRYBG1, CTNNB1, CTSL, CUL4B, CUL9, DAXX, DDX6, DET1, DFFA, DIS3, DNAJB12, DROSHA, EDEM2, EDEM3, EIF4A3, EIF4G1, ERLIN2, ERN2, EXOSC10, FAP, FBXL15, FLT3, FXR1, GET4, H1F0, HACE1, HMGB2, HNRNPU, HSPA8, IDE, KCTD5, KPNB1, LDLR, LRPPRC, MAPKAPK2, METAP1, MSN, MTA1, MTOR, MTREX, MYEF2, MY…	.
GO:0042221	response to chemical	response to stress	13	0.0153956	0.00510335	[2]	8.80927	327	[A3GALT2, ABCD4, ABL2, ABR, ACO1, ACP5, ACSBG2, ACSL1, ACTN4, ADAM9, ADIPOR1, ADSS, AKIRIN2, AKR1A1, AKT2, ALG2, ALOX12, ALOX5, ANTXR1, ANXA11, AP3S1, APEH, AQP1, ARF6, ARFGAP1, ASNA1, ASS1, ATP6V0E1, ATP7B, BCAR3, BCL10, BCL2L11, BNIP3L, C5AR1, CALCOCO1, CALR, CARD9, CASP7, CCDC88A, CCNB1, CCNE1, CDC5L, CDK5RAP3, CDKN1B, CDKN2AIP, CEBPA, CEBPE, CHAF1A, CHD5, CLIP3, CLP1, CNOT9, CNP, COL16A1, COL…	.
GO:0010033	response to organic substance	response to stress	13	0.00325958	0.00510335	[3]	9.26694	268	[ABCD4, ABL2, ABR, ACP5, ACSBG2, ACSL1, ACTN4, ADAM9, ADIPOR1, ADSS, AKIRIN2, AKR1A1, AKT2, ALG2, ALOX12, ALOX5, AP3S1, AQP1, ARF6, ARFGAP1, ASNA1, ASS1, ATP6V0E1, BCL10, BCL2L11, C5AR1, CALCOCO1, CALR, CARD9, CASP7, CCDC88A, CCNB1, CCNE1, CDC5L, CDK5RAP3, CDKN1B, CEBPA, CEBPE, CHAF1A, CLIP3, CLP1, CNOT9, CNP, COL16A1, COL6A1, COL6A2, COMMD7, COP1, CPT1A, CSF1R, CSNK2B, CSRP1, CTNNB1, CTSL, CUL9,…	.
GO:0070887	cellular response to chemical stimulus	response to stress	13	0.00512931	0.00510335	[3]	9.19621	262	[A3GALT2, ABCD4, ABL2, ACP5, ACSBG2, ACSL1, ACTN4, ADAM9, ADIPOR1, AKIRIN2, AKR1A1, AKT2, ALG2, ALOX12, ALOX5, AP3S1, APEH, AQP1, ARF6, ARFGAP1, ASNA1, ASS1, ATP6V0E1, BCL10, BCL2L11, BNIP3L, C5AR1, CALCOCO1, CALR, CASP7, CCDC88A, CCNB1, CCNE1, CDC5L, CDK5RAP3, CDKN1B, CDKN2AIP, CEBPA, CEBPE, CHAF1A, CHD5, CLIP3, CLP1, CNOT9, COL16A1, COL6A1, COMMD7, COP1, CPT1A, CSF1R, CSNK2B, CSRP1, CTNNB1, CTS…	.
GO:0071495	cellular response to endogenous stimulus	response to stress	13	0.0274401	0.00510335	[3]	9.63303	126	[ACSL1, ADAM9, ADIPOR1, AKIRIN2, AKR1A1, AKT2, AP3S1, AQP1, ARF6, ASS1, ATP6V0E1, BCL2L11, CALCOCO1, CALR, CASP7, CCDC88A, CCNE1, CDC5L, CNOT9, COL16A1, COL6A1, CSNK2B, CTNNB1, CTSL, CYBB, CYFIP1, DAXX, DBNL, DDX54, DHX8, DNAI1, DNAJB6, DNMT3B, DUSP12, DUSP7, EHD1, EIF4A3, EIF4G1, FBXL15, FGF13, FGF18, FKBP4, FKBP8, FLT3, GNAI2, GNAS, GNB1, GPI, GTF2F1, H2AFZ, HDAC1, HES1, HNRNPU, ICAM1, IDE, IGF…	.
GO:1901700	response to oxygen-containing compound	response to stress	13	0.048063	0.00510335	[3]	9.27238	144	[ABL2, ABR, ACP5, ACSBG2, ACSL1, ADAM9, ADIPOR1, AKIRIN2, AKR1A1, AKT2, AP3S1, AQP1, ASS1, ATP6V0E1, BCL10, C5AR1, CALR, CARD9, CCDC88A, CCNB1, CDC5L, CDKN1B, CEBPE, CLP1, CNP, COL16A1, COL6A1, COL6A2, COP1, CPT1A, CSNK2B, CTNNB1, CYBB, CYFIP1, CYP7A1, DAPK2, DBNL, DHODH, DNAI1, DNM1L, DNMT3B, DUSP12, EDEM2, EDEM3, EIF4G1, EPO, ERCC6L, FDPS, G6PD, GDAP2, GLDC, GNAI2, GNAS, GNB1, GPI, H2AFZ, HMGB2…	.
GO:0009725	response to hormone	response to stress	13	0.047825	0.00510335	[3, 4]	9.7166	96	[ACSL1, ADAM9, ADIPOR1, AKIRIN2, AKR1A1, AKT2, AP3S1, AQP1, ASS1, ATP6V0E1, BCL2L11, CALCOCO1, CALR, CCDC88A, CCNE1, CDC5L, CDKN1B, CNOT9, CSNK2B, CTNNB1, CTSL, CYBB, CYFIP1, DAXX, DDX54, DNAI1, DNAJB6, DNMT3B, DUSP12, EIF4G1, EPO, FKBP4, FLT3, GNAI2, GNAS, GNB1, GPI, H2AFZ, HDAC1, HMGB2, HNRNPU, ICAM1, IDE, IGFBP5, IGFBP7, IL1R1, INSR, IQGAP1, LCP1, LEPROT, LGALS1, LYN, MARS, MBD3, MDH2, MED12, …	.
GO:0010243	response to organonitrogen compound	response to stress	13	0.0430419	0.00510335	[4]	9.79592	96	[ADIPOR1, ADSS, AKR1A1, AKT2, AP3S1, AQP1, ASS1, ATP6V0E1, C5AR1, CARD9, CASP7, CCDC88A, CDC5L, CDKN1B, COL16A1, COL6A1, CTNNB1, CYBB, CYFIP1, DBNL, DHODH, DHX8, DNAI1, DNAJB12, DNMT3B, DUSP12, EDEM2, EDEM3, ERLIN2, FAP, FLT3, FUNDC1, GET4, GLDC, GNAI2, GNAS, GNB1, GPI, HNRNPL, ICAM1, IDE, IGFBP5, IMPACT, INSR, IQGAP1, LARS, LCP1, LDLR, LEPROT, LGALS1, LYN, MARS, MDH2, MED12, MGST3, MRPS30, MTOR,…	.
GO:0014070	response to organic cyclic compound	response to stress	13	0.0276309	0.00510335	[4]	10.0313	96	[ACSL1, ADAM9, ADSS, AKIRIN2, AKR1A1, AQP1, ASS1, BCL2L11, CALCOCO1, CALR, CARD9, CASP7, CCDC88A, CCNB1, CCNE1, CDC5L, CDKN1B, CEBPA, CLP1, CNOT9, CPT1A, CSNK2B, CTNNB1, CYBB, CYP7A1, DAPK2, DAXX, DBNL, DDX54, DHODH, DHX8, DNAJB6, DNM1L, DNMT3B, DUSP12, EIF4A3, EIF4G1, EPO, FDPS, FKBP4, FLOT1, FLT3, G6PD, GLDC, GNAI2, GNAS, GNB1, GPI, H2AFZ, HDAC1, HMGB2, HNRNPU, ICAM1, IGFBP5, IGFBP7, IL1R1, IMP…	.
GO:0033993	response to lipid	response to stress	13	0.0210438	0.00510335	[4]	10.1713	95	[ABL2, ABR, ACP5, ACSL1, ADAM9, AKIRIN2, AKR1A1, ALOX12, AQP1, ASS1, BCL10, BCL2L11, C5AR1, CALCOCO1, CALR, CCNB1, CCNE1, CDKN1B, CEBPE, CNOT9, CNP, COP1, CPT1A, CSNK2B, CTNNB1, CYBB, CYP7A1, DAPK2, DAXX, DDX54, DNAJB6, DNM1L, DNMT3B, DUSP12, EIF4G1, EPO, FDPS, FKBP4, FLT3, GDAP2, GLDC, GNAI2, GNAS, GNB1, GPI, H2AFZ, HDAC1, HMGB2, HNRNPU, HOXA2, ICAM1, IGFBP7, IL1R1, LBP, LCP1, LDLR, LYN, MALT1, …	.
GO:0071310	cellular response to organic substance	response to stress	13	0.00144374	0.00510335	[4]	9.62746	230	[ABCD4, ABL2, ACP5, ACSBG2, ACSL1, ACTN4, ADAM9, ADIPOR1, AKIRIN2, AKR1A1, AKT2, ALG2, ALOX12, ALOX5, AP3S1, AQP1, ARF6, ARFGAP1, ASNA1, ASS1, ATP6V0E1, BCL10, BCL2L11, CALCOCO1, CALR, CASP7, CCDC88A, CCNB1, CCNE1, CDC5L, CDK5RAP3, CDKN1B, CEBPA, CEBPE, CHAF1A, CLIP3, CLP1, CNOT9, COL16A1, COL6A1, COMMD7, COP1, CPT1A, CSF1R, CSNK2B, CTNNB1, CTSL, CUL9, CYBB, CYFIP1, CYP7A1, DAPK2, DAXX, DBNL, DDX…	.
GO:1901701	cellular response to oxygen-containing compound	response to stress	13	0.0401384	0.00510335	[4]	9.71323	105	[ABL2, ACSBG2, ADAM9, ADIPOR1, AKR1A1, AKT2, AP3S1, AQP1, ASS1, ATP6V0E1, BCL10, CCDC88A, CCNB1, CDC5L, CEBPE, CLP1, COL16A1, COL6A1, COP1, CPT1A, CTNNB1, CYBB, CYFIP1, CYP7A1, DAPK2, DBNL, DNAI1, DNM1L, DNMT3B, EIF4G1, ERCC6L, FDPS, GNAI2, GNAS, GNB1, H2AFZ, HMGB2, HOXA2, ICAM1, IDE, IGFBP5, IL1R1, IMPACT, INSR, LARS, LBP, LCP1, LDLR, LEPROT, LGALS1, LYN, MALT1, MAP2K4, MAP4K4, MARS, MDH2, MED12…	.
GO:0032870	cellular response to hormone stimulus	response to stress	13	0.00894908	0.00510335	[4, 5]	10.951	76	[ACSL1, ADIPOR1, AKIRIN2, AKR1A1, AKT2, AP3S1, AQP1, ASS1, ATP6V0E1, BCL2L11, CALCOCO1, CALR, CCDC88A, CCNE1, CDC5L, CNOT9, CSNK2B, CTNNB1, CTSL, CYFIP1, DAXX, DDX54, DNAI1, DNAJB6, DNMT3B, DUSP12, EIF4G1, FKBP4, FLT3, GNAI2, GNAS, GNB1, H2AFZ, HDAC1, HNRNPU, ICAM1, IDE, IGFBP7, INSR, LCP1, LEPROT, LYN, MARS, MDH2, MED12, MSN, NR1H3, NR2F2, NUCKS1, PADI2, PAK1, PHB2, PIK3R1, PKM, PPAT, PRKCD, PXN…	.
GO:0008152	metabolic process	metabolic process	14	4.11289e-06	4.44637e-07	[1]	8.50596	735	[A3GALT2, ABCD4, ABCF1, ABHD13, ABL2, ABR, ABRAXAS1, ACIN1, ACO1, ACP1, ACP5, ACSBG2, ACSF3, ACSL1, ACTL6A, ACTN1, ACTN4, ADAM9, ADIPOR1, ADORA3, ADSS, AKIRIN2, AKR1A1, AKR1E2, AKT2, ALG13, ALG2, ALOX12, ALOX5, AMT, ANAPC5, ANAPC7, ANTXR1, AP1AR, APEH, APH1A, AQP1, AQR, ARMT1, ART5, ASCC1, ASCC2, ASS1, ATAD1, ATP6V0E1, ATP7B, ATRNL1, ATXN2, AURKA, B4GALT7, BABAM2, BCAR3, BCL10, BCL2L11, BHLHE40, …	.
GO:0006807	nitrogen compound metabolic process	metabolic process	14	7.04736e-06	4.44637e-07	[2]	8.63198	672	[A3GALT2, ABCD4, ABCF1, ABHD13, ABL2, ABR, ABRAXAS1, ACIN1, ACO1, ACP1, ACP5, ACSBG2, ACSF3, ACSL1, ACTL6A, ACTN1, ACTN4, ADAM9, ADORA3, ADSS, AKIRIN2, AKR1A1, AKT2, ALG13, ALG2, ALOX12, AMT, ANAPC5, ANAPC7, ANTXR1, APEH, APH1A, AQP1, AQR, ARMT1, ART5, ASCC1, ASCC2, ASS1, ATAD1, ATP7B, ATRNL1, ATXN2, AURKA, B4GALT7, BABAM2, BCAR3, BCL10, BCL2L11, BHLHE40, BMI1, BMS1, BNIP3L, BOP1, BTF3, C1S, C5AR…	.
GO:0044237	cellular metabolic process	metabolic process	14	1.11966e-05	4.44637e-07	[2]	8.53155	703	[A3GALT2, ABCD4, ABCF1, ABHD13, ABL2, ABR, ABRAXAS1, ACIN1, ACO1, ACP1, ACP5, ACSBG2, ACSF3, ACSL1, ACTL6A, ACTN1, ACTN4, ADAM9, ADIPOR1, ADORA3, ADSS, AKIRIN2, AKR1A1, AKT2, ALG13, ALG2, ALOX12, ALOX5, AMT, ANAPC5, ANAPC7, ANTXR1, AP1AR, APEH, APH1A, AQP1, AQR, ARMT1, ART5, ASCC1, ASCC2, ASS1, ATAD1, ATP6V0E1, ATRNL1, ATXN2, AURKA, B4GALT7, BABAM2, BCAR3, BCL10, BCL2L11, BHLHE40, BMI1, BMS1, BNI…	.
GO:0044238	primary metabolic process	metabolic process	14	7.04411e-06	4.44637e-07	[2]	8.57637	694	[A3GALT2, ABCF1, ABHD13, ABL2, ABR, ABRAXAS1, ACIN1, ACO1, ACP1, ACP5, ACSBG2, ACSF3, ACSL1, ACTL6A, ACTN1, ACTN4, ADAM9, ADIPOR1, ADORA3, ADSS, AKIRIN2, AKR1A1, AKT2, ALG13, ALG2, ALOX12, ALOX5, AMT, ANAPC5, ANAPC7, ANTXR1, APEH, APH1A, AQP1, AQR, ARMT1, ART5, ASCC1, ASCC2, ASS1, ATAD1, ATP7B, ATRNL1, ATXN2, AURKA, B4GALT7, BABAM2, BCAR3, BCL10, BCL2L11, BHLHE40, BMI1, BMS1, BNIP3L, BOP1, BTF3, …	.
GO:0071704	organic substance metabolic process	metabolic process	14	4.54695e-06	4.44637e-07	[2]	8.55596	711	[A3GALT2, ABCD4, ABCF1, ABHD13, ABL2, ABR, ABRAXAS1, ACIN1, ACO1, ACP1, ACP5, ACSBG2, ACSF3, ACSL1, ACTL6A, ACTN1, ACTN4, ADAM9, ADIPOR1, ADORA3, ADSS, AKIRIN2, AKR1A1, AKT2, ALG13, ALG2, ALOX12, ALOX5, AMT, ANAPC5, ANAPC7, ANTXR1, AP1AR, APEH, APH1A, AQP1, AQR, ARMT1, ART5, ASCC1, ASCC2, ASS1, ATAD1, ATP7B, ATRNL1, ATXN2, AURKA, B4GALT7, BABAM2, BCAR3, BCL10, BCL2L11, BHLHE40, BMI1, BMS1, BNIP3L…	.
GO:0019222	regulation of metabolic process	metabolic process	14	0.0275268	4.44637e-07	[2, 3]	8.47076	452	[ABCF1, ABL2, ABRAXAS1, ACO1, ACP5, ACSL1, ACTL6A, ACTN1, ACTN4, ADAM9, ADIPOR1, ADORA3, AKIRIN2, AKR1A1, AKT2, ALG2, ALOX12, ANTXR1, AP1AR, APEH, AQP1, ASCC1, ASCC2, ASS1, ATAD1, ATP6V0E1, ATRNL1, ATXN2, AURKA, BABAM2, BCAR3, BCL10, BCL2L11, BHLHE40, BMI1, BNIP3L, C5AR1, CALCOCO1, CALR, CARD9, CBY1, CCDC88A, CCNB1, CCNE1, CDC5L, CDCA7L, CDK2AP1, CDK5RAP3, CDKN1B, CDKN2AIP, CEBPA, CEBPE, CEBPZ, C…	.
GO:0034641	cellular nitrogen compound metabolic process	metabolic process	14	2.07145e-06	4.44637e-07	[3]	9.19919	502	[ABCF1, ABL2, ABRAXAS1, ACIN1, ACO1, ACP5, ACSBG2, ACSF3, ACSL1, ACTL6A, ACTN1, ACTN4, ADORA3, ADSS, AKIRIN2, AKR1A1, AKT2, ANTXR1, APEH, APH1A, AQR, ASCC1, ASCC2, ASS1, ATAD1, ATRNL1, ATXN2, BABAM2, BCL10, BCL2L11, BHLHE40, BMI1, BMS1, BOP1, BTF3, C5AR1, CALCOCO1, CALR, CARS2, CBLL1, CBY1, CCDC88A, CCNB1, CCNE1, CDC5L, CDCA7L, CDIPT, CDK2AP1, CDK5RAP3, CDKN1B, CDKN2AIP, CEBPA, CEBPE, CEBPZ, CHAF…	.
GO:0043170	macromolecule metabolic process	metabolic process	14	7.25447e-06	4.44637e-07	[3]	8.73502	627	[ABCF1, ABHD13, ABL2, ABR, ABRAXAS1, ACIN1, ACO1, ACP1, ACP5, ACSL1, ACTL6A, ACTN1, ACTN4, ADAM9, ADORA3, AKIRIN2, AKR1A1, AKT2, ALG13, ALG2, ALOX12, ANAPC5, ANAPC7, ANTXR1, AP1AR, APEH, APH1A, AQP1, AQR, ARMT1, ART5, ASCC1, ASCC2, ATAD1, ATP7B, ATRNL1, ATXN2, AURKA, B4GALT7, BABAM2, BCAR3, BCL10, BCL2L11, BHLHE40, BMI1, BMS1, BNIP3L, BOP1, BTF3, C1S, C5AR1, CALCOCO1, CALR, CARD9, CARS2, CASP7, C…	.
GO:1901564	organonitrogen compound metabolic process	metabolic process	14	0.00496591	4.44637e-07	[3]	8.58799	489	[A3GALT2, ABCD4, ABCF1, ABHD13, ABL2, ABR, ABRAXAS1, ACO1, ACP1, ACP5, ACSBG2, ACSF3, ACSL1, ACTL6A, ADAM9, ADSS, AKIRIN2, AKR1A1, AKT2, ALG13, ALG2, ALOX12, AMT, ANAPC5, ANAPC7, ANTXR1, APEH, APH1A, AQP1, ARMT1, ART5, ASS1, ATAD1, ATP7B, ATRNL1, ATXN2, AURKA, B4GALT7, BABAM2, BCAR3, BCL10, BCL2L11, BHLHE40, BMI1, BNIP3L, C1S, C5AR1, CALR, CARD9, CARS2, CASP7, CBLL1, CCDC88A, CCNB1, CCNE1, CDC16,…	.
GO:0019538	protein metabolic process	metabolic process	14	0.00420874	4.44637e-07	[3, 4]	8.74587	424	[ABCF1, ABHD13, ABL2, ABR, ABRAXAS1, ACO1, ACP1, ACP5, ACSL1, ACTL6A, ADAM9, AKIRIN2, AKR1A1, AKT2, ALG13, ALG2, ALOX12, ANAPC5, ANAPC7, ANTXR1, APEH, APH1A, AQP1, ARMT1, ART5, ATAD1, ATP7B, ATRNL1, ATXN2, AURKA, B4GALT7, BABAM2, BCAR3, BCL10, BCL2L11, BHLHE40, BMI1, BNIP3L, C1S, C5AR1, CALR, CARD9, CARS2, CASP7, CBLL1, CCDC88A, CCNB1, CCNE1, CDC16, CDC23, CDK2AP1, CDK5RAP3, CDKN1B, CEBPA, CEBPE,…	.
GO:0044260	cellular macromolecule metabolic process	metabolic process	14	0.0280003	4.44637e-07	[3, 4]	8.33461	542	[ABCF1, ABHD13, ABL2, ABR, ABRAXAS1, ACO1, ACP1, ACP5, ACSL1, ACTL6A, ADAM9, ADORA3, AKIRIN2, AKR1A1, AKT2, ALG13, ALG2, ALOX12, ANAPC5, ANAPC7, ANTXR1, AP1AR, APEH, APH1A, AQP1, AQR, ARMT1, ART5, ASCC1, ASCC2, ATAD1, ATRNL1, ATXN2, AURKA, B4GALT7, BABAM2, BCAR3, BCL10, BCL2L11, BHLHE40, BMI1, BNIP3L, BTF3, C5AR1, CALCOCO1, CALR, CARD9, CARS2, CBLL1, CBY1, CCDC88A, CCNB1, CCNE1, CDC16, CDC23, CDC…	.
GO:0009059	macromolecule biosynthetic process	metabolic process	14	0.0284203	4.44637e-07	[4]	8.62193	361	[ABCF1, ABL2, ACO1, ACP5, ACTL6A, ACTN1, ACTN4, ADORA3, AKIRIN2, AKR1A1, AKT2, ALG13, ALG2, ANTXR1, APEH, ASCC1, ASCC2, ATRNL1, ATXN2, B4GALT7, BCL10, BCL2L11, BHLHE40, BMI1, BTF3, C5AR1, CALCOCO1, CALR, CARD9, CARS2, CBY1, CCDC88A, CCNB1, CCNE1, CDC5L, CDCA7L, CDK2AP1, CDK5RAP3, CDKN1B, CDKN2AIP, CEBPA, CEBPE, CEBPZ, CHAF1A, CHD5, CIAO1, CLIP3, CLP1, CNOT9, COG7, COL4A3BP, COL5A1, COMMD7, COP1, …	.
GO:0010467	gene expression	metabolic process	14	2.30464e-06	4.44637e-07	[4]	9.49183	424	[ABCF1, ABL2, ACIN1, ACO1, ACP5, ACTL6A, ADORA3, AKIRIN2, AKR1A1, AKT2, ALOX12, APEH, APH1A, AQR, ASCC1, ASCC2, ATP7B, ATRNL1, ATXN2, BCL10, BHLHE40, BMI1, BMS1, BOP1, BTF3, C5AR1, CALCOCO1, CALR, CARS2, CASP7, CBY1, CCDC88A, CCNB1, CCNE1, CDC5L, CDCA7L, CDK5RAP3, CDKN1B, CDKN2AIP, CEBPA, CEBPE, CEBPZ, CHAF1A, CHD5, CIAO1, CLNS1A, CLP1, CNOT9, COL4A3BP, COMMD7, COP1, COPS2, CRYBG1, CSRP1, CSTF3, …	.
GO:0034645	cellular macromolecule biosynthetic process	metabolic process	14	0.0467042	4.44637e-07	[4, 5]	8.56232	349	[ABCF1, ABL2, ACO1, ACP5, ACTL6A, ADORA3, AKIRIN2, AKR1A1, AKT2, ALG13, ALG2, ANTXR1, APEH, ASCC1, ASCC2, ATRNL1, ATXN2, B4GALT7, BCL10, BCL2L11, BHLHE40, BMI1, BTF3, C5AR1, CALCOCO1, CALR, CARS2, CBY1, CCDC88A, CCNB1, CCNE1, CDC5L, CDCA7L, CDK2AP1, CDK5RAP3, CDKN1B, CDKN2AIP, CEBPA, CEBPE, CEBPZ, CHAF1A, CHD5, CIAO1, CLIP3, CLP1, CNOT9, COG7, COL4A3BP, COMMD7, COP1, COPS2, CRYBG1, CSTF3, CTNNB1,…	.
GO:0044267	cellular protein metabolic process	metabolic process	14	0.00224695	4.44637e-07	[4, 5]	8.89591	394	[ABCF1, ABHD13, ABL2, ABR, ABRAXAS1, ACO1, ACP1, ACP5, ACSL1, ACTL6A, ADAM9, AKIRIN2, AKR1A1, AKT2, ALG13, ALG2, ALOX12, ANAPC5, ANAPC7, ANTXR1, APEH, APH1A, AQP1, ARMT1, ART5, ATRNL1, ATXN2, AURKA, B4GALT7, BABAM2, BCAR3, BCL10, BCL2L11, BHLHE40, BMI1, BNIP3L, C5AR1, CALR, CARD9, CARS2, CBLL1, CCDC88A, CCNB1, CCNE1, CDC16, CDC23, CDK2AP1, CDK5RAP3, CDKN1B, CEBPA, CHAF1A, CHD5, CHMP4B, CHMP6, CLI…	.
GO:0006807	nitrogen compound metabolic process	metabolic process	15	7.04736e-06	3.07387e-08	[2]	8.63198	672	[A3GALT2, ABCD4, ABCF1, ABHD13, ABL2, ABR, ABRAXAS1, ACIN1, ACO1, ACP1, ACP5, ACSBG2, ACSF3, ACSL1, ACTL6A, ACTN1, ACTN4, ADAM9, ADORA3, ADSS, AKIRIN2, AKR1A1, AKT2, ALG13, ALG2, ALOX12, AMT, ANAPC5, ANAPC7, ANTXR1, APEH, APH1A, AQP1, AQR, ARMT1, ART5, ASCC1, ASCC2, ASS1, ATAD1, ATP7B, ATRNL1, ATXN2, AURKA, B4GALT7, BABAM2, BCAR3, BCL10, BCL2L11, BHLHE40, BMI1, BMS1, BNIP3L, BOP1, BTF3, C1S, C5AR…	.
GO:0009058	biosynthetic process	metabolic process	15	0.00428237	3.07387e-08	[2]	8.68315	453	[A3GALT2, ABCF1, ABL2, ACO1, ACP5, ACSBG2, ACSF3, ACSL1, ACTL6A, ACTN1, ACTN4, ADIPOR1, ADORA3, ADSS, AKIRIN2, AKR1A1, AKT2, ALG13, ALG2, ALOX12, ALOX5, ANTXR1, APEH, ASCC1, ASCC2, ASS1, ATRNL1, ATXN2, B4GALT7, BCL10, BCL2L11, BHLHE40, BMI1, BTF3, C5AR1, CALCOCO1, CALR, CARD9, CARS2, CBY1, CCDC88A, CCNB1, CCNE1, CDC5L, CDCA7L, CDIPT, CDK2AP1, CDK5RAP3, CDKN1B, CDKN2AIP, CEBPA, CEBPE, CEBPZ, CHAF1…	.
GO:0019222	regulation of metabolic process	metabolic process	15	0.0275268	3.07387e-08	[2, 3]	8.47076	452	[ABCF1, ABL2, ABRAXAS1, ACO1, ACP5, ACSL1, ACTL6A, ACTN1, ACTN4, ADAM9, ADIPOR1, ADORA3, AKIRIN2, AKR1A1, AKT2, ALG2, ALOX12, ANTXR1, AP1AR, APEH, AQP1, ASCC1, ASCC2, ASS1, ATAD1, ATP6V0E1, ATRNL1, ATXN2, AURKA, BABAM2, BCAR3, BCL10, BCL2L11, BHLHE40, BMI1, BNIP3L, C5AR1, CALCOCO1, CALR, CARD9, CBY1, CCDC88A, CCNB1, CCNE1, CDC5L, CDCA7L, CDK2AP1, CDK5RAP3, CDKN1B, CDKN2AIP, CEBPA, CEBPE, CEBPZ, C…	.
GO:0006725	cellular aromatic compound metabolic process	metabolic process	15	7.11332e-06	3.07387e-08	[3]	9.19563	463	[ABCD4, ABL2, ABRAXAS1, ACIN1, ACP5, ACSBG2, ACSF3, ACSL1, ACTL6A, ACTN1, ACTN4, ADORA3, ADSS, AKIRIN2, AKR1A1, ANTXR1, AQR, ASCC1, ASCC2, ATRNL1, ATXN2, BABAM2, BCL10, BCL2L11, BHLHE40, BMI1, BMS1, BOP1, BTF3, C5AR1, CALCOCO1, CALR, CARS2, CBLL1, CBY1, CCDC88A, CCNB1, CCNE1, CDC5L, CDCA7L, CDIPT, CDK2AP1, CDK5RAP3, CDKN1B, CDKN2AIP, CEBPA, CEBPE, CEBPZ, CHAF1A, CHD5, CIAO1, CLNS1A, CLP1, CNOT9, …	.
GO:0034641	cellular nitrogen compound metabolic process	metabolic process	15	2.07145e-06	3.07387e-08	[3]	9.19919	502	[ABCF1, ABL2, ABRAXAS1, ACIN1, ACO1, ACP5, ACSBG2, ACSF3, ACSL1, ACTL6A, ACTN1, ACTN4, ADORA3, ADSS, AKIRIN2, AKR1A1, AKT2, ANTXR1, APEH, APH1A, AQR, ASCC1, ASCC2, ASS1, ATAD1, ATRNL1, ATXN2, BABAM2, BCL10, BCL2L11, BHLHE40, BMI1, BMS1, BOP1, BTF3, C5AR1, CALCOCO1, CALR, CARS2, CBLL1, CBY1, CCDC88A, CCNB1, CCNE1, CDC5L, CDCA7L, CDIPT, CDK2AP1, CDK5RAP3, CDKN1B, CDKN2AIP, CEBPA, CEBPE, CEBPZ, CHAF…	.
GO:0043170	macromolecule metabolic process	metabolic process	15	7.25447e-06	3.07387e-08	[3]	8.73502	627	[ABCF1, ABHD13, ABL2, ABR, ABRAXAS1, ACIN1, ACO1, ACP1, ACP5, ACSL1, ACTL6A, ACTN1, ACTN4, ADAM9, ADORA3, AKIRIN2, AKR1A1, AKT2, ALG13, ALG2, ALOX12, ANAPC5, ANAPC7, ANTXR1, AP1AR, APEH, APH1A, AQP1, AQR, ARMT1, ART5, ASCC1, ASCC2, ATAD1, ATP7B, ATRNL1, ATXN2, AURKA, B4GALT7, BABAM2, BCAR3, BCL10, BCL2L11, BHLHE40, BMI1, BMS1, BNIP3L, BOP1, BTF3, C1S, C5AR1, CALCOCO1, CALR, CARD9, CARS2, CASP7, C…	.
GO:0044249	cellular biosynthetic process	metabolic process	15	0.00476579	3.07387e-08	[3]	8.68881	442	[A3GALT2, ABCF1, ABL2, ACO1, ACP5, ACSBG2, ACSF3, ACSL1, ACTL6A, ACTN1, ACTN4, ADIPOR1, ADORA3, ADSS, AKIRIN2, AKR1A1, AKT2, ALG13, ALG2, ALOX12, ALOX5, ANTXR1, APEH, ASCC1, ASCC2, ASS1, ATRNL1, ATXN2, B4GALT7, BCL10, BCL2L11, BHLHE40, BMI1, BTF3, C5AR1, CALCOCO1, CALR, CARD9, CARS2, CBY1, CCDC88A, CCNB1, CCNE1, CDC5L, CDCA7L, CDIPT, CDK2AP1, CDK5RAP3, CDKN1B, CDKN2AIP, CEBPA, CEBPE, CEBPZ, CHAF1…	.
GO:0046483	heterocycle metabolic process	metabolic process	15	3.91463e-06	3.07387e-08	[3]	9.26703	464	[ABCD4, ABL2, ABRAXAS1, ACIN1, ACP5, ACSBG2, ACSF3, ACSL1, ACTL6A, ACTN1, ACTN4, ADORA3, ADSS, AKIRIN2, AKR1A1, ALOX12, ANTXR1, AQR, ASCC1, ASCC2, ATRNL1, ATXN2, BABAM2, BCL10, BCL2L11, BHLHE40, BMI1, BMS1, BOP1, BTF3, C5AR1, CALCOCO1, CALR, CARS2, CBLL1, CBY1, CCDC88A, CCNB1, CCNE1, CDC5L, CDCA7L, CDIPT, CDK2AP1, CDK5RAP3, CDKN1B, CDKN2AIP, CEBPA, CEBPE, CEBPZ, CHAF1A, CHD5, CIAO1, CLNS1A, CLP1,…	.
GO:1901360	organic cyclic compound metabolic process	metabolic process	15	2.1611e-05	3.07387e-08	[3]	9.08044	473	[ABCD4, ABL2, ABRAXAS1, ACIN1, ACP5, ACSBG2, ACSF3, ACSL1, ACTL6A, ACTN1, ACTN4, ADORA3, ADSS, AKIRIN2, AKR1A1, ALOX12, ANTXR1, AQR, ASCC1, ASCC2, ATRNL1, ATXN2, BABAM2, BCL10, BCL2L11, BHLHE40, BMI1, BMS1, BOP1, BTF3, C5AR1, CALCOCO1, CALR, CARS2, CBLL1, CBY1, CCDC88A, CCNB1, CCNE1, CDC5L, CDCA7L, CDIPT, CDK2AP1, CDK5RAP3, CDKN1B, CDKN2AIP, CEBPA, CEBPE, CEBPZ, CHAF1A, CHD5, CIAO1, CLNS1A, CLP1,…	.
GO:0006139	nucleobase-containing compound metabolic process	metabolic process	15	4.32723e-06	3.07387e-08	[3, 4]	9.28659	453	[ABL2, ABRAXAS1, ACIN1, ACP5, ACSBG2, ACSF3, ACSL1, ACTL6A, ACTN1, ACTN4, ADORA3, ADSS, AKIRIN2, AKR1A1, ANTXR1, AQR, ASCC1, ASCC2, ATRNL1, ATXN2, BABAM2, BCL10, BCL2L11, BHLHE40, BMI1, BMS1, BOP1, BTF3, C5AR1, CALCOCO1, CALR, CARS2, CBLL1, CBY1, CCDC88A, CCNB1, CCNE1, CDC5L, CDCA7L, CDIPT, CDK2AP1, CDK5RAP3, CDKN1B, CDKN2AIP, CEBPA, CEBPE, CEBPZ, CHAF1A, CHD5, CIAO1, CLNS1A, CLP1, CNOT9, CNP, CO…	.
GO:0044260	cellular macromolecule metabolic process	metabolic process	15	0.0280003	3.07387e-08	[3, 4]	8.33461	542	[ABCF1, ABHD13, ABL2, ABR, ABRAXAS1, ACO1, ACP1, ACP5, ACSL1, ACTL6A, ADAM9, ADORA3, AKIRIN2, AKR1A1, AKT2, ALG13, ALG2, ALOX12, ANAPC5, ANAPC7, ANTXR1, AP1AR, APEH, APH1A, AQP1, AQR, ARMT1, ART5, ASCC1, ASCC2, ATAD1, ATRNL1, ATXN2, AURKA, B4GALT7, BABAM2, BCAR3, BCL10, BCL2L11, BHLHE40, BMI1, BNIP3L, BTF3, C5AR1, CALCOCO1, CALR, CARD9, CARS2, CBLL1, CBY1, CCDC88A, CCNB1, CCNE1, CDC16, CDC23, CDC…	.
GO:0009059	macromolecule biosynthetic process	metabolic process	15	0.0284203	3.07387e-08	[4]	8.62193	361	[ABCF1, ABL2, ACO1, ACP5, ACTL6A, ACTN1, ACTN4, ADORA3, AKIRIN2, AKR1A1, AKT2, ALG13, ALG2, ANTXR1, APEH, ASCC1, ASCC2, ATRNL1, ATXN2, B4GALT7, BCL10, BCL2L11, BHLHE40, BMI1, BTF3, C5AR1, CALCOCO1, CALR, CARD9, CARS2, CBY1, CCDC88A, CCNB1, CCNE1, CDC5L, CDCA7L, CDK2AP1, CDK5RAP3, CDKN1B, CDKN2AIP, CEBPA, CEBPE, CEBPZ, CHAF1A, CHD5, CIAO1, CLIP3, CLP1, CNOT9, COG7, COL4A3BP, COL5A1, COMMD7, COP1, …	.
GO:0010467	gene expression	metabolic process	15	2.30464e-06	3.07387e-08	[4]	9.49183	424	[ABCF1, ABL2, ACIN1, ACO1, ACP5, ACTL6A, ADORA3, AKIRIN2, AKR1A1, AKT2, ALOX12, APEH, APH1A, AQR, ASCC1, ASCC2, ATP7B, ATRNL1, ATXN2, BCL10, BHLHE40, BMI1, BMS1, BOP1, BTF3, C5AR1, CALCOCO1, CALR, CARS2, CASP7, CBY1, CCDC88A, CCNB1, CCNE1, CDC5L, CDCA7L, CDK5RAP3, CDKN1B, CDKN2AIP, CEBPA, CEBPE, CEBPZ, CHAF1A, CHD5, CIAO1, CLNS1A, CLP1, CNOT9, COL4A3BP, COMMD7, COP1, COPS2, CRYBG1, CSRP1, CSTF3, …	.
GO:0044271	cellular nitrogen compound biosynthetic process	metabolic process	15	0.0283057	3.07387e-08	[4]	8.63604	359	[ABCF1, ABL2, ACO1, ACP5, ACSBG2, ACSF3, ACSL1, ACTL6A, ACTN1, ACTN4, ADORA3, ADSS, AKIRIN2, AKR1A1, AKT2, ANTXR1, APEH, ASCC1, ASCC2, ASS1, ATRNL1, ATXN2, BCL10, BHLHE40, BMI1, BTF3, C5AR1, CALCOCO1, CALR, CARS2, CBY1, CCDC88A, CCNB1, CCNE1, CDC5L, CDCA7L, CDK5RAP3, CDKN1B, CDKN2AIP, CEBPA, CEBPE, CEBPZ, CHAF1A, CHD5, CIAO1, CLP1, CNOT9, CNP, COL4A3BP, COMMD7, COP1, COPS2, COX15, CRYBG1, CSTF3, …	.
GO:0010468	regulation of gene expression	metabolic process	15	0.0389609	3.07387e-08	[4, 5]	8.65591	322	[ABCF1, ABL2, ACO1, ACP5, ACTL6A, ADORA3, AKIRIN2, AKR1A1, AKT2, ALOX12, ASCC1, ASCC2, ATRNL1, ATXN2, BCL10, BHLHE40, BMI1, CALCOCO1, CALR, CBY1, CCDC88A, CCNB1, CCNE1, CDC5L, CDCA7L, CDK5RAP3, CDKN1B, CDKN2AIP, CEBPA, CEBPE, CEBPZ, CHAF1A, CHD5, CIAO1, CLP1, CNOT9, COL4A3BP, COMMD7, COP1, COPS2, CRYBG1, CSRP1, CTNNB1, CYFIP1, DAPK2, DAXX, DDX41, DDX6, DHX33, DIS3, DNAJB6, DNM1L, DNMT3B, DPH5, DR…	.
GO:0034645	cellular macromolecule biosynthetic process	metabolic process	15	0.0467042	3.07387e-08	[4, 5]	8.56232	349	[ABCF1, ABL2, ACO1, ACP5, ACTL6A, ADORA3, AKIRIN2, AKR1A1, AKT2, ALG13, ALG2, ANTXR1, APEH, ASCC1, ASCC2, ATRNL1, ATXN2, B4GALT7, BCL10, BCL2L11, BHLHE40, BMI1, BTF3, C5AR1, CALCOCO1, CALR, CARS2, CBY1, CCDC88A, CCNB1, CCNE1, CDC5L, CDCA7L, CDK2AP1, CDK5RAP3, CDKN1B, CDKN2AIP, CEBPA, CEBPE, CEBPZ, CHAF1A, CHD5, CIAO1, CLIP3, CLP1, CNOT9, COG7, COL4A3BP, COMMD7, COP1, COPS2, CRYBG1, CSTF3, CTNNB1,…	.
GO:0090304	nucleic acid metabolic process	metabolic process	15	2.56237e-05	3.07387e-08	[4, 5]	9.31648	398	[ABL2, ABRAXAS1, ACIN1, ACP5, ACTL6A, ACTN1, ACTN4, ADORA3, AKIRIN2, AKR1A1, ANTXR1, AQR, ASCC1, ASCC2, ATRNL1, ATXN2, BABAM2, BCL10, BCL2L11, BHLHE40, BMI1, BMS1, BOP1, BTF3, C5AR1, CALCOCO1, CALR, CARS2, CBLL1, CBY1, CCDC88A, CCNB1, CCNE1, CDC5L, CDCA7L, CDK2AP1, CDK5RAP3, CDKN1B, CDKN2AIP, CEBPA, CEBPE, CEBPZ, CHAF1A, CHD5, CIAO1, CLNS1A, CLP1, CNOT9, COL4A3BP, COMMD7, COP1, COPS2, CRYBG1, CST…	.
GO:0010629	negative regulation of gene expression	metabolic process	15	0.0406529	3.07387e-08	[4, 5, 6]	9.22551	162	[AKIRIN2, AKR1A1, BHLHE40, BMI1, CALR, CBY1, CCDC88A, CCNB1, CCNE1, CDKN1B, CEBPA, CHAF1A, CLP1, CNOT9, COMMD7, COP1, COPS2, CRYBG1, CTNNB1, DAXX, DDX6, DIS3, DNAJB6, DNMT3B, DROSHA, DUSP7, EIF4A3, EIF4G1, ENO1, EPHB1, EPO, ERN2, ETS2, EXOSC10, FLT3, FOXN3, FXR1, GMNN, H1F0, H3F3B, HDAC1, HES1, HMGB2, HNRNPL, HNRNPU, HOXA2, HSPA8, IGFBP5, IGFBP7, ILF3, IMPACT, INTS3, IPO8, KDM5A, KHDRBS1, LDLR, M…	.
1 GO terms (Biological Process; UniProt: 27.02.2019) enriched (p < 0.05) in R. salmoninarum infection-responsive transcripts only identified in the L-BKD group (L-BKD vs. control; 1,321 DEPs) compared to the whole 44K salmon microarray (Reference).
2 Functional themes that the enriched GO terms were classified based on, as determined by Gene Ontology Browser (http://www.informatics.jax.org). Cell colours represent GO terms associated with the same functional theme.
3 Grouping of the enriched GO terms, linked using Cohen’s kappa statistics.
4 GO terms and grouping p-values corrected with Benjamini-Hochberg test (p < 0.05).
5 The GO levels associated with each term.
6 The proportion of the genes associated with each GO term in the reference (i.e. the whole 44K salmon microarray) that were present in the gene list subjected to the enrichment analysis.
7 Number of the genes associated with each GO term.
8 Symbol of the genes associated with each GO term.

## Sheet: Supplemental Table S3D
Supplemental Table S3D.
The pathway enrichment analyses of R. salmoninarum infection-responsive transcripts only identified in the H-BKD group.
GO ID	GO Term 1	Theme2	GO grouping3	Term p-value4	Group p-value4	GO Levels 5	% Associated Genes 6	Number of Genes7	Associated Genes 8
GO:0016192	vesicle-mediated transport	cellular process, localisation, and structure	0	0.0164363	0.00580547	[4]	2.98742	57	[A2M, ABI1, ACTR2, AIF1, ANPEP, ARNT, ARPC1A, BCAP29, BLOC1S1, CANX, CAPN1, CD163, CD300LF, CD59, CD63, CDH11, CHMP7, CLEC10A, CLSTN1, DSPP, FTH1, FYN, GHR, GPR84, GULP1, HPSE, IL15RA, KLC1, LIN7B, LMAN1, MARCO, MICALL2, MMP9, NEURL3, PACSIN3, PDCD6, PDGFA, PIGR, PLG, PSMA3, PSMA5, PYCARD, RAB7A, RER1, SAMD9, SERPINE1, SLC7A8, SOD1, SPTAN1, ST7, STAB1, STAB2, TAPBP, TGFBR2, TTN, UBA52, WASF2]	.
GO:0009605	response to external stimulus	response to stress	1	0.00980556	0.00377829	[2]	3.0185	62	[ACSL4, AIF1, APCS, ATF3, BHLHE40, C1QA, CCL20, CD63, CDH11, CH25H, CLSTN1, COMT, CSF1, CSF3R, CXCL6, DSCAM, DSPP, FASN, FYN, GBP1, GHR, HAVCR1, HPGD, HPSE, IFITM3, IL1R2, IRF1, IRF2, JUN, JUNB, KARS, LGI1, LXN, LYPLA2, MAG, MMP9, NMT1, PDCD4, PDGFA, PLA2G7, PLG, PSMA3, PYCARD, RBP1, RGMA, RIPK2, S1PR1, SERPINE1, SERPINE2, SFRP1, SLC26A5, SOD1, SPTAN1, STAB1, STAB2, TGFBR2, TNFSF14, TPP1, TRIM41,…	.
GO:0050794	regulation of cellular process	cellular process, localisation, and structure	2	0.0216782	0.00884572	[2, 3]	2.35552	183	[A2M, ABHD17B, ABI1, ACTR2, AIF1, ANPEP, APCS, ARHGAP24, ARNT, ARPC1A, ASTL, ATF3, BCCIP, BCL7B, BHLHE40, BMI1, C1QA, C1QC, CAB39L, CANX, CAPN1, CASP14, CCL20, CCPG1, CD276, CD300LF, CD59, CD63, CDH1, CDH11, CDKN2C, CGRRF1, CLEC10A, CLK4, CLN8, CLSTN1, COMT, CSF1, CSF3R, CUL1, CXCL6, DCAF6, DCUN1D2, DSCAM, DSPP, EEF1D, EI24, EIF1B, EIF4B, EIF4EBP2, ENTPD5, ESCO2, FASN, FBXO9, FKBP1A, FRMPD1, FTH1…	.
GO:0050789	regulation of biological process	general	2	0.0237483	0.00884572	[1, 2]	2.32898	191	[A2M, ABHD17B, ABI1, ACTR2, AIF1, ANPEP, APCS, ARHGAP24, ARNT, ARPC1A, ASTL, ATF3, BCCIP, BCL7B, BHLHE40, BMI1, BSCL2, C1QA, C1QB, C1QC, CAB39L, CANX, CAPN1, CASP14, CCL20, CCPG1, CD276, CD300LF, CD59, CD63, CDH1, CDH11, CDKN2C, CGRRF1, CLEC10A, CLK4, CLN8, CLSTN1, COMT, CSF1, CSF3R, CUL1, CXCL6, DCAF6, DCUN1D2, DSCAM, DSPP, EEF1D, EI24, EIF1B, EIF4B, EIF4EBP2, ENTPD5, ESCO2, FASN, FBXO9, FKBP1A,…	.
GO:1901564	organonitrogen compound metabolic process	metabolic process	3	0.0392719	0.0129705	[3]	2.4236	138	[A2M, ABHD17B, ABI1, ACSL4, ADAM23, ADAMTS2, AIF1, ANPEP, APCS, ARNT, ASTL, ATF3, BCCIP, BHLHE40, BLOC1S1, BMI1, CAB39L, CAPN1, CARS, CASP14, CBR4, CCL20, CD276, CDH1, CDH11, CDKN2C, CDO1, CLK4, CLN8, CLSTN1, COMT, CSF1, CUL1, DCAF6, DCUN1D2, DSPP, EEF1D, EIF1B, EIF4B, EIF4EBP2, ENTPD5, ESCO2, FASN, FBXO9, FKBP1A, FURIN, FYN, GBP1, GDA, GHR, GLO1, GOLM1, GSTT2B, H3F3B, HAVCR1, HERC4, HPGD, HPSE, …	.
GO:0019538	protein metabolic process	metabolic process	3	0.0110362	0.0129705	[3, 4]	2.57838	125	[A2M, ABHD17B, ABI1, ADAM23, ADAMTS2, AIF1, ANPEP, APCS, ARNT, ASTL, ATF3, BCCIP, BHLHE40, BLOC1S1, BMI1, CAB39L, CAPN1, CARS, CASP14, CCL20, CD276, CDH1, CDH11, CDKN2C, CLK4, CLN8, CLSTN1, CSF1, CUL1, DCAF6, DCUN1D2, DSPP, EEF1D, EIF1B, EIF4B, EIF4EBP2, ENTPD5, ESCO2, FASN, FBXO9, FKBP1A, FURIN, FYN, GBP1, GHR, GOLM1, H3F3B, HAVCR1, HERC4, HPSE, IL1R2, IRF1, ISCA1, JUN, KARS, KAT2B, KCNK1, KCTD9…	.
GO:0044267	cellular protein metabolic process	metabolic process	3	0.0243301	0.0129705	[4, 5]	2.55137	113	[A2M, ABHD17B, ABI1, AIF1, ANPEP, APCS, ARNT, ASTL, ATF3, BCCIP, BHLHE40, BLOC1S1, BMI1, CAB39L, CARS, CCL20, CDH1, CDH11, CDKN2C, CLK4, CLN8, CLSTN1, CSF1, CUL1, DCAF6, DCUN1D2, DSPP, EEF1D, EIF1B, EIF4B, EIF4EBP2, ENTPD5, ESCO2, FASN, FBXO9, FKBP1A, FURIN, FYN, GBP1, GHR, GOLM1, H3F3B, HAVCR1, HERC4, IL1R2, JUN, KARS, KAT2B, KCNK1, KCTD9, KDM6B, KEAP1, LBH, LMAN1, LXN, LYPLA2, MARCO, MED30, MMP…	.
GO:0051246	regulation of protein metabolic process	metabolic process	3	0.0326435	0.0129705	[4, 5]	2.72943	69	[A2M, ABI1, AIF1, APCS, ARNT, ASTL, ATF3, BCCIP, BHLHE40, BMI1, CCL20, CD276, CDH1, CDH11, CDKN2C, CLN8, CSF1, DCUN1D2, EEF1D, EIF1B, EIF4B, EIF4EBP2, FASN, FKBP1A, FURIN, FYN, GBP1, GHR, HAVCR1, IL1R2, IRF1, JUN, KARS, KAT2B, KCNK1, KEAP1, LBH, LXN, MARCO, MMP9, MPRIP, PACSIN3, PDCD4, PDCD6, PDGFA, PID1, PPP1R3C, PRMT1, PSMA3, PSME2, PTCD3, PYCARD, RAB7A, RGMA, RIPK2, S1PR1, SCP2, SERPINE1, SERP…	.
GO:0007165	signal transduction	cellular process, localisation, and structure	4	0.0385168	0.00204929	[2, 3, 4]	2.49344	114	[A2M, ABI1, ACTR2, AIF1, ANPEP, APCS, ARHGAP24, ARNT, ARPC1A, ATF3, BCL7B, BHLHE40, CAB39L, CANX, CAPN1, CASP14, CCL20, CD276, CD300LF, CD59, CD63, CDH1, CDH11, CLEC10A, CLSTN1, CSF1, CSF3R, CUL1, CXCL6, DSCAM, EEF1D, EIF4EBP2, ENTPD5, FASN, FBXO9, FKBP1A, FRMPD1, FURIN, FYN, GBP1, GHR, GPR84, GRINA, HAVCR1, HES6, HLA-DPA1, HPGD, HPSE, IFITM3, IL15RA, IL1R2, IRF1, IRF2, JUN, JUNB, KARS, KAT2B, KC…	.
GO:0007166	cell surface receptor signaling pathway	cellular process, localisation, and structure	4	0.00388005	0.00204929	[3, 4, 5]	3.00462	78	[ABI1, ACTR2, ANPEP, ARNT, ARPC1A, ATF3, BCL7B, BHLHE40, CANX, CAPN1, CCL20, CD276, CD300LF, CD59, CD63, CDH11, CLEC10A, CLSTN1, CSF1, CSF3R, CUL1, CXCL6, DSCAM, EIF4EBP2, FASN, FKBP1A, FURIN, FYN, GBP1, GHR, HES6, HLA-DPA1, HPGD, IFITM3, IL15RA, IL1R2, IRF1, IRF2, JUN, JUNB, KARS, KAT2B, MAFA, MARCO, MMP9, NEURL3, PCSK6, PDCD4, PDCD6, PDGFA, PID1, PIGR, PRMT1, PSMA3, PSMA5, PSME2, PYCARD, RAB7A,…	.
GO:0002376	immune system process	immune response	4	9.29522e-06	0.00204929	[1]	3.54017	89	[A2M, ABI1, ACTR2, AIF1, ANPEP, APCS, ARNT, ARPC1A, BMI1, C1QA, C1QB, C1QC, CANX, CAPN1, CCL20, CD276, CD300LF, CD59, CD63, CDH11, CH25H, CLEC10A, CLSTN1, CSF1, CSF3R, CUL1, CXCL6, DSPP, ESCO2, FASN, FBXO9, FKBP1A, FTH1, FYN, GBP1, GLO1, GPR84, H3F3B, HAVCR1, HLA-DPA1, HPSE, IFITM3, IL1R2, IRF1, IRF2, JUN, JUNB, KARS, KAT2B, KDM6B, KLC1, MAFA, MAG, MARCO, MMP9, MPRIP, PIGR, PLA2G7, POLG2, PRDM1, …	.
GO:0006955	immune response	immune response	4	0.000931778	0.00204929	[2]	3.48028	60	[A2M, ABI1, ACTR2, AIF1, ANPEP, APCS, ARPC1A, C1QA, C1QB, C1QC, CAPN1, CCL20, CD276, CD300LF, CD59, CD63, CDH11, CLEC10A, CLSTN1, CSF1, CUL1, CXCL6, DSPP, FASN, FBXO9, FKBP1A, FTH1, FYN, GBP1, GPR84, HLA-DPA1, HPSE, IFITM3, IL1R2, IRF1, IRF2, JUN, KARS, KDM6B, MAFA, MARCO, MMP9, MPRIP, PIGR, PRDM1, PSMA3, PSMA5, PSME2, PYCARD, RAB7A, RIPK2, S1PR1, SLC7A8, SPTAN1, TAPBP, TNFSF14, UBA52, UBE2D2, WA…	.
GO:0002682	regulation of immune system process	immune response	4	1.44075e-05	0.00204929	[2, 3]	4.16971	57	[A2M, ABI1, ACTR2, AIF1, APCS, ARNT, ARPC1A, C1QA, C1QB, C1QC, CCL20, CD276, CD300LF, CD59, CDH11, CLEC10A, CLSTN1, CSF1, CSF3R, CUL1, CXCL6, FKBP1A, FYN, GBP1, H3F3B, HLA-DPA1, HPSE, IRF1, JUN, KARS, KAT2B, MARCO, MPRIP, PIGR, PLA2G7, PRDM1, PRMT1, PSMA3, PSMA5, PSME2, PURB, PYCARD, RBBP5, RBP1, RIPK2, S1PR1, SERPINE1, SFRP1, SLC7A8, SOD1, TCTA, TGFBR2, TNFSF14, UBA52, UBE2D2, WASF2, XBP1]	.
GO:0006952	defense response	immune response	4	0.00102324	0.00204929	[3]	3.77358	50	[A2M, ACTR2, AIF1, APCS, C1QA, C1QB, C1QC, CCL20, CD163, CD300LF, CDH11, CDO1, CLEC10A, CLSTN1, CSF1, CSF3R, CUL1, CXCL6, FBXO9, FYN, GBP1, HLA-DPA1, IFITM3, IL1R2, IRF1, IRF2, JUN, KARS, KDM6B, LXN, MAFA, MARCO, MMP9, PDCD4, PLA2G7, POLG2, PRDM1, PSMA3, PSMA5, PSME2, PYCARD, RIPK2, S1PR1, SERPINE1, SOD1, STAB1, STAB2, UBA52, UBE2D2, WASF2]	.
GO:0006950	response to stress	response to stress	4	0.00111528	0.00204929	[2]	2.97531	100	[A2M, ACTR2, AIF1, APCS, ARNT, ATF3, BCCIP, BHLHE40, C1QA, C1QB, C1QC, CASP14, CBX1, CCL20, CD163, CD300LF, CD59, CDH1, CDH11, CDO1, CETN1, CLEC10A, CLSTN1, COMT, CSF1, CSF3R, CUL1, CXCL6, DSPP, ESCO2, EXD2, FANCG, FASN, FBXO9, FYN, GBP1, GRINA, H3F3B, HAVCR1, HLA-DPA1, HPSE, IFITM3, IL1R2, IRF1, IRF2, JUN, KARS, KAT2B, KCNK1, KDM6B, LMAN1, LXN, MAFA, MAG, MARCO, MMP9, MPRIP, MPV17, PDCD4, PDCD6,…	.
GO:0033554	cellular response to stress	response to stress	4	0.0238086	0.00204929	[3]	2.89487	57	[ACTR2, AIF1, ARNT, ATF3, BCCIP, BHLHE40, CASP14, CBX1, CDH1, CDH11, CETN1, COMT, CUL1, ESCO2, EXD2, FANCG, FASN, FYN, GRINA, HAVCR1, HPSE, JUN, KARS, KAT2B, KCNK1, KDM6B, MAG, MMP9, MPRIP, MPV17, PDCD4, PDCD6, PDIA4, POLG2, PRMT1, PSMA3, PSMA5, PSME2, PYCARD, RBBP5, RGMA, RIPK2, SCP2, SFRP1, SLC29A1, SOD1, SSR1, TFPI2, TPP1, TPR, UBA52, USP39, WASF2, WDR45, WRB, XBP1, YWHAE]	.
GO:0048584	positive regulation of response to stimulus	response to stress	4	0.00320498	0.00204929	[2, 3, 4]	3.19099	68	[A2M, ABI1, ACTR2, AIF1, APCS, ARNT, ARPC1A, ATF3, C1QA, C1QB, C1QC, CCL20, CD276, CD300LF, CD59, CD63, CDH11, CLEC10A, CLSTN1, CSF1, CUL1, DSCAM, EEF1D, FASN, FKBP1A, FYN, GBP1, GHR, HAVCR1, HLA-DPA1, HPSE, IRF1, JUN, KARS, KAT2B, KCNK1, MARCO, MMP9, MPRIP, NMT1, PDCD4, PDGFA, PLA2G7, PLG, PRMT1, PSMA3, PSMA5, PSME2, PYCARD, RIPK2, S1PR1, SERPINE1, SFRP1, SLC7A8, SOD1, SULF2, TGFB1I1, TGFBR2, TN…	.
GO:0023052	signaling	cellular process, localisation, and structure	5	0.0289859	0.010544	[1]	2.49038	123	[A2M, ABI1, ACTR2, AIF1, ANPEP, APCS, ARHGAP24, ARNT, ARPC1A, ATF3, BCL7B, BHLHE40, C1QA, CAB39L, CANX, CAPN1, CASP14, CCL20, CD276, CD300LF, CD59, CD63, CDH1, CDH11, CLEC10A, CLSTN1, CSF1, CSF3R, CUL1, CXCL6, DSCAM, DSPP, EEF1D, EIF4EBP2, ENTPD5, FASN, FBXO9, FKBP1A, FRMPD1, FURIN, FYN, GBP1, GHR, GPR84, GRINA, HAVCR1, HES6, HLA-DPA1, HPGD, HPSE, IFITM3, IL15RA, IL1R2, IRF1, IRF2, JUN, JUNB, KAR…	.
GO:0007154	cell communication	cellular process, localisation, and structure	5	0.0218785	0.010544	[2]	2.5222	125	[A2M, ABI1, ACTR2, AIF1, ANPEP, APCS, ARHGAP24, ARNT, ARPC1A, ATF3, BCL7B, BHLHE40, C1QA, CAB39L, CANX, CAPN1, CASP14, CCL20, CD276, CD300LF, CD59, CD63, CDH1, CDH11, CLEC10A, CLSTN1, COMT, CSF1, CSF3R, CUL1, CXCL6, DSCAM, DSPP, EEF1D, EIF4EBP2, ENTPD5, FASN, FBXO9, FKBP1A, FRMPD1, FURIN, FYN, GBP1, GHR, GPR84, GRINA, HAVCR1, HES6, HLA-DPA1, HPGD, HPSE, IFITM3, IL15RA, IL1R2, IRF1, IRF2, JUN, JUN…	.
GO:0007165	signal transduction	cellular process, localisation, and structure	5	0.0385168	0.010544	[2, 3, 4]	2.49344	114	[A2M, ABI1, ACTR2, AIF1, ANPEP, APCS, ARHGAP24, ARNT, ARPC1A, ATF3, BCL7B, BHLHE40, CAB39L, CANX, CAPN1, CASP14, CCL20, CD276, CD300LF, CD59, CD63, CDH1, CDH11, CLEC10A, CLSTN1, CSF1, CSF3R, CUL1, CXCL6, DSCAM, EEF1D, EIF4EBP2, ENTPD5, FASN, FBXO9, FKBP1A, FRMPD1, FURIN, FYN, GBP1, GHR, GPR84, GRINA, HAVCR1, HES6, HLA-DPA1, HPGD, HPSE, IFITM3, IL15RA, IL1R2, IRF1, IRF2, JUN, JUNB, KARS, KAT2B, KC…	.
GO:0007166	cell surface receptor signaling pathway	cellular process, localisation, and structure	5	0.00388005	0.010544	[3, 4, 5]	3.00462	78	[ABI1, ACTR2, ANPEP, ARNT, ARPC1A, ATF3, BCL7B, BHLHE40, CANX, CAPN1, CCL20, CD276, CD300LF, CD59, CD63, CDH11, CLEC10A, CLSTN1, CSF1, CSF3R, CUL1, CXCL6, DSCAM, EIF4EBP2, FASN, FKBP1A, FURIN, FYN, GBP1, GHR, HES6, HLA-DPA1, HPGD, IFITM3, IL15RA, IL1R2, IRF1, IRF2, JUN, JUNB, KARS, KAT2B, MAFA, MARCO, MMP9, NEURL3, PCSK6, PDCD4, PDCD6, PDGFA, PID1, PIGR, PRMT1, PSMA3, PSMA5, PSME2, PYCARD, RAB7A,…	.
GO:0042221	response to chemical	response to stress	5	0.0209228	0.010544	[2]	2.64009	98	[ACSL4, ACTR2, ADAM23, AIF1, ARNT, ATF3, C1QA, CANX, CCL20, CD300LF, CD63, CDH1, CDH11, CDO1, CH25H, CLSTN1, COMT, CSF1, CSF3R, CUL1, CXCL6, DSCAM, DSPP, EIF4EBP2, FASN, FDX1, FURIN, FYN, GBP1, GHR, HAVCR1, HLA-DPA1, HPGD, IFITM3, IL15RA, IL1R2, IRF1, IRF2, JUN, JUNB, KARS, KAT2B, KCNK1, KDM6B, KEAP1, LBH, LGI1, LYPLA2, MAFA, MMP19, MMP9, MPRIP, MPV17, PCSK6, PDCD4, PDCD6, PDGFA, PID1, PIGR, PLA2…	.
GO:0051716	cellular response to stimulus	response to stress	5	0.0294994	0.010544	[2]	2.44594	138	[A2M, ABI1, ACTR2, ADAM23, AIF1, ANPEP, APCS, ARHGAP24, ARNT, ARPC1A, ATF3, BCCIP, BCL7B, BHLHE40, CAB39L, CANX, CAPN1, CASP14, CBX1, CCL20, CD276, CD300LF, CD59, CD63, CDH1, CDH11, CDO1, CETN1, CH25H, CLEC10A, CLSTN1, COMT, CSF1, CSF3R, CUL1, CXCL6, DSCAM, DSPP, EEF1D, EIF4EBP2, ENTPD5, ESCO2, EXD2, FANCG, FASN, FBXO9, FDX1, FKBP1A, FRMPD1, FURIN, FYN, GBP1, GHR, GPR84, GRINA, HAVCR1, HES6, HLA-…	.
GO:0010033	response to organic substance	response to stress	5	0.0122992	0.010544	[3]	2.80083	81	[ACSL4, ACTR2, ADAM23, AIF1, ARNT, ATF3, CANX, CCL20, CD300LF, CD63, CDH1, CDH11, CDO1, CLSTN1, COMT, CSF1, CSF3R, CUL1, CXCL6, DSPP, EIF4EBP2, FASN, FDX1, FURIN, FYN, GBP1, GHR, HAVCR1, HLA-DPA1, HPGD, IFITM3, IL15RA, IL1R2, IRF1, IRF2, JUN, JUNB, KARS, KAT2B, KEAP1, LBH, MAFA, MMP19, MMP9, PCSK6, PDCD4, PDCD6, PID1, POLG2, PSMA3, PSMA5, PSME2, PYCARD, RBP1, RGMA, RIPK2, S1PR1, SCP2, SERPINE1, S…	.
GO:0048584	positive regulation of response to stimulus	response to stress	5	0.00320498	0.010544	[2, 3, 4]	3.19099	68	[A2M, ABI1, ACTR2, AIF1, APCS, ARNT, ARPC1A, ATF3, C1QA, C1QB, C1QC, CCL20, CD276, CD300LF, CD59, CD63, CDH11, CLEC10A, CLSTN1, CSF1, CUL1, DSCAM, EEF1D, FASN, FKBP1A, FYN, GBP1, GHR, HAVCR1, HLA-DPA1, HPSE, IRF1, JUN, KARS, KAT2B, KCNK1, MARCO, MMP9, MPRIP, NMT1, PDCD4, PDGFA, PLA2G7, PLG, PRMT1, PSMA3, PSMA5, PSME2, PYCARD, RIPK2, S1PR1, SERPINE1, SFRP1, SLC7A8, SOD1, SULF2, TGFB1I1, TGFBR2, TN…	.
GO:0070887	cellular response to chemical stimulus	response to stress	5	0.0173368	0.010544	[3]	2.7729	79	[ACTR2, ADAM23, AIF1, ARNT, ATF3, CANX, CCL20, CD300LF, CD63, CDH1, CDH11, CDO1, CH25H, CLSTN1, CSF1, CSF3R, CUL1, CXCL6, DSPP, EIF4EBP2, FASN, FDX1, FURIN, FYN, GBP1, GHR, HAVCR1, HLA-DPA1, HPGD, IFITM3, IL15RA, IL1R2, IRF1, IRF2, JUN, JUNB, KARS, KAT2B, KDM6B, KEAP1, LBH, MMP9, MPRIP, MPV17, PCSK6, PDCD4, PDCD6, PID1, PLA2G7, PSMA3, PSMA5, PSME2, PYCARD, RGMA, RIPK2, S1PR1, SCP2, SERPINE1, SFRP…	.
GO:0071310	cellular response to organic substance	response to stress	5	0.00556353	0.010544	[4]	3.01381	72	[ACTR2, ADAM23, AIF1, ARNT, ATF3, CANX, CCL20, CD300LF, CD63, CDH1, CDH11, CLSTN1, CSF1, CSF3R, CUL1, CXCL6, DSPP, EIF4EBP2, FASN, FDX1, FURIN, FYN, GBP1, GHR, HAVCR1, HLA-DPA1, HPGD, IFITM3, IL15RA, IL1R2, IRF1, IRF2, JUN, JUNB, KARS, KAT2B, KEAP1, LBH, MMP9, PCSK6, PDCD4, PDCD6, PID1, PSMA3, PSMA5, PSME2, PYCARD, RGMA, RIPK2, S1PR1, SCP2, SERPINE1, SFRP1, SLC29A1, SOD1, SSR1, STIP1, STRN3, SULF…	.
GO:0032502	developmental process	development	6	0.00319389	0.00264161	[1]	2.6601	135	[A2M, ABI1, ACSL4, ACTR2, ADAM23, ADAMTS2, AIF1, ANPEP, APCS, ARHGAP24, ARNT, ATF3, BCAP29, BCCIP, BCL7B, BHLHE40, BLOC1S1, BMI1, BSCL2, C1QA, C1QB, C1QC, CANX, CAPN1, CASP14, CD63, CDH1, CDH11, CDKN2C, CDO1, CLN8, CLSTN1, COMT, CSF1, CSF3R, CUL1, DSCAM, DSPP, ESCO2, FANCG, FASN, FBXO9, FKBP1A, FURIN, FYN, GBP1, GDA, GHR, GLO1, H3F3B, HAPLN3, HAVCR1, HERC4, HES6, HLF, HPGD, HPSE, IRF1, JUN, JUNB,…	.
GO:0048856	anatomical structure development	development	6	0.00951648	0.00264161	[2]	2.60122	124	[ABI1, ACSL4, ACTR2, ADAM23, ADAMTS2, AIF1, ANPEP, APCS, ARHGAP24, ARNT, ATF3, BCCIP, BHLHE40, BLOC1S1, BMI1, C1QA, C1QB, C1QC, CAPN1, CASP14, CDH1, CDH11, CDKN2C, CDO1, CLN8, CLSTN1, CSF1, CSF3R, CUL1, DSCAM, DSPP, ESCO2, FANCG, FASN, FKBP1A, FURIN, FYN, GBP1, GDA, GHR, GLO1, H3F3B, HAPLN3, HAVCR1, HES6, HLF, HPGD, HPSE, IRF1, JUN, JUNB, KAT2B, KDM6B, KEAP1, KLC1, LBH, LGI1, LSR, LYPLA2, MAG, MB…	.
GO:0048869	cellular developmental process	development	6	0.00462349	0.00264161	[2]	2.79778	101	[A2M, ABI1, ACSL4, ACTR2, ANPEP, APCS, ARHGAP24, ARNT, ATF3, BCAP29, BCCIP, BCL7B, BHLHE40, BLOC1S1, BSCL2, C1QA, C1QC, CAPN1, CASP14, CD63, CDH1, CDH11, CDKN2C, CLSTN1, CSF1, CSF3R, DSCAM, DSPP, ESCO2, FANCG, FASN, FBXO9, FURIN, FYN, GBP1, GHR, GLO1, H3F3B, HERC4, HES6, HLF, IRF1, JUN, JUNB, KAT2B, KDM6B, KEAP1, KLC1, LBH, LGI1, LSR, LYPLA2, MAG, MICALL2, MMP19, MMP9, MPRIP, PCSK6, PDCD4, PDCD6,…	.
GO:0007275	multicellular organism development	development	6	0.00528242	0.00264161	[2, 3]	2.67634	118	[ABI1, ACSL4, ACTR2, ADAM23, ADAMTS2, AIF1, ANPEP, APCS, ARHGAP24, ARNT, ATF3, BHLHE40, BLOC1S1, BMI1, C1QA, C1QB, C1QC, CAPN1, CASP14, CDH1, CDH11, CDKN2C, CDO1, CLN8, CLSTN1, CSF1, CSF3R, CUL1, DSCAM, DSPP, ESCO2, FANCG, FASN, FKBP1A, FURIN, FYN, GDA, GHR, GLO1, H3F3B, HAPLN3, HAVCR1, HES6, HLF, HPGD, HPSE, IRF1, JUN, JUNB, KAT2B, KDM6B, KEAP1, KLC1, LBH, LGI1, LSR, LYPLA2, MAG, MBTD1, MICALL2,…	.
GO:0009653	anatomical structure morphogenesis	development	6	0.00559794	0.00264161	[2, 3]	3.00501	72	[ABI1, ACTR2, AIF1, ANPEP, ARHGAP24, ARNT, BHLHE40, CAPN1, CDH1, CDH11, CLSTN1, CSF1, CSF3R, CUL1, DSCAM, DSPP, FKBP1A, FYN, GBP1, GHR, HAVCR1, HES6, HPGD, HPSE, JUN, JUNB, KDM6B, LGI1, LYPLA2, MAG, MICALL2, MMP19, MMP9, PDCD4, PDCD6, PDGFA, PID1, POLG2, PRDM1, PSMA3, PSMA5, PSME2, RDH10, RGMA, RIPK2, RPL9, S1PR1, SCP2, SERPINE1, SERPINE2, SFRP1, SH3PXD2A, SLC26A4, SLC26A5, SOD1, SPTAN1, STAB1, S…	.
GO:0050793	regulation of developmental process	development	6	0.0252483	0.00264161	[2, 3]	2.80656	65	[ACTR2, ANPEP, APCS, ARNT, BHLHE40, C1QA, C1QC, CDH1, CDH11, CLSTN1, CSF1, CSF3R, DSCAM, DSPP, FYN, GBP1, GHR, H3F3B, HES6, HPSE, IRF1, JUN, JUNB, KAT2B, KEAP1, LBH, MAG, MMP9, PDCD4, PDCD6, PDGFA, PID1, PRDM1, PRMT1, PSG2, PSMA3, PSMA5, PSME2, PURB, RBBP5, RBP1, RGMA, RIPK2, RPL9, S1PR1, SERPINE1, SERPINE2, SFRP1, SLC26A5, SOD1, ST7, STAB1, STIP1, SULF2, TCTA, TGFB1I1, TGFBR2, TNFSF14, TPBG, TPP…	.
GO:0051239	regulation of multicellular organismal process	development	6	0.0473049	0.00264161	[2, 3]	2.64973	73	[ACTR2, AIF1, ANPEP, APCS, ARNT, BHLHE40, BSCL2, C1QA, C1QC, CD276, CDH11, CLSTN1, COMT, CSF1, CSF3R, CXCL6, DSCAM, DSPP, FURIN, FYN, GBP1, GHR, H3F3B, HES6, HLA-DPA1, HPSE, IL1R2, IRF1, JUN, KARS, KAT2B, KCNK1, KDM6B, KEAP1, LBH, MAG, MMP9, MPRIP, PDCD4, PDCD6, PDGFA, PLG, PRDM1, PRMT1, PSMA3, PSMA5, PSME2, PURB, PYCARD, RBBP5, RBP1, RGMA, RIPK2, RPL9, S1PR1, SERPINE1, SERPINE2, SFRP1, SLC26A4, …	.
GO:0009888	tissue development	development	6	0.0288772	0.00264161	[3]	2.92599	51	[ABI1, ATF3, BCCIP, BHLHE40, CAPN1, CASP14, CDH1, CDH11, CSF1, DSPP, FASN, FKBP1A, FURIN, GHR, HAVCR1, HES6, HLF, HPSE, JUN, JUNB, KDM6B, KEAP1, LBH, MMP9, PCSK6, PDCD4, PDCD6, PDGFA, PRDM1, PSMA3, PSMA5, PSME2, RBP1, RDH10, RGMA, RPL9, S1PR1, SERPINE1, SERPINE2, SFRP1, SOD1, SULF2, TGFB1I1, TGFBR2, TPP1, TRIM16, TTN, USP39, WASF2, XBP1, YWHAE]	.
GO:0030154	cell differentiation	development	6	0.00419164	0.00264161	[3]	2.83976	98	[A2M, ABI1, ACSL4, ACTR2, ANPEP, APCS, ARHGAP24, ARNT, ATF3, BCAP29, BCCIP, BCL7B, BHLHE40, BLOC1S1, BSCL2, C1QA, C1QC, CAPN1, CASP14, CD63, CDH1, CDH11, CDKN2C, CLSTN1, CSF1, CSF3R, DSCAM, DSPP, ESCO2, FANCG, FASN, FBXO9, FURIN, FYN, GBP1, GHR, GLO1, H3F3B, HERC4, HES6, HLF, IRF1, JUN, JUNB, KAT2B, KDM6B, KEAP1, KLC1, LBH, LGI1, LSR, LYPLA2, MAG, MICALL2, MMP19, MMP9, MPRIP, PCSK6, PDCD4, PDCD6,…	.
GO:0045595	regulation of cell differentiation	development	6	0.00719932	0.00264161	[3, 4]	3.20048	53	[ACTR2, ANPEP, APCS, ARNT, BHLHE40, C1QA, C1QC, CDH11, CSF1, CSF3R, DSCAM, DSPP, FYN, GBP1, GHR, H3F3B, HES6, IRF1, JUN, JUNB, KAT2B, KEAP1, LBH, MAG, MMP9, PDCD4, PRDM1, PRMT1, PSG2, PSMA3, PSMA5, PSME2, PURB, RBBP5, RBP1, RGMA, RIPK2, RPL9, SERPINE1, SERPINE2, SFRP1, SOD1, ST7, STIP1, TCTA, TGFB1I1, TGFBR2, TNFSF14, TPP1, TRIM16, USP39, XBP1, YWHAE]	.
GO:0048731	system development	development	6	0.00384969	0.00264161	[3, 4]	2.76946	111	[ABI1, ACSL4, ACTR2, ADAM23, ADAMTS2, AIF1, ANPEP, APCS, ARHGAP24, ARNT, ATF3, BHLHE40, BLOC1S1, BMI1, C1QA, C1QB, C1QC, CAPN1, CASP14, CDH1, CDH11, CDKN2C, CDO1, CLN8, CLSTN1, CSF1, CSF3R, CUL1, DSCAM, DSPP, ESCO2, FANCG, FASN, FKBP1A, FURIN, FYN, GDA, GHR, GLO1, H3F3B, HAPLN3, HAVCR1, HES6, HLF, HPGD, HPSE, IRF1, JUN, JUNB, KAT2B, KDM6B, KLC1, LBH, LGI1, LSR, LYPLA2, MAG, MBTD1, MICALL2, MMP19,…	.
GO:2000026	regulation of multicellular organismal development	development	6	0.0215706	0.00264161	[3, 4]	2.9459	55	[ACTR2, ANPEP, APCS, ARNT, BHLHE40, C1QA, C1QC, CDH11, CLSTN1, CSF1, CSF3R, DSCAM, DSPP, FYN, H3F3B, HES6, HPSE, IRF1, JUN, KAT2B, KEAP1, LBH, MAG, MMP9, PDCD4, PDCD6, PDGFA, PRDM1, PRMT1, PSMA3, PSMA5, PSME2, PURB, RBBP5, RBP1, RGMA, RIPK2, RPL9, S1PR1, SERPINE1, SERPINE2, SFRP1, SOD1, STAB1, SULF2, TCTA, TGFB1I1, TGFBR2, TPBG, TPP1, TRIM16, USP39, XBP1, YWHAE, YWHAZ]	.
GO:0048513	animal organ development	development	6	0.011441	0.00264161	[3, 4, 5]	2.79534	84	[ABI1, ADAMTS2, AIF1, APCS, ARNT, ATF3, BMI1, C1QB, C1QC, CAPN1, CASP14, CDH1, CDH11, CDO1, CLSTN1, CSF1, CSF3R, CUL1, DSCAM, DSPP, ESCO2, FANCG, FASN, FKBP1A, FURIN, FYN, GHR, GLO1, H3F3B, HAVCR1, HLF, HPGD, HPSE, IRF1, JUN, JUNB, KAT2B, KDM6B, LBH, LSR, MMP19, MMP9, MPRIP, MPV17, PCDH18, PCSK6, PDCD4, PDCD6, PDGFA, POLG2, PRDM1, PRMT1, PRRC2C, PSMA3, PSMA5, PSME2, PURB, RBBP5, RBP1, RDH10, RIPK…	.
GO:0032501	multicellular organismal process	general	6	0.00499068	0.00264161	[1]	2.56182	144	[A2M, ABI1, ACSL4, ACTR2, ADAM23, ADAMTS2, AIF1, ANPEP, APCS, ARHGAP24, ARNT, ATF3, BCAP29, BHLHE40, BLOC1S1, BMI1, BSCL2, C1QA, C1QB, C1QC, CAPN1, CASP14, CD276, CD59, CDH1, CDH11, CDKN2C, CDO1, CLN8, CLSTN1, COMT, CSF1, CSF3R, CUL1, CXCL6, DSCAM, DSPP, EIF4EBP2, ESCO2, FANCG, FASN, FKBP1A, FURIN, FYN, GBP1, GDA, GHR, GLO1, H3F3B, HAPLN3, HAVCR1, HERC4, HES6, HLA-DPA1, HLF, HPGD, HPSE, IL1R2, IR…	.
1 GO terms (Biological Process; UniProt: 27.02.2019) enriched (p < 0.05) in R. salmoninarum infection-responsive transcripts only identified in the H-BKD group (H-BKD vs. control; 358 DEPs) compared to the whole 44K salmon microarray (Reference).
2 Functional themes that the enriched GO terms were classified based on, as determined by Gene Ontology Browser (http://www.informatics.jax.org). Cell colours represent GO terms associated with the same functional theme.
3 Grouping of the enriched GO terms, linked using Cohen’s kappa statistics.
4 GO terms and grouping p-values corrected with Benjamini-Hochberg test (p < 0.05).
5 The GO levels associated with each term.
6 The proportion of the genes associated with each GO term in the reference (i.e. the whole 44K salmon microarray) that were present in the gene list subjected to the enrichment analysis.
7 Number of the genes associated with each GO term.
8 Symbol of the genes associated with each GO term.
