# Supplementary material for: Transcriptomic Profiling of the Adaptive and Innate Immune Responses of Atlantic Salmon to Renibacterium salmoninarum Infection
Source: Front Immunol. 2020 Oct 28;11:567838. doi: 10.3389/fimmu.2020.567838 (PMC7656060; doi:10.3389/fimmu.2020.567838)
Supplement: Supplementary file 5 [file Table_4.xlsx]

## Sheet: Supplemental Table S4. 
Supplemental Table S4.
Comparison between qPCR and microarray results for Atlantic salmon transcripts responsive to R. salmoninarum infection.
Probe ID 1	Name	Symbol	Venn diagram 2	Putative immune process 3	qPCR fold-changes 4			Microarray fold-changes 4
					H-BKD	L-BKD	Infection level	H-BKD	L-BKD	Infection level
C254R096	claudin-1	cldn1	6285	innate immune response	458.036	93.0291	4.92358	38.7313	14.1733	2.7327
C180R124	C-C chemokine	ccl	6285	innate immune response	121.053	86.3517	1.40186	16.3008	12.5634	1.29748
C085R135	immune-responsive gene 1 ; alias aconitate decarboxylase 1	irg1	6285	immune regulation	114.116	44.0378	2.59132	13.156	7.42967	1.77073
C102R169	E3 ubiquitin-protein ligase RNF144a-a	rnf144a	6285	lymphocyte functions	94.3501	46.6495	2.02253	24.7787	14.0161	1.76788
C024R063	granzyme a precursor	gzma	123	lymphocyte functions	60.4222	8.25768	7.31709	18.6811	4.9284	3.79051
C089R112	tumor necrosis factor receptor superfamily member 6B	tnfrsf6b	123	lymphocyte functions	56.4887	7.29407	7.74447	12.8479	2.82699	4.54473
C240R068	C-C motif chemokine 4	ccl4	6285	lymphocyte differentiation	51.7549	24.8962	2.07883	10.964	7.18092	1.52683
C025R082	interferon gamma	ifng	6285	lymphocyte differentiation	41.8533	16.6393	2.51534	18.0447	8.35436	2.15991
C147R138	toll-like receptor 5	tlr5	6285	innate immune response	36.6061	34.423	1.06342	42.82	43.3469	-1.01231
C201R032	hepcidin antimicrobial peptide	hamp	6285	innate immune response	34.1674	17.0609	2.00268	11.4982	9.48345	1.21245
C077R073	E3 ubiquitin-protein ligase herc6	herc6	6285	innate immune response	30.3292	13.1732	2.30234	7.41155	4.88073	1.51853
C123R037	guanine deaminase	gda	69	unknown	23.806	3.32822	7.15276	15.0678	3.60708	4.17727
C230R100	interleukin-1 beta	il1b	6285	lymphocyte differentiation	23.7827	17.6646	1.34634	9.84928	8.09056	1.21738
C121R047	tumor necrosis factor receptor superfamily member 11B	tnfrsf11b	6285	immune regulation	21.7302	21.2808	1.02112	9.03056	10.9047	-1.20754
C104R025	cathelicidin antimicrobial peptide	camp	6285	innate immune response	21.079	7.12808	2.95717	14.9569	5.37165	2.78442
C133R147	matrix metallopeptidase-13	mmp13	6285	lymphocyte functions	18.7151	23.1926	-1.23924	10.2163	11.3219	-1.10822
C044R092	matrix metallopeptidase-19	mmp19	289	lymphocyte differentiation	17.3647	2.66644	6.5123	6.87434	2.19327	3.13429
C058R118	cholesterol 25-hydroxylase-like protein A	ch25ha	6285	immune regulation	16.3662	11.5457	1.41751	4.15898	3.1684	1.31264
C044R087	receptor-transporting protein 2	rtp2	6285	unknown	15.7888	16.2818	-1.03122	11.6403	12.9606	-1.11343
C183R035	receptor-transporting protein 3	rtp3	6285	unknown	13.4246	9.69427	1.3848	8.47311	7.03738	1.20401
C139R032	radical s-adenosyl methionine domain containing (alias viperin)	rsad2	6285	innate immune response	12.6679	10.5755	1.19786	9.41277	7.26429	1.29576
C024R134	C-C motif chemokine 13	ccl13	6285	innate immune response	11.8466	15.2261	-1.28527	6.09146	10.4336	-1.71283
C039R012	leukemia inhibitory factor receptor	lifr	123	lymphocyte differentiation	11.808	4.05081	2.91498	6.75488	3.13064	2.15767
C022R023	suppressor of cytokine signalling 1	socs1	6285	immune regulation	10.8355	5.47059	1.98068	6.81373	5.17927	1.31558
C138R106	caspase-14	casp14	289	innate immune response	8.62107	5.30604	1.62476	7.69358	2.68321	2.86731
C114R097	interferon-induced very large GTPase 1	gvinp1	69	immune regulation	8.39914	2.45677	3.41877	4.55307	1.63552	2.78386
C049R049	tumor necrosis factor ligand superfamily member 14	tnfsf14	289	APC functions	5.91382	2.1972	2.69152	4.35372	2.74113	1.58829
C108R122	complement factor D precursor	cfd	6285	innate immune response	4.10481	6.18471	-1.5067	2.48287	3.66749	-1.47712
C262R115	interferon regulatory factor 1	irf1	289	lymphocyte differentiation	3.93687	2.66436	1.47761	2.38362	1.90269	1.25276
C210R159	E3 ubiquitin-protein ligase znrf1	znrf1	6285	immune regulation	3.81368	3.42785	1.11255	3.96042	3.41794	1.15871
C246R067	receptor-interacting serine/threonine-protein kinase 2	ripk2	289	lymphocyte functions	3.67955	1.58361	2.32352	1.90987	1.59198	1.19968
C102R134	claudin 4	cldn4	6285	immune regulation	2.80355	4.87518	-1.28527	6.2876	11.4851	-1.82662
C101R131	high affinity immunoglobulin gamma Fc receptor I	fcgr1	145	APC functions	2.34423	3.14805	-1.34289	1.08614	2.4739	-2.27771
C203R104	fc receptor-like protein 5	fcrl5	1176	lymphocyte functions	2.2384	-1.24699	2.79125	1.80467	2.94586	-1.63235
C007R144	major histocompatibility class I	mh1	6285	APC functions	2.08743	2.50852	-1.20172	2.89796	2.2263	1.30169
C149R076	dedicator of cytokinesis protein 8	dock8	1176	lymphocyte differentiation	1.66517	1.9505	-1.17135	1.82832	2.53535	-1.38671
C147R073	lipase maturation factor 2	lmf2	1176	unknown	1.60352	1.70396	-1.06264	1.67469	2.29483	-1.3703
C163R102	protein kinase c delta type	prkcd	1176	lymphocyte functions	1.33562	1.7851	-1.33654	1.45684	2.11108	-1.44908
C263R144	MAP3K12-binding inhibitory protein 1	mbip	1176	unknown	1.28881	1.44926	-1.1245	1.51755	2.19984	-1.4496
C100R049	dual specificity protein phosphatase 7	dusp7	1176	lymphocyte functions	1.26038	1.08045	1.16653	1.68599	2.05297	-1.21766
C253R009	transcription factor Sox-9-b	sox9b	145	immune regulation	-1.10597	-2.05292	1.85622	-1.31944	-2.81334	2.13222
C131R097	toll-like receptor 13	tlr13	6285	innate immune response	-1.5779	-1.23572	-1.27691	-3.26844	-2.24579	-1.45536
C053R063	interleukin-7 receptor subunit alpha	il7r	1176	lymphocyte differentiation	-1.73674	-4.70217	2.70747	-1.77781	-4.09136	2.30134
C082R134	leucine-rich repeat transmembrane protein FLRT3	flrt3	20	APC functions	-2.28831	-1.07415	-2.13036	-1.54566	1.19875	-1.85286
C184R006	NADH dehydrogenase [ubiquinone] 1 alpha subcomplex assembly factor 3	ndufaf3	6285	immune regulation	-2.55273	-2.82694	1.10742	-1.96941	-2.06112	1.04656
C142R094	t-cell receptor alpha	tcra	1176	lymphocyte functions	-2.59417	-3.84894	1.48369	-2.5069	-3.51358	1.40156
C249R142	stabilin-1	stab1	289	innate immune response	-2.916	-2.94545	1.0101	-2.54893	-2.15827	-1.181
C124R063	C-type lectin domain family 4 member E	clec4e	289	innate immune response	-2.96674	-1.56562	-1.89494	-2.90641	-1.76734	-1.64451
C146R161	inactive carboxypeptidase-like protein X2	cpxm2	123	unknown	-3.14655	-2.52887	-1.24425	-3.20956	-1.81696	-1.76644
C244R146	n-myc downstream-regulated gene	ndrg2	1176	APC functions	-3.30793	-8.81444	2.66464	-2.4263	-4.10044	1.69
C088R033	macrophage receptor with collagenous structure	marco	289	innate immune response	-3.41995	-1.98251	-1.72506	-3.61864	-1.66881	-2.1684
C029R163	cyclin-dependent kinase inhibitor 2c	cdkn2c	289	lymphocyte differentiation	-3.42727	-3.33856	-1.02657	-3.35522	-2.54547	-1.31812
C059R109	interleukin 13 receptor alpha 1b	il13ra1b	123	lymphocyte functions	-3.45244	-2.04882	-1.68509	-2.87143	-1.44341	-1.98934
C230R106	receptor-type tyrosine-protein phosphatase kappa-like	ptprk	6285	lymphocyte functions	-3.61725	-8.05387	2.22652	-4.47442	-7.34305	1.64112
C229R052	peroxiredoxin-like 2a; alias adiporedoxin	prxl2a	6285	immune regulation	-4.45182	-4.61252	1.0361	-3.66489	-3.6036	-1.01701
C038R017	B-cadherin-like	cdh1	289	APC functions	-4.95603	-2.30709	-2.14817	-7.00005	-2.46787	-2.83647
C203R087	gelsolin	gsn	6285	immune regulation	-5.05757	-3.82992	-1.32054	-5.1583	-4.6736	-1.10371
C104R134	kruppel-like factor 4	klf4	6285	lymphocyte differentiation	-5.65141	-5.04081	-1.12113	-7.52553	-8.65731	1.15039
C180R083	tropomodulin-4-like	tmod4	6285	unknown	-5.81157	-5.60372	-1.03709	-5.98358	-6.20984	1.03781
C103R101	down syndrome cell adhesion molecule	dscam	69	unknown	-5.98364	-1.96855	-3.03962	-7.00547	-2.16399	-3.23729
C159R067	prostaglandin D2 synthase	ptgds	6285	immune regulation	-6.76889	-6.18072	-1.09516	-5.77521	-4.95868	-1.16467
C171R164	haemoglobin subunit beta	hbb	6285	immune regulation	-7.0517	-6.98284	-1.00986	-9.66112	-10.5175	1.08865
C108R146	fatty acid-binding protein 4, adipocyte	fabp4	6285	immune regulation	-8.07666	-7.57646	-1.06602	-7.10168	-6.07878	-1.16827
C103R136	C-C chemokine receptor type 5	ccr5	6285	lymphocyte differentiation	-28.8472	-31.7698	1.10132	-6.89663	-7.00853	1.01622
C171R070	C-X-C chemokine receptor type 1	cxcr1	6285	immune regulation	-39.4732	-25.9829	-1.5192	-3.42642	-2.66378	-1.2863
1 Microarray Probe Identifier.
2 Venn diagram group, representing the significant transcript list overlapping between comparisons or specific to a given comparison in microarray results, as shown in Figure 1A.
3 Putative immune-related function associated with each transcript.
4 Fish in the control group were injected with sterile KDM-2 medium. Fish in both BKD groups were injected with the same dose of R. salmoninarum, but they showed lower (L-BKD) and higher (H-BKD) levels of infection at 13 days post-infection (dpi), as determined by RNA-based Taq-Man assays. Fold-changes for H-BKD (H-BKD/Control), L-BKD (L-BKD/Control) and infection level (H-BKD/L-BKD) comparisons …
